# Supplementary material for: Transcriptome Analysis Identifies Key Genes Involved in Response and Recovery to High Heat Stress Induced by Fire in Schima superba
Source: Genes (Basel). 2024 Aug 22;15(8):1108. doi: 10.3390/genes15081108 (PMC11353729; doi:10.3390/genes15081108)
Supplement: Supplementary file 1 [file genes-15-01108-s001.zip]

Archive with 7 entries (7 files):
- Figure S1 Length distribution and quality assessment of transcripts and unigenes.tif
- Figure S2  Species distribution and transcription factor family proportion of unigenes in Nr annotation.tif
- Table S1 Primers used for qRT-PCR.xlsx
- Table S2 Statistic of the transcriptome in Schima superba.xlsx
- Table S3 All assembled unigenes in Schima superba..xls
- Table S4 Identified transcription factor in Schima superba.xls
- Table S5 Differentially expressed unigenes in different comparisons in Schima superba.xlsx
