# Supplementary material for: Transcriptome Analysis Identifies Key Genes Involved in Response and Recovery to High Heat Stress Induced by Fire in Schima superba
Source: Genes (Basel). 2024 Aug 22;15(8):1108. doi: 10.3390/genes15081108 (PMC11353729; doi:10.3390/genes15081108)
Supplement: Supplementary file 1 [file genes-15-01108-s001.zip › Table S1 Primers used for qRT-PCR.xlsx]

## Sheet: Sheet1
Table S1 Primers used for qRT-PCR.
Gene ID	Gene name	Forward primer sequence	Reverse primer sequence	Amplification length (bp)
Unigene26360	heat shock protein	CCCACGAACACAGTCTTCGA	GGCTTCAGCAATTTCACGCA	216
Unigene21477	heat shock factor protein HSF30	GGAGAAATCTTGGTGGGCGA	GCAAAGGCCAATTCAGCACA	189
Unigene22320	superoxide dismutase	TGGTGCTCCTGAGGATGAGA	GCTAAGTTCATGGCCACCCT	190
Unigene8723	early-responsive to dehydration 7	CCCTGATGACGATGAGGACG	CTCCGATTCCATGTCCTCCG	220
Unigene28303	ABC transporter I family member 17-like	TCGCACGGTGTATCTGGATG	GGTGGGATCAAGGTCAGCAA	205
Unigene14772	ABA 8’-hydroxylase	AGCTTGAGGGTCTCTCCGAT	CCACCACAACAACCATGCAG	196
Unigene2459	ethylene insensitive 3-like 1 protein	GTCAGTCACAGGAGCAAGCT	GCCATTCCTGTCGAACCTGA	203
Unigene32819	auxin-binding protein ABP19a-like	GGATTAGCCGGTTCCACCAA	TACCGGCCATTGCTTTTCCT	170
Unigene8330	gibberellin 20-oxidase 2	TAAGGCAGCTTGTCTGAGCC	GAAAAGCGATCGACATGGCC	186
Unigene23438	lipid-binding protein	CATAAGGTCCCATGCCCTCC	ACCCAGCACATTGGCCTTAA	207
Unigene12438	ethylene-responsive transcription factor RAP2-4 like	CCTGACTTCCGTGCAATCCT	CCGAGAAAATCAAGCGAGCG	208
Unigene51504	WRKY transcription factor 31	AGACCCGGGCTTTTCTCATG	TCAGCCTCTCCTCATCCCAA	202
Unigene15957	MYB4 protein	GCTTCGCACCCTTGTACTCT	AGCCTCTCCTCCTGAACCAT	218
Unigene1679	transcription factor bHLH162-like	ACTCTCTTCCTGACCCCTCC	ACCACGTCTGCTCTTTGGTT	219
Unigene10481	protein NLP3-like	GGGACGAAAATGCTCTCCCA	CCTGCAAGGTAGACATGGCA	159
Unigene4732	bZIP transcription factor 23-like	TCTCTGCGGCTGATTCGATC	GAGGCAGGGCTCGTTAACTT	133
Reference gene	actin	CTTGCTGGCCGTGATCTAAC	CTTTTCGACTGAGGAGCTGC	178
