# Supplementary material for: Transcriptome Analysis Identifies Key Genes Involved in Response and Recovery to High Heat Stress Induced by Fire in Schima superba
Source: Genes (Basel). 2024 Aug 22;15(8):1108. doi: 10.3390/genes15081108 (PMC11353729; doi:10.3390/genes15081108)
Supplement: Supplementary file 1 [file genes-15-01108-s001.zip › Table S2 Statistic of the transcriptome in Schima superba.xlsx]

## Sheet: Sheet1
Table S2 Statistic of the transcriptome in Schima superba.
Sample	Raw reads	Raw bases	Clean reads	Clean bases	Q20 rate	Q30 rate	GC content
CK-1	43367266	6505089900	43353534	6384553122	0.98	0.95	0.45
CK-2	43375074	6506261100	43361576	6378981464	0.98	0.95	0.45
CK-3	43363176	6504476400	43350096	6365681416	0.98	0.94	0.45
S1-1	43347314	6502097100	43334444	6387932728	0.98	0.95	0.45
S1-2	43341434	6501215100	43328286	6381074464	0.98	0.95	0.45
S1-3	43360940	6504141000	43347836	6386206208	0.98	0.95	0.45
S2-1	43378928	6506839200	43366030	6411170656	0.98	0.95	0.45
S2-2	43360598	6504089700	43347864	6454989046	0.98	0.95	0.45
S2-3	43340734	6501110100	43327304	6367850878	0.98	0.95	0.45
S3-1	43388216	6508232400	43375102	6386895538	0.98	0.95	0.45
S3-2	43391404	6508710600	43378618	6394250528	0.98	0.95	0.45
S3-3	43350126	6502518900	43336878	6373467636	0.98	0.95	0.45
S4-1	43335988	6500398200	43323012	6380157130	0.98	0.95	0.45
S4-2	43340624	6501093600	43328284	6375267970	0.98	0.95	0.44
S4-3	43355208	6503281200	43342892	6388036936	0.98	0.94	0.44
