# Supplementary material for: Transcriptome Analysis Identifies Key Genes Involved in Response and Recovery to High Heat Stress Induced by Fire in Schima superba
Source: Genes (Basel). 2024 Aug 22;15(8):1108. doi: 10.3390/genes15081108 (PMC11353729; doi:10.3390/genes15081108)
Supplement: Supplementary file 1 [file genes-15-01108-s001.zip › Table S3 All assembled unigenes in Schima superba..xls]

ID	CK-1	CK-2	CK-3	S1-1	S1-2	S1-3	S2-1	S2-2	S2-3	S3-1	S3-2	S3-3	S4-1	S4-2	S4-3	gene_name	go	kegg	pathway	cog	nr	pfam	tf	uniprot
Unigene92756	0.29	0.00	0.00	0.00	0.00	0.00	0.00	0.00	0.28	0.60	0.00	0.00	0.00	0.62	0.00	-	-	-	-	-	-	-	-	-
Unigene30764	0.37	0.05	0.21	0.37	0.11	0.64	0.80	0.21	0.21	1.39	1.12	0.37	0.05	0.05	0.00	-	-	-	-	-	-	-	-	-
Unigene129236	0.00	0.00	0.00	0.00	0.00	0.00	0.00	0.00	0.00	3.68	0.00	0.00	0.00	0.00	0.00	-	-	-	-	-	-	-	-	-
Unigene126068	0.00	0.00	0.00	0.00	0.00	0.00	0.86	0.00	0.00	0.82	0.00	0.00	0.00	0.00	0.00	-	-	-	-	-	-	-	-	-
Unigene73026	0.00	0.17	0.52	0.17	0.00	0.00	0.35	0.00	0.50	0.18	0.18	0.00	0.00	0.00	0.18	-	-	-	-	-	-	-	-	-
Unigene22785	29.20	21.35	27.95	29.64	25.25	29.08	16.99	22.69	28.31	19.93	24.98	28.45	32.32	35.91	35.66	-	GO:0000160//phosphorelay signal transduction system`biological_process`A conserved series of molecular signals found in prokaryotes and eukaryotes; involves autophosphorylation of a histidine kinase and the transfer of the phosphate group to an aspartate that then acts as a phospho-donor to response regulator proteins. [PMID:9191038];GO:0005634//nucleus`cellular_component`A membrane-bounded organ…	K14491//ARR-B`two-component response regulator ARR-B family	ko04075//Plant hormone signal transduction`Environmental Information Processing`Signal transduction	-	THG01026.1//hypothetical protein TEA_009826`[Camellia sinensis var. sinensis]	PF00072.27//Response_reg`Response regulator receiver domain	ARR-B//http://planttfdb.gao-lab.org/family.php?fam=ARR-B;G2-like//http://planttfdb.gao-lab.org/family.php?fam=G2-like	tr|A0A4S4DGR1|A0A4S4DGR1_CAMSI//Uncharacterized protein {ECO:0000313|EMBL:THG01026.1} OS=Camellia sinensis var. sinensis ORFNames=TEA_009826 {ECO:0000313|EMBL:THG01026.1} PE=4
Unigene87488	0.50	0.00	0.25	0.26	0.00	0.00	0.00	0.26	0.24	0.00	0.00	0.00	0.27	0.81	0.26	-	-	-	-	-	-	-	-	-
Unigene57847	0.00	0.11	0.00	0.00	0.00	0.12	1.30	0.00	0.00	0.00	0.00	0.00	0.00	0.00	0.00	-	-	K24756//WDR86`WD repeat-containing protein 86	-	-	KAF5950005.1//hypothetical protein HYC85_011998`[Camellia sinensis]	-	-	tr|A0A7J7HBK6|A0A7J7HBK6_CAMSI//Uncharacterized protein {ECO:0000313|EMBL:KAF5950005.1} OS=Camellia sinensis (Tea) ORFNames=HYC85_011998 {ECO:0000313|EMBL:KAF5950005.1} PE=4
Unigene15254	34.68	41.32	35.02	33.60	32.27	29.51	37.24	23.50	28.83	47.38	32.89	34.69	23.28	20.77	22.24	-	-	-	-	-	-	-	-	-
Unigene104752	0.00	0.00	0.00	0.84	0.41	0.00	0.00	0.00	0.00	0.00	0.00	0.00	0.00	0.00	0.00	-	-	-	-	-	-	-	-	-
Unigene157647	2.80	0.00	0.00	0.00	0.00	0.00	0.00	0.00	0.00	0.00	0.00	0.00	0.00	0.00	0.00	-	-	-	-	-	-	-	-	-
Unigene87460	0.00	0.00	0.00	0.00	0.00	0.00	0.00	0.00	0.00	0.00	0.00	0.00	0.00	1.07	0.00	-	-	-	-	-	XP_028107658.1//uncharacterized protein LOC114306586`[Camellia sinensis]	-	-	tr|A0A392R7S7|A0A392R7S7_9FABA//Ribonuclease H protein {ECO:0000313|EMBL:MCI32309.1} Fragment OS=Trifolium medium PE=4
Unigene127945	0.00	0.00	0.00	0.00	0.00	0.00	0.00	0.00	0.00	0.00	0.00	0.86	0.93	0.00	0.00	-	-	-	-	-	-	-	-	-
Unigene46708	0.00	0.17	0.09	0.61	0.43	0.09	0.18	0.35	0.08	0.17	0.00	0.00	0.00	0.00	0.18	-	GO:0016021//integral component of membrane`cellular_component`The component of a membrane consisting of the gene products and protein complexes having at least some part of their peptide sequence embedded in the hydrophobic region of the membrane. [GOC:dos, GOC:go_curators]	-	-	-	XP_028101580.1//fasciclin-like arabinogalactan protein 19`[Camellia sinensis]	-	-	tr|A0A4S4D3B2|A0A4S4D3B2_CAMSI//FAS1 domain-containing protein {ECO:0000259|PROSITE:PS50213} OS=Camellia sinensis var. sinensis ORFNames=TEA_002712 {ECO:0000313|EMBL:THF95665.1} PE=3
Unigene67559	0.00	0.29	0.00	0.00	0.00	0.00	0.31	0.00	0.00	0.30	0.15	0.15	0.16	0.63	0.00	-	GO:0005739//mitochondrion`cellular_component`A semiautonomous, self replicating organelle that occurs in varying numbers, shapes, and sizes in the cytoplasm of virtually all eukaryotic cells. It is notably the site of tissue respiration. [GOC:giardia, ISBN:0198506732]	K02128//ATPeF0C, ATP5G, ATP9`F-type H+-transporting ATPase subunit c	ko00190//Oxidative phosphorylation`Metabolism`Energy metabolism;ko01100//Metabolic pathways`Metabolism`Global and overview maps	-	XP_028052217.1//uncharacterized protein LOC114256739`[Camellia sinensis]	-	-	tr|A0A873HW21|A0A873HW21_9DIPS//ATP synthase subunit 9, mitochondrial {ECO:0000256|RuleBase:RU004221} OS=Dipelta elegans Name=atp9 {ECO:0000313|EMBL:QOZ41656.1} PE=3
Unigene7700	0.93	0.79	0.67	1.10	0.72	1.82	0.78	0.69	1.23	1.66	1.52	2.03	1.65	3.63	1.95	-	GO:0004674//protein serine/threonine kinase activity`molecular_function`Catalysis of the reactions: ATP + protein serine = ADP + protein serine phosphate, and ATP + protein threonine = ADP + protein threonine phosphate. [GOC:bf, PMID:2956925];GO:0016021//integral component of membrane`cellular_component`The component of a membrane consisting of the gene products and protein complexes having at le…	K13420//FLS2`LRR receptor-like serine/threonine-protein kinase FLS2 [EC:2.7.11.1]	ko04016//MAPK signaling pathway - plant`Environmental Information Processing`Signal transduction;ko04626//Plant-pathogen interaction`Organismal Systems`Environmental adaptation	-	XP_028067882.1//G-type lectin S-receptor-like serine/threonine-protein kinase LECRK3`[Camellia sinensis]	PF01453.27//B_lectin`D-mannose binding lectin;PF07714.20//PK_Tyr_Ser-Thr`Protein tyrosine and serine/threonine kinase;PF00069.28//Pkinase`Protein kinase domain	-	tr|A0A4S4EGX9|A0A4S4EGX9_CAMSI//Uncharacterized protein {ECO:0000313|EMBL:THG15302.1} OS=Camellia sinensis var. sinensis ORFNames=TEA_010460 {ECO:0000313|EMBL:THG15302.1} PE=4
Unigene5014	85.46	86.69	75.35	72.46	76.52	64.63	77.45	69.39	75.41	85.08	87.13	75.12	109.40	131.03	126.34	-	GO:0003713//transcription coactivator activity`molecular_function`A transcription coregulator activity that activates or increases the transcription of specific gene sets via binding to a DNA-bound DNA-binding transcription factor, either on its own or as part of a complex. Coactivators often act by altering chromatin structure and modifications. For example, one class of transcription coactivato…	K22524//WBP2`WW domain-binding protein 2	-	-	KAF5944295.1//hypothetical protein HYC85_018372`[Camellia sinensis]	-	-	tr|A0A7J7GVT7|A0A7J7GVT7_CAMSI//Uncharacterized protein {ECO:0000313|EMBL:KAF5944295.1} OS=Camellia sinensis (Tea) ORFNames=HYC85_018372 {ECO:0000313|EMBL:KAF5944295.1} PE=4
Unigene57221	0.00	0.00	0.00	0.23	0.00	0.11	0.00	0.00	0.11	0.23	0.12	0.11	0.35	0.48	0.12	-	-	-	-	-	-	-	-	-
Unigene77845	0.00	0.00	0.00	0.00	0.39	0.00	0.00	0.00	0.38	0.00	0.20	0.00	0.00	0.41	0.00	-	GO:0022414//reproductive process`biological_process`A biological process that directly contributes to the process of producing new individuals by one or two organisms. The new individuals inherit some proportion of their genetic material from the parent or parents. [GOC:dph, GOC:isa_complete];GO:0016021//integral component of membrane`cellular_component`The component of a membrane consisting of t…	-	-	-	XP_028099149.1//oleosin 1-like`[Camellia sinensis]	PF01277.20//Oleosin`Oleosin	-	tr|A0A4S4E918|A0A4S4E918_CAMSI//Uncharacterized protein {ECO:0000313|EMBL:THG12603.1} OS=Camellia sinensis var. sinensis ORFNames=TEA_007606 {ECO:0000313|EMBL:THG12603.1} PE=3
Unigene127084	0.00	0.00	0.00	0.00	0.00	0.00	0.00	0.00	0.00	0.00	0.00	0.00	0.00	0.00	0.00	-	-	-	-	-	-	-	-	-
Unigene60784	0.25	0.37	0.75	0.51	0.50	0.25	0.13	0.00	0.49	0.25	0.25	0.13	0.39	0.52	0.38	-	GO:0006412//translation`biological_process`The cellular metabolic process in which a protein is formed, using the sequence of a mature mRNA or circRNA molecule to specify the sequence of amino acids in a polypeptide chain. Translation is mediated by the ribosome, and begins with the formation of a ternary complex between aminoacylated initiator methionine tRNA, GTP, and initiation factor 2, which…	K02885//RP-L19e, RPL19`large subunit ribosomal protein L19e	ko03010//Ribosome`Genetic Information Processing`Translation	-	ABQ65182.1//60S ribosomal protein L19, partial`[Paeonia suffruticosa]	-	-	tr|A5Z1P1|A5Z1P1_PAESU//Ribosomal protein L19 {ECO:0000256|RuleBase:RU000574} Fragment OS=Paeonia suffruticosa (Tree peony) (Paeonia moutan) PE=2
Unigene82289	0.00	0.22	0.00	0.00	0.00	0.00	0.23	0.23	0.00	0.23	0.23	0.00	0.00	0.00	0.23	-	-	-	-	-	-	-	-	-
Unigene41771	6.46	6.10	9.73	8.44	7.97	8.47	5.98	6.56	9.19	10.56	9.02	8.67	4.26	5.28	4.58	-	GO:0007155//cell adhesion`biological_process`The attachment of a cell, either to another cell or to an underlying substrate such as the extracellular matrix, via cell adhesion molecules. [GOC:hb, GOC:pf];GO:0016021//integral component of membrane`cellular_component`The component of a membrane consisting of the gene products and protein complexes having at least some part of their peptide sequence…	-	-	-	XP_028118437.1//leishmanolysin-like peptidase isoform X4`[Camellia sinensis]	-	-	tr|A0A4S4D5I0|A0A4S4D5I0_CAMSI//EGF-like domain-containing protein {ECO:0000259|PROSITE:PS50026} OS=Camellia sinensis var. sinensis ORFNames=TEA_029183 {ECO:0000313|EMBL:THF97497.1} PE=3
Unigene112713	0.00	0.00	0.00	0.00	0.51	0.53	0.00	0.00	0.49	0.00	0.00	0.00	0.00	0.56	0.00	-	-	-	-	-	-	-	-	-
Unigene93778	0.60	0.00	0.30	0.00	0.30	0.61	0.63	0.31	0.29	0.00	0.00	0.31	0.00	0.00	0.00	-	-	-	-	-	-	-	-	-
Unigene120553	0.00	0.00	0.65	0.00	0.00	0.00	0.00	0.73	0.00	0.00	0.00	0.00	0.00	0.71	2.09	-	-	-	-	-	-	-	-	-
Unigene69770	9.18	10.14	10.80	9.64	8.05	10.74	6.19	6.80	10.00	9.52	11.12	9.78	14.92	19.63	20.85	-	-	-	-	-	-	-	-	-
Unigene69115	3.26	9.50	9.82	6.46	3.56	8.03	32.74	6.35	6.95	24.07	12.80	14.64	14.61	6.04	9.58	-	-	-	-	-	-	-	-	-
Unigene154152	0.00	0.00	0.00	0.00	0.00	0.00	0.00	3.18	0.00	0.00	0.00	0.00	0.00	0.00	0.00	-	-	-	-	-	-	-	-	-
Unigene19274	47.77	26.06	48.24	47.37	49.12	39.27	39.58	29.48	48.98	26.60	29.52	30.29	57.68	75.89	58.39	-	GO:0005634//nucleus`cellular_component`A membrane-bounded organelle of eukaryotic cells in which chromosomes are housed and replicated. In most cells, the nucleus contains all of the cell's chromosomes except the organellar chromosomes, and is the site of RNA synthesis and processing. In some species, or in specialized cell types, RNA metabolism or DNA replication may be absent. [GOC:go_curators]…	K25059//SDE2`replication stress response regulator SDE2	-	-	KAF5961984.1//hypothetical protein HYC85_003193`[Camellia sinensis]	PF13019.9//Sde2_N_Ubi`Silencing defective 2 N-terminal ubiquitin domain;PF13297.9//SDE2_2C`Replication stress response SDE2 C-terminal	-	tr|A0A7J7IC37|A0A7J7IC37_CAMSI//Ubiquitin-like domain-containing protein {ECO:0000259|PROSITE:PS50053} OS=Camellia sinensis (Tea) ORFNames=HYC85_003193 {ECO:0000313|EMBL:KAF5961984.1} PE=3
Unigene135143	0.00	0.00	0.00	0.00	0.00	0.00	0.00	0.00	0.98	0.00	0.00	0.00	0.00	0.00	0.00	-	-	-	-	-	-	-	-	-
Unigene78896	0.20	0.39	0.00	0.00	0.00	0.20	0.21	0.00	0.00	0.21	0.41	0.41	0.64	0.64	0.62	-	-	-	-	-	-	-	-	-
Unigene95654	0.32	0.00	0.00	0.00	0.00	0.00	0.00	0.00	0.30	0.00	0.00	0.32	0.00	0.00	0.00	-	-	-	-	-	-	-	-	-
Unigene5815	50.79	46.78	44.02	55.82	50.45	51.35	55.42	35.48	41.27	53.28	46.49	53.38	27.70	30.79	34.15	-	GO:0016971//flavin-linked sulfhydryl oxidase activity`molecular_function`Catalysis of the formation of disulfide bridges in proteins using FAD as the electron acceptor. [PMID:10899311];GO:0016021//integral component of membrane`cellular_component`The component of a membrane consisting of the gene products and protein complexes having at least some part of their peptide sequence embedded in the hy…	K10758//QSOX`thiol oxidase [EC:1.8.3.2]	-	-	KAF5945554.1//hypothetical protein HYC85_015782`[Camellia sinensis]	PF04777.16//Evr1_Alr`Erv1 / Alr family	-	tr|A0A7J7H1A6|A0A7J7H1A6_CAMSI//Sulfhydryl oxidase {ECO:0000256|RuleBase:RU371123} EC=1.8.3.2 {ECO:0000256|RuleBase:RU371123} OS=Camellia sinensis (Tea) ORFNames=HYC85_015782 {ECO:0000313|EMBL:KAF5945554.1} PE=4
Unigene145843	0.00	0.00	0.00	0.00	0.00	0.00	1.84	0.00	0.00	0.00	0.00	0.00	0.00	0.00	0.00	-	-	-	-	-	-	-	-	-
Unigene21614	0.27	0.15	0.11	0.23	0.11	0.38	0.08	0.42	0.08	0.19	0.23	0.31	0.51	0.71	0.58	-	-	-	-	-	-	-	-	-
Unigene131608	0.00	0.00	0.00	0.00	0.00	0.00	0.00	0.00	0.00	0.00	0.00	0.00	0.00	0.00	0.00	-	GO:0033743//peptide-methionine (R)-S-oxide reductase activity`molecular_function`Catalysis of the reaction: peptide-L-methionine + H(2)O + thioredoxin disulfide = peptide-L-methionine (R)-S-oxide + thioredoxin. Can act on oxidized methionine in peptide linkage with specificity for the R enantiomer. Thioredoxin disulfide is the oxidized form of thioredoxin. [EC:1.8.4.12, GOC:mah, GOC:vw, RHEA:2416…	K09571//FKBP4_5`FK506-binding protein 4/5 [EC:5.2.1.8]	-	-	XP_028088127.1//uncharacterized protein LOC114288733`[Camellia sinensis]	-	-	tr|A0A5B6Z677|A0A5B6Z677_DAVIN//Putative polyprotein {ECO:0000313|EMBL:MPA38976.1} EC=1.8.4.12 {ECO:0000313|EMBL:MPA38976.1} OS=Davidia involucrata (Dove tree) ORFNames=Din_008417 {ECO:0000313|EMBL:MPA38976.1} PE=4
Unigene89543	0.80	0.52	0.80	0.00	0.00	0.54	0.28	0.00	0.77	0.83	0.83	0.54	0.28	0.00	0.00	-	-	-	-	-	-	-	-	-
Unigene83104	0.00	0.00	0.23	0.00	0.00	0.00	0.00	0.23	0.00	0.00	0.00	0.23	0.00	0.00	0.23	-	GO:0016887//ATP hydrolysis activity`molecular_function`Catalysis of the reaction: ATP + H2O = ADP + H+ Pi. ATP hydrolysis is used in some reactions as an energy source, for example to catalyze a reaction or drive transport against a concentration gradient. [RHEA:13065];GO:0005524//ATP binding`molecular_function`Binding to ATP, adenosine 5'-triphosphate, a universally important coenzyme and enzyme…	-	-	-	KAH7845299.1//hypothetical protein Vadar_000408`[Vaccinium darrowii]	-	-	tr|A0A5C7IQ01|A0A5C7IQ01_9ROSI//Uncharacterized protein {ECO:0000313|EMBL:TXG71325.1} OS=Acer yangbiense ORFNames=EZV62_006260 {ECO:0000313|EMBL:TXG71325.1} PE=4
Unigene74335	0.18	0.35	0.54	0.00	0.18	0.00	0.37	0.18	0.17	0.00	0.00	0.00	0.93	0.56	0.00	-	GO:0003924//GTPase activity`molecular_function`Catalysis of the reaction: GTP + H2O = GDP + phosphate. [ISBN:0198547684, PMID:26832457, PMID:27218782];GO:0031307//integral component of mitochondrial outer membrane`cellular_component`The component of the mitochondrial outer membrane consisting of the gene products having at least some part of their peptide sequence embedded in the hydrophobic regi…	-	-	-	KAF5945982.1//hypothetical protein HYC85_016210`[Camellia sinensis]	-	-	tr|A0A7J7GYY7|A0A7J7GYY7_CAMSI//Mitochondrial Rho GTPase {ECO:0000256|PIRNR:PIRNR037488} EC=3.6.5.- {ECO:0000256|PIRNR:PIRNR037488} OS=Camellia sinensis (Tea) ORFNames=HYC85_016210 {ECO:0000313|EMBL:KAF5945982.1} PE=3
Unigene101862	4.10	9.67	5.77	6.00	8.26	8.51	3.67	6.98	5.71	1.27	5.28	0.39	0.00	2.70	1.77	-	-	-	-	-	-	-	-	-
Unigene85280	0.48	0.00	0.48	0.00	0.00	0.00	0.00	0.00	0.00	0.00	0.00	0.00	0.00	0.51	0.00	-	-	-	-	-	-	-	-	-
Unigene103220	0.00	0.00	0.00	0.00	0.00	0.00	0.83	0.00	0.00	0.00	0.00	0.40	0.00	0.00	0.00	-	-	-	-	-	XP_042979239.1//uncharacterized protein LOC122309714 isoform X2`[Carya illinoinensis]	-	-	tr|A0A2I4E7G8|A0A2I4E7G8_JUGRE//uncharacterized protein LOC108986971 isoform X2 {ECO:0000313|RefSeq:XP_018815335.1} OS=Juglans regia (English walnut) ORFNames=F2P56_029364 {ECO:0000313|EMBL:KAF5448867.1} PE=4
Unigene35581	0.19	0.12	0.06	0.25	0.06	0.06	0.00	0.00	0.00	0.12	0.00	0.37	0.25	0.84	0.25	-	-	-	-	-	-	-	-	-
Unigene81852	0.43	1.92	3.27	1.77	3.25	3.09	1.58	1.57	2.52	1.34	2.23	2.43	2.76	4.60	1.58	-	-	-	-	-	-	-	-	-
Unigene44504	0.08	0.16	0.32	0.00	0.00	0.08	0.33	0.24	0.08	0.16	0.24	0.24	0.00	0.42	0.00	-	-	-	-	-	-	-	-	-
Unigene126337	0.78	0.77	2.36	0.82	1.57	0.81	0.87	1.78	0.00	0.00	2.51	1.62	0.00	0.86	0.84	-	-	-	-	-	-	-	-	-
Unigene48186	56.36	0.97	8.05	0.72	0.80	1.08	2.00	1.35	1.14	6.73	5.68	5.12	2.40	9.85	13.58	-	GO:0050896//response to stimulus`biological_process`Any process that results in a change in state or activity of a cell or an organism (in terms of movement, secretion, enzyme production, gene expression, etc.) as a result of a stimulus. The process begins with detection of the stimulus and ends with a change in state or activity or the cell or organism. [GOC:ai, GOC:bf];GO:0016021//integral comp…	K14638//SLC15A3_4, PHT, NPF8`solute carrier family 15 (peptide/histidine transporter), member 3/4	-	-	KAF5933615.1//hypothetical protein HYC85_029786`[Camellia sinensis]	-	-	tr|A0A7J7FZP6|A0A7J7FZP6_CAMSI//Uncharacterized protein {ECO:0000313|EMBL:KAF5933615.1} OS=Camellia sinensis (Tea) ORFNames=HYC85_029786 {ECO:0000313|EMBL:KAF5933615.1} PE=3
Unigene82305	5.02	0.22	0.22	2.21	2.27	5.03	3.58	1.24	0.98	0.00	0.00	2.17	0.00	4.62	2.29	-	-	-	-	-	-	-	-	-
Unigene14465	7.94	6.24	9.26	9.27	8.25	7.50	6.35	6.95	6.81	4.85	5.98	6.36	10.99	6.70	6.29	-	-	K18834//WRKY1`WRKY transcription factor 1	ko04626//Plant-pathogen interaction`Organismal Systems`Environmental adaptation	-	KAF7140334.1//hypothetical protein RHSIM_Rhsim06G0174100`[Rhododendron simsii]	-	-	tr|A0A834GQI8|A0A834GQI8_RHOSS//Uncharacterized protein {ECO:0000313|EMBL:KAF7140334.1} OS=Rhododendron simsii (Sims's rhododendron) ORFNames=RHSIM_Rhsim06G0174100 {ECO:0000313|EMBL:KAF7140334.1} PE=4
Unigene112055	0.50	0.99	0.00	0.52	0.00	0.52	0.00	0.55	0.96	0.00	0.53	0.00	1.11	0.55	1.07	-	-	-	-	-	-	-	-	-
Unigene104403	5.34	0.00	0.00	0.00	0.00	2.78	0.86	0.00	4.86	2.87	3.35	7.10	6.02	0.87	6.32	-	-	-	-	-	-	-	-	-
Unigene36001	1.07	0.56	0.63	0.32	0.19	0.06	1.27	0.19	0.12	1.14	0.82	0.69	6.19	0.72	2.56	-	GO:0004674//protein serine/threonine kinase activity`molecular_function`Catalysis of the reactions: ATP + protein serine = ADP + protein serine phosphate, and ATP + protein threonine = ADP + protein threonine phosphate. [GOC:bf, PMID:2956925];GO:0004712//protein serine/threonine/tyrosine kinase activity`molecular_function`Catalysis of the reactions: ATP + a protein serine = ADP + protein serine p…	K08867//WNK, PRKWNK`WNK lysine deficient protein kinase [EC:2.7.11.1]	-	-	XP_028118629.1//serine/threonine-protein kinase WNK1-like isoform X2`[Camellia sinensis]	-	-	tr|A0A2R6RV27|A0A2R6RV27_ACTCC//Non-specific serine/threonine protein kinase {ECO:0000256|ARBA:ARBA00012513} EC=2.7.11.1 {ECO:0000256|ARBA:ARBA00012513} OS=Actinidia chinensis var. chinensis (Chinese soft-hair kiwi) ORFNames=CEY00_Acc04267 {ECO:0000313|EMBL:PSS33868.1} PE=4
Unigene24861	48.81	16.63	27.50	35.81	37.47	26.39	207.45	10.54	43.75	29.14	62.07	95.08	27.82	50.29	38.11	-	GO:0020037//heme binding`molecular_function`Binding to a heme, a compound composed of iron complexed in a porphyrin (tetrapyrrole) ring. [GOC:ai];GO:0006979//response to oxidative stress`biological_process`Any process that results in a change in state or activity of a cell or an organism (in terms of movement, secretion, enzyme production, gene expression, etc.) as a result of oxidative stress, a…	K00430//E1.11.1.7`peroxidase [EC:1.11.1.7]	ko00940//Phenylpropanoid biosynthesis`Metabolism`Biosynthesis of other secondary metabolites;ko01100//Metabolic pathways`Metabolism`Global and overview maps;ko01110//Biosynthesis of secondary metabolites`Metabolism`Global and overview maps	-	KAF5941232.1//hypothetical protein HYC85_022399`[Camellia sinensis]	PF00141.26//peroxidase`Peroxidase	-	tr|A0A7J7GKA3|A0A7J7GKA3_CAMSI//Peroxidase {ECO:0000256|ARBA:ARBA00012313, ECO:0000256|RuleBase:RU362060} EC=1.11.1.7 {ECO:0000256|ARBA:ARBA00012313, ECO:0000256|RuleBase:RU362060} OS=Camellia sinensis (Tea) ORFNames=HYC85_022399 {ECO:0000313|EMBL:KAF5941232.1} PE=3
Unigene9402	4.97	6.20	7.08	5.08	5.77	6.59	2.56	7.16	6.61	2.67	3.47	2.94	11.24	18.66	9.48	-	GO:0016021//integral component of membrane`cellular_component`The component of a membrane consisting of the gene products and protein complexes having at least some part of their peptide sequence embedded in the hydrophobic region of the membrane. [GOC:dos, GOC:go_curators];GO:0005524//ATP binding`molecular_function`Binding to ATP, adenosine 5'-triphosphate, a universally important coenzyme and e…	K13430//PBS1`serine/threonine-protein kinase PBS1 [EC:2.7.11.1]	ko04626//Plant-pathogen interaction`Organismal Systems`Environmental adaptation	-	XP_028067341.1//probable LRR receptor-like serine/threonine-protein kinase RKF3`[Camellia sinensis]	PF19160.3//SPARK`SPARK;PF00069.28//Pkinase`Protein kinase domain;PF07714.20//PK_Tyr_Ser-Thr`Protein tyrosine and serine/threonine kinase	-	tr|A0A4S4EGB8|A0A4S4EGB8_CAMSI//Protein kinase domain-containing protein {ECO:0000259|PROSITE:PS50011} OS=Camellia sinensis var. sinensis ORFNames=TEA_020723 {ECO:0000313|EMBL:THG15490.1} PE=4
Unigene143681	2.91	0.00	1.45	1.53	1.47	0.00	3.37	0.00	4.02	1.56	0.00	9.00	1.64	4.79	3.19	-	-	-	-	-	-	-	-	-
Unigene159278	0.00	0.00	3.05	3.35	0.00	0.00	0.00	0.00	0.00	0.00	0.00	3.12	0.00	0.00	0.00	-	-	-	-	-	-	-	-	-
Unigene137830	0.00	0.00	0.00	0.00	0.00	0.00	0.00	0.00	0.00	0.00	0.00	0.00	1.29	2.52	0.00	-	-	-	-	-	-	-	-	-
Unigene95743	1.26	3.41	1.27	1.62	0.94	2.58	4.33	0.66	1.51	7.51	3.93	3.23	0.34	0.00	0.33	-	-	-	-	-	-	-	-	-
Unigene17618	83.14	62.37	50.51	52.71	57.61	48.13	55.79	48.20	46.25	61.32	53.89	50.57	79.97	50.49	49.30	-	-	-	-	-	-	-	-	-
Unigene113525	0.00	0.00	0.00	0.00	0.00	0.00	0.00	0.00	0.00	0.00	0.00	0.00	0.58	0.00	0.56	-	-	-	-	-	GFS28498.1//hypothetical protein Acr_00g0002150`[Actinidia rufa]	-	-	tr|A0A7J0D8H4|A0A7J0D8H4_9ERIC//Uncharacterized protein {ECO:0000313|EMBL:GFS28498.1} OS=Actinidia rufa ORFNames=Acr_00g0002150 {ECO:0000313|EMBL:GFS28498.1} PE=4
Unigene12091	6.41	6.43	6.31	8.00	7.41	7.34	6.80	5.83	6.23	7.74	7.41	7.83	6.51	5.43	7.39	-	-	K10102//FBXO27`F-box protein 27	-	-	GFY88982.1//hypothetical protein Acr_06g0009220`[Actinidia rufa]	PF12937.10//F-box-like`F-box-like;PF00646.36//F-box`F-box domain	-	tr|A0A5B7ABY1|A0A5B7ABY1_DAVIN//F-box domain-containing protein {ECO:0000259|PROSITE:PS50181} Fragment OS=Davidia involucrata (Dove tree) ORFNames=Din_022839 {ECO:0000313|EMBL:MPA53398.1} PE=4
Unigene73680	0.52	0.86	0.35	0.36	0.35	0.35	0.36	0.54	0.51	0.18	0.54	0.53	0.55	0.00	0.54	-	-	-	-	-	-	-	-	-
Unigene101700	0.00	0.00	0.00	0.00	0.00	0.00	0.40	0.00	0.00	0.78	0.00	0.00	0.00	0.00	0.00	-	-	-	-	-	-	-	-	-
Unigene57632	1.49	0.45	1.03	1.73	1.37	2.66	1.18	0.58	1.46	2.09	1.62	1.50	1.43	1.68	1.64	-	-	-	-	-	XP_028075901.1//methyltransferase-like protein 25 isoform X5`[Camellia sinensis]	-	-	tr|A0A7J7H7W1|A0A7J7H7W1_CAMSI//Methyltranfer_dom domain-containing protein {ECO:0000259|Pfam:PF13679} OS=Camellia sinensis (Tea) ORFNames=HYC85_014916 {ECO:0000313|EMBL:KAF5948959.1} PE=4
Unigene15268	106.12	84.64	77.35	83.40	64.86	72.11	72.40	117.73	67.67	60.67	99.14	85.39	127.54	63.78	95.80	-	-	K17710//PTCD1`pentatricopeptide repeat domain-containing protein 1	-	-	XP_028104169.1//pentatricopeptide repeat-containing protein At5g13770, chloroplastic`[Camellia sinensis]	PF13812.9//PPR_3`Pentatricopeptide repeat domain;PF13041.9//PPR_2`PPR repeat family;PF01535.23//PPR`PPR repeat	-	tr|A0A4S4EVS5|A0A4S4EVS5_CAMSI//Uncharacterized protein {ECO:0000313|EMBL:THG21078.1} OS=Camellia sinensis var. sinensis ORFNames=TEA_001781 {ECO:0000313|EMBL:THG21078.1} PE=4
Unigene130991	0.91	0.00	0.00	0.00	0.00	0.00	0.00	0.00	0.85	0.00	0.00	0.94	0.00	0.00	0.00	-	-	-	-	-	-	-	-	-
Unigene149183	1.84	0.00	1.81	0.00	0.00	0.00	0.00	0.00	1.68	0.00	0.00	0.00	0.00	0.00	0.00	-	-	-	-	-	-	-	-	-
Unigene11964	12.67	9.82	7.91	12.98	16.19	12.33	8.08	12.08	6.79	7.50	10.24	9.26	37.18	34.45	22.58	-	GO:0005975//carbohydrate metabolic process`biological_process`The chemical reactions and pathways involving carbohydrates, any of a group of organic compounds based of the general formula Cx(H2O)y. Includes the formation of carbohydrate derivatives by the addition of a carbohydrate residue to another molecule. [GOC:mah, ISBN:0198506732]	K20849//6-FEH`fructan beta-(2,6)-fructosidase [EC:3.2.1.154]	-	-	AJO70154.1//invertase 4`[Camellia sinensis]	PF00251.23//Glyco_hydro_32N`Glycosyl hydrolases family 32 N-terminal domain;PF08244.15//Glyco_hydro_32C`Glycosyl hydrolases family 32 C terminal	-	tr|A0A0C5DFC5|A0A0C5DFC5_CAMSI//Invertase 4 {ECO:0000313|EMBL:AJO70154.1} OS=Camellia sinensis (Tea) PE=2
Unigene98585	0.34	0.34	0.00	0.00	0.69	0.35	0.00	0.36	0.00	0.00	0.00	0.00	0.00	0.37	0.00	-	-	-	-	-	-	-	-	-
Unigene15460	0.06	0.00	0.00	0.23	0.00	0.27	0.09	0.00	0.00	0.23	0.14	0.00	43.16	75.42	69.78	-	GO:0003700//DNA-binding transcription factor activity`molecular_function`A transcription regulator activity that modulates transcription of gene sets via selective and non-covalent binding to a specific double-stranded genomic DNA sequence (sometimes referred to as a motif) within a cis-regulatory region. Regulatory regions include promoters (proximal and distal) and enhancers. Genes are transcri…	-	-	-	KAA8537936.1//hypothetical protein F0562_027484`[Nyssa sinensis]	-	-	tr|A0A5B7ANF6|A0A5B7ANF6_DAVIN//Putative ethylene-responsive transcription factor ABR1 {ECO:0000313|EMBL:MPA57904.1} OS=Davidia involucrata (Dove tree) ORFNames=Din_027345 {ECO:0000313|EMBL:MPA57904.1} PE=4
Unigene107585	0.00	0.00	0.00	0.00	0.00	0.45	0.00	0.00	0.42	0.00	0.00	0.00	0.00	0.95	0.47	-	-	-	-	-	-	-	-	-
Unigene88506	0.00	0.00	0.00	0.00	0.00	0.00	0.00	0.00	0.00	0.00	0.00	0.00	0.00	1.10	0.00	-	-	-	-	-	-	-	-	-
Unigene126048	0.00	0.00	0.00	0.81	0.78	0.80	0.86	0.00	0.73	0.00	0.83	0.00	0.00	0.00	0.00	-	-	-	-	-	-	-	-	-
Unigene57500	0.00	0.00	0.00	0.00	0.00	0.23	0.00	0.00	0.00	0.12	0.00	0.12	0.12	0.00	0.12	-	-	-	-	-	-	-	-	-
Unigene45739	0.86	1.35	1.94	1.85	1.00	1.52	2.18	0.89	1.25	2.88	1.94	1.43	3.22	2.34	4.26	-	GO:0016567//protein ubiquitination`biological_process`The process in which one or more ubiquitin groups are added to a protein. [GOC:ai];GO:0005634//nucleus`cellular_component`A membrane-bounded organelle of eukaryotic cells in which chromosomes are housed and replicated. In most cells, the nucleus contains all of the cell's chromosomes except the organellar chromosomes, and is the site of RNA sy…	K03094//SKP1, CBF3D`S-phase kinase-associated protein 1	ko03083//Polycomb repressive complex`Genetic Information Processing`Chromosome;ko04120//Ubiquitin mediated proteolysis`Genetic Information Processing`Folding, sorting and degradation;ko04141//Protein processing in endoplasmic reticulum`Genetic Information Processing`Folding, sorting and degradation	-	XP_028054660.1//SKP1-like protein 14`[Camellia sinensis]	PF03931.18//Skp1_POZ`Skp1 family, tetramerisation domain;PF01466.22//Skp1`Skp1 family, dimerisation domain	-	tr|A0A4S4DGD2|A0A4S4DGD2_CAMSI//SKP1-like protein {ECO:0000256|PIRNR:PIRNR028729} OS=Camellia sinensis var. sinensis ORFNames=TEA_006155 {ECO:0000313|EMBL:THG01809.1} PE=3
Unigene37429	0.07	0.13	0.47	0.40	0.13	0.27	0.20	0.13	0.19	0.33	0.20	0.34	0.55	0.69	0.20	-	-	-	-	-	-	-	-	-
Unigene130447	0.00	0.00	0.00	0.00	0.00	0.00	0.00	0.00	0.00	0.00	0.00	0.00	0.00	0.00	0.00	-	-	-	-	-	-	-	-	-
Unigene25209	0.04	0.09	0.04	0.04	0.04	0.13	0.13	0.13	0.26	0.04	0.18	0.22	0.04	0.09	0.22	-	-	-	-	-	-	-	-	-
Unigene129844	0.00	0.00	0.00	0.00	0.00	0.00	0.00	0.00	0.00	0.00	0.00	1.81	0.00	0.96	0.00	-	-	-	-	-	-	-	-	-
Unigene102827	0.00	0.00	0.39	0.40	0.44	0.00	0.00	0.41	0.00	0.40	0.00	1.19	0.48	0.00	0.81	-	-	-	-	-	-	-	-	-
Unigene91701	0.00	0.00	0.00	0.00	0.00	0.00	0.00	0.30	0.45	0.00	0.00	0.00	0.30	0.30	0.50	-	-	-	-	-	-	-	-	-
Unigene157447	2.73	0.00	0.00	0.00	0.00	0.00	0.00	0.00	0.00	0.00	0.00	0.00	0.00	0.00	0.00	-	GO:0015074//DNA integration`biological_process`The process in which a DNA segment is incorporated into another, usually larger, DNA molecule such as a chromosome. [GOC:mah];GO:0003676//nucleic acid binding`molecular_function`Binding to a nucleic acid. [GOC:jl]	-	-	-	XP_028076554.1//uncharacterized protein LOC114278663`[Camellia sinensis]	-	-	tr|A0A5B6YMA8|A0A5B6YMA8_DAVIN//Uncharacterized protein {ECO:0000313|EMBL:MPA32942.1} Fragment OS=Davidia involucrata (Dove tree) ORFNames=Din_002383 {ECO:0000313|EMBL:MPA32942.1} PE=4
Unigene20976	0.19	0.15	0.26	0.23	0.04	0.53	0.23	0.37	0.15	0.34	0.15	0.34	0.08	0.12	0.04	-	-	-	-	-	-	-	-	-
Unigene139009	0.00	0.00	1.20	0.00	0.00	0.00	0.00	0.00	0.00	0.00	0.00	1.24	0.00	1.32	0.00	-	-	-	-	-	-	-	-	-
Unigene125830	0.00	0.76	0.78	0.00	0.00	0.00	0.00	0.00	0.00	0.00	0.00	0.00	0.00	2.54	0.83	-	-	-	-	-	-	-	-	-
Unigene118070	0.00	0.59	0.00	0.62	0.00	0.00	0.00	0.00	0.00	0.00	0.00	0.00	0.66	0.65	0.00	-	-	-	-	-	-	-	-	-
Unigene107066	0.00	0.00	0.00	0.00	0.00	0.00	0.47	0.47	0.00	0.00	0.00	0.00	0.94	0.00	0.00	-	-	-	-	-	-	-	-	-
Unigene14551	0.62	0.22	0.20	0.34	0.14	0.48	0.40	0.14	0.25	0.06	0.11	0.14	0.14	0.29	0.06	-	-	-	-	-	-	-	-	-
Unigene12295	16.27	22.83	19.51	19.35	20.77	17.62	19.26	23.22	20.31	26.72	20.89	31.71	5.76	7.12	13.54	-	GO:0005524//ATP binding`molecular_function`Binding to ATP, adenosine 5'-triphosphate, a universally important coenzyme and enzyme regulator. [ISBN:0198506732];GO:0004672//protein kinase activity`molecular_function`Catalysis of the phosphorylation of an amino acid residue in a protein, usually according to the reaction: a protein + ATP = a phosphoprotein + ADP. [MetaCyc:PROTEIN-KINASE-RXN]	-	-	-	XP_028113328.1//receptor-like serine/threonine-protein kinase At3g01300`[Camellia sinensis]	PF00582.29//Usp`Universal stress protein family	-	tr|A0A4V3WKH1|A0A4V3WKH1_CAMSI//Protein kinase domain-containing protein {ECO:0000259|PROSITE:PS50011} OS=Camellia sinensis var. sinensis ORFNames=TEA_000476 {ECO:0000313|EMBL:THG00787.1} PE=4
Unigene112010	0.00	0.00	0.00	0.00	0.00	0.00	0.55	0.55	0.00	1.06	0.53	0.52	0.00	1.09	0.00	-	-	-	-	-	-	-	-	-
Unigene67570	0.60	0.00	1.20	0.00	0.00	0.00	0.00	0.00	1.02	0.15	0.15	0.45	0.00	0.78	0.31	-	-	-	-	-	-	-	-	-
Unigene9179	29.37	19.76	22.00	15.37	16.82	23.01	20.27	20.92	17.91	20.68	19.40	17.10	36.03	23.80	29.44	-	GO:0005524//ATP binding`molecular_function`Binding to ATP, adenosine 5'-triphosphate, a universally important coenzyme and enzyme regulator. [ISBN:0198506732];GO:0004672//protein kinase activity`molecular_function`Catalysis of the phosphorylation of an amino acid residue in a protein, usually according to the reaction: a protein + ATP = a phosphoprotein + ADP. [MetaCyc:PROTEIN-KINASE-RXN]	K13430//PBS1`serine/threonine-protein kinase PBS1 [EC:2.7.11.1]	ko04626//Plant-pathogen interaction`Organismal Systems`Environmental adaptation	-	XP_028098063.1//LEAF RUST 10 DISEASE-RESISTANCE LOCUS RECEPTOR-LIKE PROTEIN KINASE-like 1.1 isoform X2`[Camellia sinensis]	PF00069.28//Pkinase`Protein kinase domain;PF07714.20//PK_Tyr_Ser-Thr`Protein tyrosine and serine/threonine kinase	-	tr|A0A4S4DA87|A0A4S4DA87_CAMSI//Protein kinase domain-containing protein {ECO:0000259|PROSITE:PS50011} OS=Camellia sinensis var. sinensis ORFNames=TEA_016440 {ECO:0000313|EMBL:THF99417.1} PE=4
Unigene90454	0.00	0.27	0.00	0.00	0.00	0.00	0.00	0.00	0.26	0.00	0.28	0.00	0.29	0.00	0.00	-	-	-	-	-	-	-	-	-
Unigene85827	0.24	0.00	0.73	0.25	0.48	0.25	0.00	0.25	0.93	0.00	0.00	0.00	0.00	0.00	0.00	-	-	-	-	-	-	-	-	-
Unigene118589	0.00	0.00	0.00	0.00	0.00	0.00	0.00	0.00	0.00	0.00	0.65	0.00	0.00	0.67	0.65	-	-	-	-	-	-	-	-	-
Unigene140801	2.59	0.00	0.00	0.00	0.00	0.00	0.00	0.00	0.00	0.00	0.00	0.00	0.00	0.00	0.00	-	-	-	-	-	-	-	-	-
Unigene113095	0.00	0.00	0.00	0.00	0.00	0.00	0.56	0.00	0.00	0.00	0.00	0.00	0.00	0.00	0.00	-	-	-	-	-	-	-	-	-
Unigene50200	0.00	0.09	0.00	0.48	0.19	0.28	0.19	0.19	0.18	0.19	0.29	0.19	0.00	0.10	0.00	-	-	-	-	-	-	-	-	-
Unigene130356	0.00	0.00	0.00	3.84	0.00	0.93	1.01	0.00	0.00	0.00	0.00	0.93	0.00	0.98	0.00	-	-	-	-	-	-	-	-	-
Unigene46162	0.34	0.08	0.00	0.43	0.08	0.17	0.26	0.17	0.50	0.43	0.26	0.42	0.00	0.18	0.00	-	-	-	-	-	-	-	-	-
Unigene42646	0.08	0.00	0.00	0.31	0.08	0.08	0.00	0.08	0.00	0.23	0.00	0.08	0.24	0.40	0.16	-	GO:0046872//metal ion binding`molecular_function`Binding to a metal ion. [GOC:ai]	K07213//ATOX1, ATX1, copZ, golB`copper chaperone	-	-	XP_028121169.1//uncharacterized protein LOC114318467`[Camellia sinensis]	PF00403.29//HMA`Heavy-metal-associated domain	-	tr|A0A4V3WP94|A0A4V3WP94_CAMSI//HMA domain-containing protein {ECO:0000259|Pfam:PF00403} OS=Camellia sinensis var. sinensis ORFNames=TEA_012048 {ECO:0000313|EMBL:THG15527.1} PE=4
Unigene18405	0.07	0.00	0.17	0.17	0.03	0.20	0.07	0.23	0.07	0.10	0.17	0.17	0.10	0.14	0.24	-	-	-	-	-	-	-	-	-
Unigene121827	0.00	0.00	0.00	0.00	0.00	0.00	0.00	0.76	0.00	0.72	0.00	0.00	0.00	0.00	0.00	-	-	-	-	-	-	-	-	-
Unigene23988	1.08	0.85	1.41	1.44	1.14	1.20	0.83	1.45	1.81	0.59	0.65	1.49	1.05	1.65	1.80	-	-	-	-	-	-	-	-	-
Unigene1565	2.61	0.48	1.36	1.29	1.95	1.70	2.32	0.81	3.91	2.84	3.19	2.06	0.87	2.65	1.68	-	GO:0000166//nucleotide binding`molecular_function`Binding to a nucleotide, any compound consisting of a nucleoside that is esterified with (ortho)phosphate or an oligophosphate at any hydroxyl group on the ribose or deoxyribose. [GOC:mah, ISBN:0198547684]	K25450//TCTE1, DRC5`dynein regulatory complex subunit 5	-	-	XP_028127039.1//protein TORNADO 1`[Camellia sinensis]	PF08477.16//Roc`Ras of Complex, Roc, domain of DAPkinase;PF16095.8//COR`C-terminal of Roc, COR, domain	-	tr|A0A2R6P4U1|A0A2R6P4U1_ACTCC//Protein TORNADO like {ECO:0000313|EMBL:PSR85286.1} OS=Actinidia chinensis var. chinensis (Chinese soft-hair kiwi) ORFNames=CEY00_Acc33273 {ECO:0000313|EMBL:PSR85286.1} PE=4
Unigene115435	1.11	0.00	0.00	0.00	0.00	0.00	0.00	0.62	0.00	0.00	0.00	0.00	0.00	0.00	0.60	-	-	-	-	-	-	-	-	-
Unigene100497	0.36	0.00	0.00	0.00	0.00	0.00	0.38	0.00	0.34	0.00	0.00	0.00	0.00	0.39	0.00	-	-	-	-	-	-	-	-	-
Unigene69812	0.00	0.00	0.00	0.16	0.00	0.16	0.16	0.00	0.15	0.00	0.00	0.00	0.17	0.00	0.00	-	-	-	-	-	-	-	-	-
Unigene24250	2.99	2.67	2.15	2.84	3.44	3.04	2.72	2.95	3.20	1.99	2.62	2.19	77.83	34.91	46.07	-	GO:0080037//negative regulation of cytokinin-activated signaling pathway`biological_process`Any process that stops, prevents, or reduces the frequency, rate or extent of cytokinin signaling. [GOC:dhl, PMID:14973166];GO:2000762//regulation of phenylpropanoid metabolic process`biological_process`Any process that modulates the frequency, rate or extent of phenylpropanoid metabolic process. [GOC:obol]	K10457//KLHL20, KLEIP`kelch-like protein 20	-	-	KAF5941254.1//hypothetical protein HYC85_022421`[Camellia sinensis]	PF01344.28//Kelch_1`Kelch motif;PF13418.9//Kelch_4`Galactose oxidase, central domain;PF13964.9//Kelch_6`Kelch motif	-	tr|A0A7J7GPB7|A0A7J7GPB7_CAMSI//F-box domain-containing protein {ECO:0000259|SMART:SM00256} OS=Camellia sinensis (Tea) ORFNames=HYC85_022421 {ECO:0000313|EMBL:KAF5941254.1} PE=4
Unigene147479	0.00	0.00	0.00	0.00	0.00	0.00	0.00	0.00	0.00	0.00	0.00	0.00	1.93	0.00	0.00	-	-	-	-	-	-	-	-	-
Unigene109568	0.00	0.00	0.00	0.00	0.47	0.00	0.00	0.00	0.00	0.00	0.00	0.48	0.00	1.52	0.00	-	-	-	-	-	-	-	-	-
Unigene55077	0.24	0.47	0.36	0.23	0.12	0.23	0.23	0.49	0.11	0.12	0.12	0.00	0.61	0.99	0.34	-	-	-	-	-	-	-	-	-
Unigene49855	0.37	0.00	0.19	0.38	0.28	0.09	0.19	0.19	0.27	0.00	0.00	0.00	0.48	0.19	0.10	-	-	-	-	-	-	-	-	-
Unigene76996	0.62	0.49	0.62	1.21	0.00	0.39	0.52	0.52	0.00	0.00	0.96	0.32	1.32	0.66	0.84	-	-	-	-	-	-	-	-	-
Unigene83621	0.00	0.00	0.46	0.23	0.00	0.23	0.47	0.24	0.00	0.94	0.70	0.46	0.24	2.66	2.12	-	-	-	-	-	-	-	-	-
Unigene38114	10.18	6.18	8.05	13.14	13.27	14.27	6.80	8.29	9.73	7.99	9.81	10.03	8.12	9.50	17.68	-	-	-	-	-	-	-	-	-
Unigene158368	0.00	0.00	2.84	0.00	0.00	0.00	3.52	4.19	0.00	3.15	3.21	0.00	0.00	0.00	3.23	-	-	-	-	-	-	-	-	-
Unigene142046	0.00	0.00	0.00	0.00	0.00	0.00	0.00	0.00	0.00	0.00	0.00	1.40	0.00	1.50	0.00	-	-	-	-	-	-	-	-	-
Unigene148692	0.00	0.00	0.00	0.00	0.00	0.00	0.00	0.00	0.00	1.94	0.00	0.00	0.00	0.00	0.00	-	-	-	-	-	-	-	-	-
Unigene130047	0.00	0.00	0.00	0.00	0.00	0.00	0.00	0.00	0.00	0.94	0.95	0.00	0.00	0.00	0.96	-	-	-	-	-	-	-	-	-
Unigene145487	0.00	0.00	0.00	0.00	0.00	0.00	0.00	0.00	0.00	0.00	0.00	0.00	0.00	0.00	0.00	-	-	-	-	-	-	-	-	-
Unigene96068	0.32	0.31	0.00	0.00	0.00	0.65	0.34	0.00	0.00	0.00	0.33	0.00	0.34	0.34	0.67	-	-	-	-	-	-	-	-	-
Unigene131804	17.02	22.66	20.95	43.30	27.53	15.44	14.11	18.73	28.76	23.64	7.95	13.17	22.09	19.91	19.71	-	-	-	-	-	-	-	-	-
Unigene42295	0.08	0.07	0.30	0.31	0.23	0.23	0.69	0.08	0.07	0.15	0.15	0.15	0.08	0.24	0.31	-	-	-	-	-	-	-	-	-
Unigene113330	0.00	0.00	0.00	0.00	0.00	0.00	0.00	0.00	0.00	0.00	0.00	0.00	0.00	0.00	0.00	-	-	-	-	-	-	-	-	-
Unigene69906	0.16	0.16	0.16	0.16	0.16	0.00	0.16	0.00	0.00	0.00	0.00	0.32	0.00	0.33	0.00	-	-	-	-	-	-	-	-	-
Unigene105692	0.00	0.00	0.00	0.00	0.00	0.43	0.00	0.00	0.00	0.00	0.00	0.00	0.00	0.00	0.00	-	-	-	-	-	-	-	-	-
Unigene74841	0.00	0.00	0.00	0.00	0.00	0.00	0.00	0.00	0.00	0.18	0.00	0.00	0.00	2.47	0.37	-	-	-	-	-	-	-	-	-
Unigene79653	0.96	0.00	0.45	0.42	0.00	0.00	0.53	0.44	0.20	0.51	0.21	0.21	0.00	0.00	0.00	-	-	-	-	-	-	-	-	-
Unigene130079	0.00	0.00	0.00	0.00	0.00	0.00	0.00	0.00	0.00	0.00	0.00	0.00	0.00	1.94	0.00	-	-	-	-	-	-	-	-	-
Unigene107835	0.00	0.00	0.00	0.00	0.89	0.00	0.00	0.00	0.00	0.00	0.00	0.00	0.00	0.48	0.00	-	-	-	-	-	-	-	-	-
Unigene61390	0.00	0.13	0.00	0.00	0.00	0.13	0.00	0.00	0.50	0.13	0.13	0.26	0.13	0.40	0.00	-	-	-	-	-	-	-	-	-
Unigene24839	0.56	0.43	0.52	0.56	0.39	0.43	0.57	0.34	0.43	0.74	0.52	0.43	0.31	0.31	0.44	-	-	-	-	-	-	-	-	-
Unigene40016	0.00	0.00	0.17	0.21	0.19	0.53	0.00	0.00	0.27	0.34	0.11	0.71	0.25	1.09	0.78	-	GO:0003824//catalytic activity`molecular_function`Catalysis of a biochemical reaction at physiological temperatures. In biologically catalyzed reactions, the reactants are known as substrates, and the catalysts are naturally occurring macromolecular substances known as enzymes. Enzymes possess specific binding sites for substrates, and are usually composed wholly or largely of protein, but RNA th…	-	-	-	XP_028120733.1//uncharacterized protein LOC114318067 isoform X2`[Camellia sinensis]	-	-	tr|A0A4S4D1G5|A0A4S4D1G5_CAMSI//CTP_transf_like domain-containing protein {ECO:0000259|Pfam:PF01467} OS=Camellia sinensis var. sinensis ORFNames=TEA_024405 {ECO:0000313|EMBL:THF95897.1} PE=4
Unigene89464	0.00	0.00	0.00	0.00	0.00	0.00	0.00	0.00	0.00	0.00	0.00	0.00	0.00	0.00	0.83	-	-	-	-	-	-	-	-	-
Unigene51170	0.80	1.66	2.41	1.24	2.73	2.13	0.41	0.38	1.04	1.85	0.27	0.64	0.90	0.71	1.83	-	GO:0016021//integral component of membrane`cellular_component`The component of a membrane consisting of the gene products and protein complexes having at least some part of their peptide sequence embedded in the hydrophobic region of the membrane. [GOC:dos, GOC:go_curators];GO:0016746//acyltransferase activity`molecular_function`Catalysis of the transfer of an acyl group from one compound (donor)…	K13508//GPAT`glycerol-3-phosphate acyltransferase [EC:2.3.1.15 2.3.1.198]	ko00561//Glycerolipid metabolism`Metabolism`Lipid metabolism;ko00564//Glycerophospholipid metabolism`Metabolism`Lipid metabolism;ko01100//Metabolic pathways`Metabolism`Global and overview maps;ko01110//Biosynthesis of secondary metabolites`Metabolism`Global and overview maps	-	OVA11989.1//Phospholipid/glycerol acyltransferase`[Macleaya cordata]	-	-	tr|A0A200QND4|A0A200QND4_9MAGN//Phospholipid/glycerol acyltransferase {ECO:0000313|EMBL:OVA11990.1} OS=Macleaya cordata {ECO:0000313|EMBL:OVA11989.1} PE=4
Unigene17294	0.59	0.55	0.00	0.33	0.88	0.03	0.79	0.37	0.28	0.95	0.26	0.66	0.65	0.30	0.10	-	GO:0015293//symporter activity`molecular_function`Enables the active transport of a solute across a membrane by a mechanism whereby two or more species are transported together in the same direction in a tightly coupled process not directly linked to a form of energy other than chemiosmotic energy. [GOC:mtg_transport, ISBN:0815340729, PMID:10839820]	K24193//STP`MFS transporter, SP family, sugar:H+ symporter	-	-	XP_023882704.1//sugar carrier protein C-like`[Quercus suber]	PF00083.27//Sugar_tr`Sugar (and other) transporter;PF07690.19//MFS_1`Major Facilitator Superfamily	-	tr|A0A7N2LU78|A0A7N2LU78_QUELO//MFS domain-containing protein {ECO:0000259|PROSITE:PS50850} OS=Quercus lobata (Valley oak) PE=3
Unigene143786	1.45	0.00	0.00	0.00	0.00	0.00	0.00	1.80	0.00	0.00	0.00	0.00	1.64	0.00	0.00	-	-	-	-	-	-	-	-	-
Unigene84299	0.00	0.00	0.00	0.00	0.00	0.00	0.00	0.24	0.00	0.00	0.24	0.00	0.00	0.00	0.00	-	-	-	-	-	-	-	-	-
Unigene54431	0.00	0.00	0.00	0.21	0.00	0.00	0.00	0.00	0.10	0.00	0.11	0.00	0.11	0.22	0.32	-	-	-	-	-	-	-	-	-
Unigene43336	2.50	3.56	1.98	2.44	2.86	1.68	1.51	2.05	2.60	1.78	1.89	1.78	4.18	1.89	3.13	-	GO:0016021//integral component of membrane`cellular_component`The component of a membrane consisting of the gene products and protein complexes having at least some part of their peptide sequence embedded in the hydrophobic region of the membrane. [GOC:dos, GOC:go_curators]	K15503//ANKRD44`serine/threonine-protein phosphatase 6 regulatory ankyrin repeat subunit B	-	-	XP_028092132.1//ankyrin repeat-containing protein At5g02620-like`[Camellia sinensis]	PF12796.10//Ank_2`Ankyrin repeats (3 copies)	-	tr|A0A7J7GLL2|A0A7J7GLL2_CAMSI//PGG domain-containing protein {ECO:0000259|Pfam:PF13962} OS=Camellia sinensis (Tea) ORFNames=HYC85_021958 {ECO:0000313|EMBL:KAF5940791.1} PE=4
Unigene16421	4.78	3.81	4.12	6.25	4.91	5.90	5.58	6.75	3.93	5.40	6.26	6.97	6.30	5.25	7.24	-	-	-	-	-	KAG5566916.1//hypothetical protein RHGRI_002464`[Rhododendron griersonianum]	-	-	tr|A0A834LUU3|A0A834LUU3_RHOSS//HMG box domain-containing protein {ECO:0000259|PROSITE:PS50118} OS=Rhododendron simsii (Sims's rhododendron) ORFNames=RHSIM_Rhsim01G0228300 {ECO:0000313|EMBL:KAF7153085.1} PE=4
Unigene76091	0.19	0.18	0.00	0.00	0.00	0.00	0.19	0.38	0.18	1.72	1.48	0.76	0.00	0.39	1.60	-	-	-	-	-	-	-	-	-
Unigene81410	0.21	0.21	0.43	0.87	0.64	0.44	0.45	1.11	0.41	0.66	0.22	0.65	0.68	0.68	0.44	-	-	-	-	-	-	-	-	-
Unigene35371	0.71	0.00	1.95	1.20	0.97	1.02	0.00	0.26	1.12	0.00	0.00	0.00	0.26	1.08	0.22	-	-	-	-	-	-	-	-	-
Unigene136578	1.10	0.00	1.10	0.00	0.00	1.14	0.00	0.00	0.00	0.00	0.00	0.00	0.00	0.00	0.00	-	-	-	-	-	-	-	-	-
Unigene89301	0.27	0.00	0.00	0.27	0.00	0.00	0.00	0.28	0.00	0.00	0.00	0.81	0.28	0.00	0.28	-	-	-	-	-	-	-	-	-
Unigene122191	0.00	0.00	0.00	0.00	0.00	0.00	0.00	0.00	0.00	0.00	0.73	0.00	0.00	0.00	0.00	-	-	-	-	-	-	-	-	-
Unigene87597	0.00	0.00	0.00	0.00	0.00	0.00	0.00	0.00	0.00	0.00	0.00	0.00	0.00	0.27	0.00	-	-	-	-	-	-	-	-	-
Unigene73302	0.17	0.00	0.00	0.00	0.00	0.00	0.18	0.35	0.00	0.00	0.18	0.00	0.00	0.36	0.18	-	-	-	-	-	-	-	-	-
Unigene157415	0.00	0.00	0.00	0.00	0.00	0.00	0.00	0.00	0.00	0.00	0.00	0.00	3.08	0.00	0.00	-	-	-	-	-	-	-	-	-
Unigene16953	0.47	0.06	0.28	0.89	0.54	0.73	0.23	0.10	0.50	1.08	0.89	1.33	0.10	0.07	0.40	-	-	-	-	-	-	-	-	-
Unigene115047	0.00	0.00	0.00	0.00	0.00	0.00	0.00	0.61	0.00	0.00	0.00	0.00	0.00	1.20	0.00	-	-	-	-	-	-	-	-	-
Unigene46241	0.25	0.08	0.17	0.00	0.17	0.17	0.00	0.17	0.08	0.09	0.09	0.09	0.35	0.18	0.17	-	-	-	-	-	-	-	-	-
Unigene124523	0.00	0.00	0.00	0.00	0.00	0.00	0.00	0.00	0.00	0.00	0.00	0.00	0.00	0.81	0.00	-	GO:0050832//defense response to fungus`biological_process`Reactions triggered in response to the presence of a fungus that act to protect the cell or organism. [GOC:ai];GO:0016021//integral component of membrane`cellular_component`The component of a membrane consisting of the gene products and protein complexes having at least some part of their peptide sequence embedded in the hydrophobic region…	K13420//FLS2`LRR receptor-like serine/threonine-protein kinase FLS2 [EC:2.7.11.1]	ko04016//MAPK signaling pathway - plant`Environmental Information Processing`Signal transduction;ko04626//Plant-pathogen interaction`Organismal Systems`Environmental adaptation	-	THG14952.1//hypothetical protein TEA_018961`[Camellia sinensis var. sinensis]	-	-	tr|A0A4S4EG19|A0A4S4EG19_CAMSI//Protein kinase domain-containing protein {ECO:0000259|PROSITE:PS50011} OS=Camellia sinensis var. sinensis ORFNames=TEA_018961 {ECO:0000313|EMBL:THG14952.1} PE=3
Unigene4709	10.09	6.39	9.64	10.18	8.13	11.37	8.68	12.38	11.56	7.56	11.30	10.44	7.75	8.40	7.28	-	GO:0016021//integral component of membrane`cellular_component`The component of a membrane consisting of the gene products and protein complexes having at least some part of their peptide sequence embedded in the hydrophobic region of the membrane. [GOC:dos, GOC:go_curators];GO:0008270//zinc ion binding`molecular_function`Binding to a zinc ion (Zn). [GOC:ai];GO:0019789//SUMO transferase activity`m…	K04706//PIAS1`E3 SUMO-protein ligase PIAS1 [EC:2.3.2.-]	ko04120//Ubiquitin mediated proteolysis`Genetic Information Processing`Folding, sorting and degradation	-	KAF5935316.1//hypothetical protein HYC85_026445`[Camellia sinensis]	PF11789.11//zf-Nse`Zinc-finger of the MIZ type in Nse subunit;PF02891.23//zf-MIZ`MIZ/SP-RING zinc finger	-	tr|A0A7J7G7M8|A0A7J7G7M8_CAMSI//SP-RING-type domain-containing protein {ECO:0000259|PROSITE:PS51044} OS=Camellia sinensis (Tea) ORFNames=HYC85_026445 {ECO:0000313|EMBL:KAF5935316.1} PE=4
Unigene76597	0.19	0.97	0.00	0.19	0.00	0.00	0.00	0.00	0.18	2.70	1.56	0.00	0.80	0.60	0.39	-	-	-	-	-	-	-	-	-
Unigene38677	2.86	0.07	0.00	0.00	0.00	0.00	0.00	0.00	0.00	0.00	0.00	0.00	0.00	0.00	0.00	-	GO:0016021//integral component of membrane`cellular_component`The component of a membrane consisting of the gene products and protein complexes having at least some part of their peptide sequence embedded in the hydrophobic region of the membrane. [GOC:dos, GOC:go_curators]	K22047//MSL1_2_3`mechanosensitive ion channel protein 1/2/3	-	-	THG04041.1//hypothetical protein TEA_004714`[Camellia sinensis var. sinensis]	-	-	tr|A0A4S4DM41|A0A4S4DM41_CAMSI//Uncharacterized protein {ECO:0000313|EMBL:THG04041.1} OS=Camellia sinensis var. sinensis ORFNames=TEA_004714 {ECO:0000313|EMBL:THG04041.1} PE=4
Unigene151646	0.00	0.00	0.00	0.00	0.00	0.00	0.00	0.00	0.00	0.00	2.26	0.00	0.00	0.00	0.00	-	-	-	-	-	-	-	-	-
Unigene10564	2.78	4.14	3.97	2.45	4.06	3.06	3.44	3.38	3.49	3.32	2.41	3.72	5.06	4.10	4.52	-	GO:0005768//endosome`cellular_component`A vacuole to which materials ingested by endocytosis are delivered. [ISBN:0198506732, PMID:19696797];GO:0007034//vacuolar transport`biological_process`The directed movement of substances into, out of or within a vacuole. [GOC:ai]	K15053//CHMP7`charged multivesicular body protein 7	ko04144//Endocytosis`Cellular Processes`Transport and catabolism	-	XP_028088053.1//charged multivesicular body protein 7`[Camellia sinensis]	PF03357.24//Snf7`Snf7	-	tr|A0A7J7G9L1|A0A7J7G9L1_CAMSI//Uncharacterized protein {ECO:0000313|EMBL:KAF5937237.1} OS=Camellia sinensis (Tea) ORFNames=HYC85_024743 {ECO:0000313|EMBL:KAF5937237.1} PE=4
Unigene120796	1.97	10.00	11.23	0.00	2.64	3.39	7.24	9.53	2.47	0.00	0.00	0.00	12.37	0.00	0.70	-	-	-	-	-	-	-	-	-
Unigene158894	0.00	0.00	0.00	0.00	0.00	6.25	0.00	0.00	0.00	0.00	0.00	0.00	0.00	0.00	0.00	-	-	-	-	-	-	-	-	-
Unigene28537	3.51	4.33	3.17	7.93	11.30	11.03	3.67	0.22	3.56	2.15	3.16	2.01	2.18	4.84	1.40	-	-	-	-	-	-	-	-	-
Unigene56553	0.00	0.22	0.00	0.79	0.11	0.23	0.23	0.00	0.11	0.34	0.23	0.45	0.00	0.12	0.00	-	GO:0005634//nucleus`cellular_component`A membrane-bounded organelle of eukaryotic cells in which chromosomes are housed and replicated. In most cells, the nucleus contains all of the cell's chromosomes except the organellar chromosomes, and is the site of RNA synthesis and processing. In some species, or in specialized cell types, RNA metabolism or DNA replication may be absent. [GOC:go_curators]…	K18878//UPA20`BHLH transcription factor Upa20	ko04626//Plant-pathogen interaction`Organismal Systems`Environmental adaptation	-	XP_028087117.1//transcription factor bHLH140-like`[Camellia sinensis]	PF00010.29//HLH`Helix-loop-helix DNA-binding domain	bHLH//http://planttfdb.gao-lab.org/family.php?fam=bHLH	tr|A0A4S4DUR0|A0A4S4DUR0_CAMSI//BHLH domain-containing protein {ECO:0000259|PROSITE:PS50888} OS=Camellia sinensis var. sinensis ORFNames=TEA_027497 {ECO:0000313|EMBL:THG06286.1} PE=4
Unigene36704	0.00	2.79	0.00	0.07	0.13	0.20	0.20	0.26	0.52	0.07	0.00	0.00	0.20	0.07	0.00	-	-	-	-	-	-	-	-	-
Unigene31670	0.16	0.00	0.05	0.20	0.00	0.05	0.06	0.11	0.16	0.08	0.30	0.00	0.23	0.46	0.38	-	-	-	-	-	CAD1835964.1//unnamed protein product`[Ananas comosus var. bracteatus]	-	-	tr|A0A5B7BRM6|A0A5B7BRM6_DAVIN//Reverse transcriptase Ty1/copia-type domain-containing protein {ECO:0000259|Pfam:PF07727} Fragment OS=Davidia involucrata (Dove tree) ORFNames=Din_040870 {ECO:0000313|EMBL:MPA71429.1} PE=4
Unigene111735	0.00	0.00	0.50	0.00	0.00	0.00	0.54	0.00	0.00	0.00	0.00	0.00	0.00	0.00	0.00	-	-	-	-	-	-	-	-	-
Unigene106382	0.00	0.00	0.00	0.00	0.00	0.00	0.00	0.00	0.00	0.00	0.00	0.00	0.00	0.00	0.00	-	-	-	-	-	-	-	-	-
Unigene14034	57.24	57.56	80.11	67.18	76.88	61.85	38.82	77.57	70.41	31.08	47.35	44.70	30.86	38.24	31.89	-	GO:0006633//fatty acid biosynthetic process`biological_process`The chemical reactions and pathways resulting in the formation of a fatty acid, any of the aliphatic monocarboxylic acids that can be liberated by hydrolysis from naturally occurring fats and oils. Fatty acids are predominantly straight-chain acids of 4 to 24 carbon atoms, which may be saturated or unsaturated; branched fatty acids an…	-	-	-	THF98712.1//hypothetical protein TEA_017784`[Camellia sinensis var. sinensis]	-	-	tr|A0A4S4D8D3|A0A4S4D8D3_CAMSI//Uncharacterized protein {ECO:0000313|EMBL:THF98712.1} OS=Camellia sinensis var. sinensis ORFNames=TEA_017784 {ECO:0000313|EMBL:THF98712.1} PE=3
Unigene61945	3.14	2.76	2.42	1.71	0.61	2.94	0.78	2.11	3.67	2.98	4.28	3.17	1.70	6.68	1.64	-	-	-	-	-	KAG5543645.1//hypothetical protein RHGRI_016409`[Rhododendron griersonianum]	-	-	tr|A0A6A4LRU5|A0A6A4LRU5_9ERIC//Uncharacterized protein {ECO:0000313|EMBL:KAE9457247.1} Fragment OS=Rhododendron williamsianum ORFNames=C3L33_10857 {ECO:0000313|EMBL:KAE9457247.1} PE=3
Unigene77209	0.19	0.00	0.00	0.20	0.00	0.00	0.00	0.00	0.00	0.00	0.39	0.00	0.20	0.20	0.40	-	-	-	-	-	-	-	-	-
Unigene96927	0.00	0.00	0.66	0.00	0.33	0.33	0.00	0.00	0.00	0.34	0.00	0.00	0.00	0.00	0.00	-	-	-	-	-	-	-	-	-
Unigene150939	0.00	0.00	0.00	0.00	0.00	0.00	0.00	0.00	0.00	0.00	0.00	0.00	2.25	0.00	0.00	-	-	-	-	-	KAF7132999.1//hypothetical protein RHSIM_Rhsim09G0100100`[Rhododendron simsii]	-	-	tr|A0A834GID1|A0A834GID1_RHOSS//Uncharacterized protein {ECO:0000313|EMBL:KAF7132999.1} OS=Rhododendron simsii (Sims's rhododendron) ORFNames=RHSIM_Rhsim09G0100100 {ECO:0000313|EMBL:KAF7132999.1} PE=3
Unigene123101	1.43	0.00	0.00	0.75	0.00	0.00	0.00	0.80	0.00	0.00	0.00	0.00	0.79	0.00	0.77	-	-	-	-	-	-	-	-	-
Unigene158987	0.00	0.00	0.00	0.00	0.00	0.00	0.00	0.00	0.00	0.00	0.00	0.00	0.00	0.00	0.00	-	-	-	-	-	-	-	-	-
Unigene141446	0.00	0.00	0.00	0.00	0.00	0.00	1.52	0.00	0.00	1.42	0.00	0.00	0.00	0.00	0.00	-	-	-	-	-	-	-	-	-
Unigene47991	2.04	1.66	1.33	1.07	0.80	1.52	1.26	3.49	2.00	1.79	1.79	2.50	4.30	6.65	3.71	-	-	-	-	-	-	-	-	-
Unigene13186	4.08	0.47	2.23	0.48	2.19	2.59	2.64	3.30	1.91	0.29	0.48	2.67	14.01	2.45	4.63	-	-	-	-	-	-	-	-	-
Unigene151449	0.00	0.00	0.00	0.00	2.09	0.00	0.00	0.00	0.00	0.00	0.00	0.00	0.00	0.00	0.00	-	-	-	-	-	-	-	-	-
Unigene17427	132.24	176.61	161.74	153.58	188.74	140.11	139.21	96.58	134.82	133.94	109.84	112.96	125.30	94.52	113.63	-	GO:0005634//nucleus`cellular_component`A membrane-bounded organelle of eukaryotic cells in which chromosomes are housed and replicated. In most cells, the nucleus contains all of the cell's chromosomes except the organellar chromosomes, and is the site of RNA synthesis and processing. In some species, or in specialized cell types, RNA metabolism or DNA replication may be absent. [GOC:go_curators]	K12160//SUMO, SMT3`small ubiquitin-related modifier	ko03013//Nucleocytoplasmic transport`Genetic Information Processing`Translation	-	KAF2303837.1//hypothetical protein GH714_023725`[Hevea brasiliensis]	PF11976.11//Rad60-SLD`Ubiquitin-2 like Rad60 SUMO-like	-	tr|A0A6A6LTM8|A0A6A6LTM8_HEVBR//Small ubiquitin-related modifier {ECO:0000256|RuleBase:RU361190} Short=SUMO {ECO:0000256|RuleBase:RU361190} OS=Hevea brasiliensis (Para rubber tree) (Siphonia brasiliensis) ORFNames=GH714_023725 {ECO:0000313|EMBL:KAF2303837.1} PE=3
Unigene44724	1.83	4.64	3.24	4.39	0.69	1.10	6.08	0.18	2.17	0.49	2.60	2.07	3.67	2.38	2.44	-	GO:0003700//DNA-binding transcription factor activity`molecular_function`A transcription regulator activity that modulates transcription of gene sets via selective and non-covalent binding to a specific double-stranded genomic DNA sequence (sometimes referred to as a motif) within a cis-regulatory region. Regulatory regions include promoters (proximal and distal) and enhancers. Genes are transcri…	-	-	-	THG15018.1//hypothetical protein TEA_013924`[Camellia sinensis var. sinensis]	-	-	tr|A0A4S4EF49|A0A4S4EF49_CAMSI//Uncharacterized protein {ECO:0000313|EMBL:THG15018.1} OS=Camellia sinensis var. sinensis ORFNames=TEA_013924 {ECO:0000313|EMBL:THG15018.1} PE=4
Unigene144557	0.00	0.00	0.00	0.00	0.00	0.00	0.00	1.88	0.00	0.00	0.00	0.00	0.00	0.00	0.00	-	-	-	-	-	-	-	-	-
Unigene132833	0.00	0.00	0.00	0.00	0.00	0.00	0.00	0.00	0.00	0.00	0.00	0.00	0.00	1.06	1.05	-	-	-	-	-	-	-	-	-
Unigene145724	0.00	0.00	1.55	3.29	0.00	4.87	3.62	0.00	1.43	0.00	0.00	1.61	5.28	0.00	1.71	-	-	-	-	-	-	-	-	-
Unigene141613	0.00	1.31	2.67	0.00	0.00	0.00	1.54	0.00	0.00	0.00	0.00	0.00	4.53	0.00	0.00	-	-	-	-	-	-	-	-	-
Unigene138235	0.00	0.00	0.00	0.00	0.00	0.00	0.00	0.00	0.00	0.00	0.00	0.00	0.00	0.00	0.00	-	-	-	-	-	-	-	-	-
Unigene42722	2.31	2.96	1.85	1.86	1.68	2.01	2.65	2.86	1.74	1.24	1.16	1.00	3.00	0.88	0.63	-	-	-	-	-	-	-	-	-
Unigene15740	5.22	2.83	4.11	5.55	3.64	6.93	5.62	5.67	6.88	7.44	9.82	7.20	4.37	7.61	7.03	-	-	-	-	-	-	-	-	-
Unigene152022	0.00	2.06	0.00	0.00	0.00	0.00	0.00	0.00	0.00	2.27	0.00	0.00	0.00	0.00	2.32	-	-	-	-	-	-	-	-	-
Unigene4864	7.82	9.04	9.13	10.03	9.49	7.70	7.52	5.08	9.06	8.55	6.41	7.46	23.03	15.99	21.39	-	GO:0048511//rhythmic process`biological_process`Any process pertinent to the generation and maintenance of rhythms in the physiology of an organism. [GOC:jid];GO:0005634//nucleus`cellular_component`A membrane-bounded organelle of eukaryotic cells in which chromosomes are housed and replicated. In most cells, the nucleus contains all of the cell's chromosomes except the organellar chromosomes, and…	-	-	-	KAF5954300.1//hypothetical protein HYC85_007156`[Camellia sinensis]	PF07011.14//Elf4`Early Flowering 4 domain	-	tr|A0A7J7HN84|A0A7J7HN84_CAMSI//Elf4 domain-containing protein {ECO:0000259|Pfam:PF07011} OS=Camellia sinensis (Tea) ORFNames=HYC85_007156 {ECO:0000313|EMBL:KAF5954300.1} PE=3
Unigene157636	0.00	0.00	0.00	0.00	0.00	0.00	0.00	0.00	0.00	0.00	0.00	0.00	0.00	3.04	0.00	-	-	-	-	-	-	-	-	-
Unigene107934	0.00	0.00	1.17	1.21	0.45	0.00	0.00	0.64	0.42	0.62	0.00	0.60	0.49	0.63	0.00	-	-	-	-	-	-	-	-	-
Unigene104600	0.00	0.00	0.00	0.46	0.00	0.42	0.00	0.00	0.00	0.00	1.31	0.00	0.00	0.00	0.00	-	-	-	-	-	XP_024200577.1//uncharacterized protein LOC112203910`[Rosa chinensis]	-	-	-
Unigene59775	0.88	0.00	0.79	1.56	0.38	1.95	1.60	0.00	4.04	3.39	5.26	5.17	0.50	3.86	3.02	-	-	K13459//RPS2`disease resistance protein RPS2	ko04626//Plant-pathogen interaction`Organismal Systems`Environmental adaptation	-	KAF5961879.1//hypothetical protein HYC85_003088`[Camellia sinensis]	-	-	tr|A0A7J7IAC1|A0A7J7IAC1_CAMSI//Uncharacterized protein {ECO:0000313|EMBL:KAF5961879.1} OS=Camellia sinensis (Tea) ORFNames=HYC85_003088 {ECO:0000313|EMBL:KAF5961879.1} PE=4
Unigene88903	0.00	0.26	0.88	0.00	0.00	0.00	0.55	0.27	0.00	0.00	0.81	0.00	0.00	0.00	0.00	-	-	-	-	-	-	-	-	-
Unigene108197	0.00	0.00	0.45	0.00	0.00	0.00	0.00	0.00	0.00	0.00	0.00	0.00	1.48	0.49	0.00	-	-	-	-	-	-	-	-	-
Unigene54338	0.11	0.00	0.00	0.21	0.00	0.21	0.00	0.11	0.31	0.11	0.21	0.00	0.11	0.66	0.43	-	-	-	-	-	-	-	-	-
Unigene82401	0.00	0.00	0.00	0.00	0.22	0.00	0.00	0.00	0.00	2.14	2.71	0.00	0.00	0.54	0.23	-	-	-	-	-	-	-	-	-
Unigene152545	0.00	0.00	0.00	0.00	0.00	0.00	0.00	0.00	0.00	0.00	0.00	0.00	0.00	2.35	0.00	-	-	-	-	-	-	-	-	-
Unigene85628	0.00	0.00	0.00	0.00	0.00	0.00	0.00	0.00	0.00	0.00	0.00	0.00	0.26	0.51	0.00	-	GO:0003824//catalytic activity`molecular_function`Catalysis of a biochemical reaction at physiological temperatures. In biologically catalyzed reactions, the reactants are known as substrates, and the catalysts are naturally occurring macromolecular substances known as enzymes. Enzymes possess specific binding sites for substrates, and are usually composed wholly or largely of protein, but RNA th…	-	-	-	XP_028116861.1//uncharacterized protein LOC114314585 isoform X1`[Camellia sinensis]	-	-	tr|A0A4S4D787|A0A4S4D787_CAMSI//Aminotran_5 domain-containing protein {ECO:0000259|Pfam:PF00266} OS=Camellia sinensis var. sinensis ORFNames=TEA_016570 {ECO:0000313|EMBL:THF98207.1} PE=4
Unigene43806	0.08	1.88	0.63	0.32	5.87	1.12	1.93	1.12	0.23	0.00	0.08	0.00	0.24	0.08	0.00	-	-	-	-	-	-	-	-	-
Unigene97336	0.00	0.00	0.00	0.00	0.00	0.34	0.35	0.00	0.00	0.00	0.00	0.00	0.00	0.00	0.00	-	-	-	-	-	-	-	-	-
Unigene481	4.13	3.19	2.94	1.64	1.99	1.96	2.88	2.77	2.47	2.17	2.52	2.60	12.96	5.75	11.01	-	GO:0003700//DNA-binding transcription factor activity`molecular_function`A transcription regulator activity that modulates transcription of gene sets via selective and non-covalent binding to a specific double-stranded genomic DNA sequence (sometimes referred to as a motif) within a cis-regulatory region. Regulatory regions include promoters (proximal and distal) and enhancers. Genes are transcri…	-	-	-	XP_028064900.1//nuclear transcription factor Y subunit A-1-like`[Camellia sinensis]	-	-	tr|A0A4S4EK03|A0A4S4EK03_CAMSI//Nuclear transcription factor Y subunit {ECO:0000256|RuleBase:RU367155} OS=Camellia sinensis var. sinensis ORFNames=TEA_010565 {ECO:0000313|EMBL:THG16522.1} PE=3
Unigene160333	0.00	0.00	0.00	0.00	0.00	0.00	0.00	0.00	0.00	0.00	0.00	3.27	0.00	0.00	0.00	-	-	-	-	-	-	-	-	-
Unigene94037	17.80	17.47	25.60	24.55	17.95	31.24	17.76	26.52	31.02	28.64	39.73	39.13	17.54	45.87	43.69	-	-	-	-	-	KAH9666187.1//Coatomer subunit beta'-2`[Citrus sinensis]	-	-	tr|A0A811SFV4|A0A811SFV4_9POAL//Coatomer subunit beta' {ECO:0000256|PIRNR:PIRNR005567} OS=Miscanthus lutarioriparius ORFNames=NCGR_LOCUS64401 {ECO:0000313|EMBL:CAD6340303.1} PE=3
Unigene151695	0.00	4.03	0.00	0.00	0.00	0.00	0.00	0.00	0.00	0.00	0.00	0.00	0.00	0.00	0.00	-	-	-	-	-	-	-	-	-
Unigene113356	0.00	0.00	0.53	0.54	0.00	0.00	0.00	1.14	0.49	0.00	1.10	0.54	0.00	0.00	0.56	-	-	-	-	-	-	-	-	-
Unigene66619	0.15	0.00	0.00	0.00	0.00	0.00	0.15	0.30	0.00	0.00	0.30	0.15	0.00	0.46	0.15	-	-	-	-	-	-	-	-	-
Unigene128379	0.00	0.00	0.00	0.00	0.85	0.00	0.00	0.00	0.79	0.00	0.90	0.00	0.94	0.92	0.91	-	-	-	-	-	-	-	-	-
Unigene129611	0.00	0.00	0.00	0.00	0.00	0.00	0.00	0.00	0.00	0.00	0.00	0.00	0.00	0.96	0.95	-	-	-	-	-	-	-	-	-
Unigene103233	0.00	0.00	0.39	0.00	0.00	0.00	0.00	0.00	0.00	0.00	0.41	0.00	0.00	0.00	0.00	-	-	-	-	-	-	-	-	-
Unigene136882	0.00	0.00	0.00	0.00	0.00	0.00	0.00	0.00	0.00	0.00	0.00	0.00	0.00	1.22	0.00	-	-	-	-	-	-	-	-	-
Unigene118508	0.00	0.00	0.00	0.00	0.00	0.00	0.00	0.00	0.00	0.00	0.00	0.00	0.00	1.33	0.65	-	-	-	-	-	-	-	-	-
Unigene134841	0.00	0.00	2.08	0.00	0.00	0.00	0.00	0.00	0.00	0.00	0.00	0.00	0.00	0.00	0.00	-	-	-	-	-	-	-	-	-
Unigene41235	117.75	128.83	75.93	80.99	89.13	73.42	63.70	100.02	80.61	66.73	94.21	73.46	42.64	48.97	61.95	-	GO:0016491//oxidoreductase activity`molecular_function`Catalysis of an oxidation-reduction (redox) reaction, a reversible chemical reaction in which the oxidation state of an atom or atoms within a molecule is altered. One substrate acts as a hydrogen or electron donor and becomes oxidized, while the other acts as hydrogen or electron acceptor and becomes reduced. [GOC:go_curators]	K15095//E1.1.1.208`(+)-neomenthol dehydrogenase [EC:1.1.1.208]	ko00902//Monoterpenoid biosynthesis`Metabolism`Metabolism of terpenoids and polyketides;ko01110//Biosynthesis of secondary metabolites`Metabolism`Global and overview maps	-	XP_028057828.1//(+)-neomenthol dehydrogenase-like isoform X1`[Camellia sinensis]	-	-	tr|A0A7J7GW83|A0A7J7GW83_CAMSI//Uncharacterized protein {ECO:0000313|EMBL:KAF5945042.1} OS=Camellia sinensis (Tea) ORFNames=HYC85_015270 {ECO:0000313|EMBL:KAF5945042.1} PE=3
Unigene151467	0.00	0.00	0.00	0.00	0.00	0.00	0.00	2.74	0.00	0.00	0.00	0.00	0.00	0.00	0.00	-	-	-	-	-	-	-	-	-
Unigene91691	0.85	2.06	0.87	1.20	0.58	1.73	1.48	0.89	0.00	1.49	0.89	0.87	1.51	2.11	1.77	-	-	-	-	-	-	-	-	-
Unigene74686	0.00	0.00	0.00	1.70	0.00	0.33	0.19	0.00	0.00	1.16	1.24	1.65	0.00	0.00	0.00	-	-	-	-	-	-	-	-	-
Unigene95175	0.00	0.00	0.00	0.00	0.00	1.27	0.65	0.00	0.00	0.00	0.32	0.32	0.33	0.33	0.32	-	-	-	-	-	-	-	-	-
Unigene37404	0.13	0.06	0.00	0.00	0.00	0.00	0.13	0.07	0.13	0.20	0.07	0.07	0.13	0.14	0.13	-	-	-	-	-	-	-	-	-
Unigene105596	0.00	1.64	0.84	0.00	0.00	0.43	0.00	0.00	0.00	0.44	0.44	1.29	0.45	0.00	0.00	-	-	-	-	-	-	-	-	-
Unigene158131	0.00	0.00	0.00	0.00	0.00	0.00	0.00	0.00	0.00	0.41	0.00	0.00	0.00	0.00	0.00	-	-	-	-	-	-	-	-	-
Unigene60082	0.25	0.12	0.12	0.74	0.00	1.11	0.25	1.00	1.08	0.87	1.49	1.36	2.68	3.21	4.27	-	-	-	-	-	-	-	-	-
Unigene20303	0.37	0.48	2.15	1.48	1.33	1.25	0.81	0.26	2.63	0.49	1.11	1.18	11.71	29.99	25.02	-	-	-	-	-	-	-	-	-
Unigene148010	0.00	0.00	0.00	0.00	0.00	0.00	0.00	0.00	0.00	1.87	0.00	0.00	0.00	0.00	0.00	-	-	-	-	-	-	-	-	-
Unigene91627	0.00	0.28	0.28	0.00	0.00	0.00	0.00	0.00	0.00	0.00	0.00	0.00	0.00	0.60	0.00	-	-	-	-	-	-	-	-	-
Unigene27400	27.40	31.15	46.12	34.81	10.12	50.21	66.33	13.41	30.25	105.41	55.55	81.25	34.03	7.28	17.67	-	GO:0046658//anchored component of plasma membrane`cellular_component`The component of the plasma membrane consisting of the gene products that are tethered to the membrane only by a covalently attached anchor, such as a lipid group, that is embedded in the membrane. Gene products with peptide sequences that are embedded in the membrane are excluded from this grouping. [GOC:dos, GOC:mah]	-	-	-	XP_028110792.1//plasma membrane-associated cation-binding protein 1-like`[Camellia sinensis]	PF05558.15//DREPP`DREPP plasma membrane polypeptide	-	tr|A0A7J7GZ64|A0A7J7GZ64_CAMSI//Uncharacterized protein {ECO:0000313|EMBL:KAF5944728.1} OS=Camellia sinensis (Tea) ORFNames=HYC85_018805 {ECO:0000313|EMBL:KAF5944728.1} PE=4
Unigene98178	0.00	0.00	0.00	0.35	0.00	0.00	0.00	0.36	0.00	0.00	0.00	0.69	0.00	0.00	0.00	-	-	-	-	-	-	-	-	-
Unigene116393	42.32	6.74	25.92	13.06	9.75	14.16	16.88	3.78	18.38	45.85	22.42	28.34	0.63	5.60	2.44	-	-	-	-	-	-	-	-	-
Unigene41831	0.07	0.30	0.07	0.45	0.07	0.38	0.08	0.23	0.07	0.00	0.23	0.15	0.15	0.16	0.23	-	-	-	-	-	-	-	-	-
Unigene415	44.20	28.68	40.56	47.52	37.28	50.19	38.24	38.81	47.57	39.24	43.46	41.68	66.07	57.59	63.89	-	GO:0016021//integral component of membrane`cellular_component`The component of a membrane consisting of the gene products and protein complexes having at least some part of their peptide sequence embedded in the hydrophobic region of the membrane. [GOC:dos, GOC:go_curators];GO:0006397//mRNA processing`biological_process`Any process involved in the conversion of a primary mRNA transcript into one …	K13091//RBM23_39`RNA-binding protein 23/39	-	-	THG02880.1//hypothetical protein TEA_021995`[Camellia sinensis var. sinensis]	PF15519.9//RBM39linker`linker between RRM2 and RRM3 domains in RBM39 protein;PF00076.25//RRM_1`RNA recognition motif. (a.k.a. RRM, RBD, or RNP domain)	-	tr|A0A4S4DJ61|A0A4S4DJ61_CAMSI//Uncharacterized protein {ECO:0000313|EMBL:THG02880.1} OS=Camellia sinensis var. sinensis ORFNames=TEA_021995 {ECO:0000313|EMBL:THG02880.1} PE=4
Unigene135405	0.00	0.00	0.00	0.00	0.00	0.00	0.00	0.00	0.00	0.00	0.00	0.00	0.00	1.15	1.14	-	-	-	-	-	-	-	-	-
Unigene86424	0.99	0.48	1.26	1.51	0.50	0.77	0.77	0.51	0.24	2.04	1.81	1.28	0.27	1.06	0.52	-	-	-	-	-	-	-	-	-
Unigene56073	0.77	3.92	3.65	3.57	2.97	1.56	1.24	1.56	1.62	1.12	1.56	0.89	1.49	0.81	1.02	-	-	-	-	-	-	-	-	-
Unigene98973	0.00	0.34	0.00	0.35	0.00	0.35	0.00	0.00	0.00	0.00	0.00	0.35	1.86	5.93	2.17	-	-	-	-	-	-	-	-	-
Unigene92966	0.00	0.00	0.59	0.30	0.00	0.00	0.00	0.00	0.28	0.00	0.30	0.00	0.00	0.94	0.00	-	-	-	-	-	-	-	-	-
Unigene30600	0.00	1.07	0.72	0.11	0.48	1.14	2.01	0.06	1.90	0.12	0.14	5.17	0.00	0.19	0.00	-	GO:0010333//terpene synthase activity`molecular_function`Catalysis of the formation of cyclic terpenes through the cyclization of linear terpenes (e.g. isopentenyl-PP, geranyl-PP, farnesyl-PP and geranylgeranyl-PP) containing varying numbers of isoprene units. [EC:4.2.3.-, GOC:tair_curators];GO:0000287//magnesium ion binding`molecular_function`Binding to a magnesium (Mg) ion. [GOC:ai];GO:0016102/…	K18108//E4.2.3.111`(-)-alpha-terpineol synthase [EC:4.2.3.111]	ko00902//Monoterpenoid biosynthesis`Metabolism`Metabolism of terpenoids and polyketides;ko01100//Metabolic pathways`Metabolism`Global and overview maps;ko01110//Biosynthesis of secondary metabolites`Metabolism`Global and overview maps	-	XP_028059596.1//terpene synthase 10-like`[Camellia sinensis]	PF03936.19//Terpene_synth_C`Terpene synthase family, metal binding domain;PF19086.3//Terpene_syn_C_2`Terpene synthase family 2, C-terminal metal binding	-	tr|A0A7J7GM72|A0A7J7GM72_CAMSI//Uncharacterized protein {ECO:0000313|EMBL:KAF5941325.1} OS=Camellia sinensis (Tea) ORFNames=HYC85_022492 {ECO:0000313|EMBL:KAF5941325.1} PE=4
Unigene138549	0.00	0.00	0.00	0.00	0.00	0.00	0.00	0.00	0.00	0.00	0.00	0.00	2.66	1.30	0.00	-	-	-	-	-	-	-	-	-
Unigene89063	0.26	0.00	0.00	0.00	0.00	0.00	0.00	0.00	0.00	0.00	0.00	0.27	0.56	0.00	0.00	-	-	-	-	-	-	-	-	-
Unigene87711	0.00	0.00	0.00	0.00	0.00	0.00	0.00	0.00	0.00	0.00	0.26	0.26	0.81	0.54	1.06	-	-	-	-	-	-	-	-	-
Unigene84856	0.94	0.00	0.00	0.24	0.47	0.24	0.00	0.00	0.00	0.00	0.00	0.00	0.00	0.00	0.00	-	-	-	-	-	-	-	-	-
Unigene60201	0.00	0.00	0.12	0.12	0.00	0.00	0.00	0.12	0.24	0.00	0.25	0.00	0.00	0.13	0.38	-	-	-	-	-	-	-	-	-
Unigene151279	0.00	0.00	0.00	0.00	0.00	0.00	0.00	0.00	0.00	0.00	0.00	0.00	0.00	0.00	2.23	-	-	-	-	-	-	-	-	-
Unigene117249	1.18	0.00	0.59	0.00	0.00	0.00	1.93	0.00	0.56	0.62	1.25	2.43	0.00	0.00	0.63	-	-	-	-	-	-	-	-	-
Unigene96681	0.00	0.00	0.00	0.00	0.00	0.00	0.00	0.00	0.31	0.00	0.00	0.33	0.00	0.35	0.00	-	-	-	-	-	-	-	-	-
Unigene116244	1.72	0.56	1.76	0.59	0.00	0.00	0.69	0.00	2.24	0.00	2.51	0.59	8.63	0.65	1.31	-	-	-	-	-	-	-	-	-
Unigene106819	0.00	0.85	0.43	0.44	0.43	0.00	1.85	0.00	0.41	0.00	0.90	0.88	0.47	0.00	0.91	-	-	-	-	-	-	-	-	-
Unigene90790	0.00	0.00	0.56	0.00	0.00	0.00	0.00	0.00	0.00	0.00	0.00	0.00	0.59	0.88	0.58	-	-	-	-	-	-	-	-	-
Unigene52319	0.10	0.00	0.10	0.10	0.10	0.10	0.10	0.00	0.29	0.10	0.20	0.70	0.00	0.62	0.00	-	-	-	-	-	-	-	-	-
Unigene35143	0.19	0.43	0.44	1.04	0.30	0.53	2.46	0.69	0.62	1.67	0.79	0.85	0.37	0.19	0.00	-	-	-	-	-	-	-	-	-
Unigene114240	0.00	0.53	0.00	0.00	0.00	0.00	0.00	0.00	0.00	0.00	0.00	0.00	0.59	0.58	0.00	-	-	-	-	-	-	-	-	-
Unigene108684	0.00	0.00	0.00	0.00	0.00	0.00	0.49	0.00	0.00	0.00	0.00	0.00	0.00	0.98	0.00	-	-	-	-	-	-	-	-	-
Unigene152406	0.00	0.00	0.00	0.00	0.00	0.00	0.00	0.00	0.00	0.00	0.00	0.00	0.00	7.06	2.37	-	-	-	-	-	-	-	-	-
Unigene126772	0.00	0.00	0.00	0.00	0.00	0.00	0.00	0.00	0.00	0.00	0.85	0.00	0.00	0.00	0.00	-	-	-	-	-	-	-	-	-
Unigene55383	0.00	0.00	0.11	0.33	0.00	0.00	0.00	0.00	0.00	0.00	0.00	0.33	0.60	0.11	0.11	-	-	-	-	-	-	-	-	-
Unigene158609	0.00	0.00	0.00	0.00	0.00	0.00	0.00	0.00	0.00	0.00	0.00	0.00	0.00	0.00	0.00	-	-	-	-	-	-	-	-	-
Unigene23203	0.57	0.32	0.45	1.23	0.84	0.99	0.33	0.56	1.38	0.00	0.16	0.20	0.11	0.42	0.06	-	-	-	-	-	-	-	-	-
Unigene41422	9.50	5.99	13.00	18.11	11.16	13.27	18.67	7.72	12.39	12.34	13.54	11.24	21.02	12.23	16.72	-	-	-	-	-	-	-	-	-
Unigene89985	0.00	0.00	0.00	0.00	0.54	0.00	0.00	0.00	0.26	0.00	0.00	0.28	0.58	0.57	0.28	-	-	-	-	-	-	-	-	-
Unigene2466	6.72	6.67	7.07	7.51	5.89	7.83	5.64	6.18	6.42	4.12	7.11	6.36	6.83	5.33	5.46	-	GO:0006355//regulation of transcription, DNA-templated`biological_process`Any process that modulates the frequency, rate or extent of cellular DNA-templated transcription. [GOC:go_curators, GOC:txnOH];GO:0003690//double-stranded DNA binding`molecular_function`Binding to double-stranded DNA. [GOC:elh, GOC:vw];GO:0006353//DNA-templated transcription, termination`biological_process`The cellular proc…	K15032//MTERFD`mTERF domain-containing protein, mitochondrial	-	-	KAF5946380.1//hypothetical protein HYC85_016608`[Camellia sinensis]	PF02536.17//mTERF`mTERF	-	tr|A0A7J7H0A3|A0A7J7H0A3_CAMSI//Uncharacterized protein {ECO:0000313|EMBL:KAF5946380.1} OS=Camellia sinensis (Tea) ORFNames=HYC85_016608 {ECO:0000313|EMBL:KAF5946380.1} PE=3
Unigene135665	0.00	0.00	0.00	0.00	1.07	0.00	0.00	0.00	0.99	0.00	0.00	0.00	1.20	0.00	0.00	-	-	-	-	-	-	-	-	-
Unigene31548	0.11	0.00	0.22	0.22	0.05	0.11	0.17	0.22	0.05	0.27	0.16	0.27	1.06	1.01	0.77	-	-	-	-	-	-	-	-	-
Unigene80122	0.42	0.20	0.00	0.21	0.00	0.00	0.00	0.00	0.00	0.00	0.00	0.00	10.10	0.22	0.43	-	-	-	-	-	-	-	-	-
Unigene118428	4.84	8.15	9.40	10.07	9.12	13.76	11.60	5.34	8.00	15.36	7.07	6.88	7.28	7.54	11.02	-	-	-	-	-	-	-	-	-
Unigene4369	0.17	0.14	0.19	0.13	0.03	1.45	0.13	1.93	0.14	0.25	0.39	0.20	0.03	0.02	0.03	-	GO:0004674//protein serine/threonine kinase activity`molecular_function`Catalysis of the reactions: ATP + protein serine = ADP + protein serine phosphate, and ATP + protein threonine = ADP + protein threonine phosphate. [GOC:bf, PMID:2956925];GO:0004712//protein serine/threonine/tyrosine kinase activity`molecular_function`Catalysis of the reactions: ATP + a protein serine = ADP + protein serine p…	-	-	-	XP_028124092.1//uncharacterized protein LOC114321144`[Camellia sinensis]	-	-	tr|A0A4S4EDA5|A0A4S4EDA5_CAMSI//Receptor-like serine/threonine-protein kinase {ECO:0000256|PIRNR:PIRNR000641} EC=2.7.11.1 {ECO:0000256|PIRNR:PIRNR000641} OS=Camellia sinensis var. sinensis ORFNames=TEA_014322 {ECO:0000313|EMBL:THG13844.1} PE=3
Unigene142549	8.29	6.77	5.50	13.12	11.16	8.64	0.00	5.11	6.38	8.92	10.52	14.27	15.62	10.64	15.15	-	-	-	-	-	-	-	-	-
Unigene140535	0.00	0.00	0.00	0.00	0.00	0.00	0.00	0.00	0.00	0.00	0.00	0.00	0.00	0.00	0.00	-	-	-	-	-	-	-	-	-
Unigene66300	0.29	0.00	0.29	0.73	0.14	0.73	0.00	0.73	0.84	0.59	0.88	1.02	0.60	0.60	0.00	-	-	-	-	-	-	-	-	-
Unigene44514	0.17	0.25	0.33	0.08	0.17	0.08	0.00	0.17	0.78	0.33	0.40	0.82	0.51	0.94	0.51	-	-	-	-	-	-	-	-	-
Unigene104094	0.00	0.00	0.00	0.00	0.00	0.00	0.00	0.43	0.00	0.00	0.00	0.00	0.00	0.43	0.00	-	-	-	-	-	-	-	-	-
Unigene105302	0.41	0.41	0.00	0.00	0.00	0.85	0.00	0.00	0.79	0.43	0.43	0.85	0.00	0.45	0.00	-	-	-	-	-	-	-	-	-
Unigene43752	0.08	0.00	0.08	0.16	0.00	0.24	0.08	0.08	0.16	0.24	0.56	0.24	0.57	12.65	1.45	-	-	-	-	-	-	-	-	-
Unigene14649	1.77	0.62	2.24	1.07	1.22	1.25	0.83	1.74	1.24	1.50	1.52	0.63	1.96	3.46	3.31	-	-	-	-	-	-	-	-	-
Unigene35793	0.06	0.06	0.00	0.13	0.00	0.06	0.00	0.19	0.00	0.00	0.19	0.00	0.38	0.26	0.13	-	-	-	-	-	-	-	-	-
Unigene50755	0.10	0.38	0.10	0.19	0.10	0.29	0.49	0.29	0.00	0.10	0.29	0.00	0.10	0.40	0.00	-	-	-	-	-	-	-	-	-
Unigene64154	1.50	3.90	4.52	3.18	5.44	2.90	1.54	3.48	2.13	0.97	1.25	0.55	3.42	4.15	3.64	-	-	-	-	-	-	-	-	-
Unigene145438	0.00	0.00	0.00	0.00	0.00	0.00	0.00	3.91	0.00	0.00	0.00	0.00	0.00	0.00	0.00	-	-	-	-	-	-	-	-	-
Unigene128370	0.00	0.00	0.00	0.00	0.00	0.00	0.00	0.00	0.00	0.00	0.00	0.87	0.00	0.00	0.91	-	-	-	-	-	-	-	-	-
Unigene4174	17.10	15.78	18.42	22.15	19.75	22.44	10.29	15.21	17.72	16.99	18.12	17.84	17.48	19.21	22.85	-	GO:0006511//ubiquitin-dependent protein catabolic process`biological_process`The chemical reactions and pathways resulting in the breakdown of a protein or peptide by hydrolysis of its peptide bonds, initiated by the covalent attachment of a ubiquitin group, or multiple ubiquitin groups, to the protein. [GOC:go_curators];GO:0016579//protein deubiquitination`biological_process`The removal of one o…	K11841//USP10, UBP3`ubiquitin carboxyl-terminal hydrolase 10 [EC:3.4.19.12]	-	-	KAF5952521.1//hypothetical protein HYC85_010465`[Camellia sinensis]	PF00443.32//UCH`Ubiquitin carboxyl-terminal hydrolase	-	tr|A0A7J7HJV0|A0A7J7HJV0_CAMSI//Ubiquitin carboxyl-terminal hydrolase {ECO:0000256|RuleBase:RU366025} EC=3.4.19.12 {ECO:0000256|RuleBase:RU366025} OS=Camellia sinensis (Tea) ORFNames=HYC85_010465 {ECO:0000313|EMBL:KAF5952521.1} PE=3
Unigene74230	0.71	0.35	1.07	3.06	2.12	3.24	1.83	1.27	5.33	4.71	4.52	3.24	2.79	2.80	4.75	-	GO:0016021//integral component of membrane`cellular_component`The component of a membrane consisting of the gene products and protein complexes having at least some part of their peptide sequence embedded in the hydrophobic region of the membrane. [GOC:dos, GOC:go_curators]	-	-	-	KAF5953378.1//hypothetical protein HYC85_006234`[Camellia sinensis]	-	-	tr|A0A7J7HMZ7|A0A7J7HMZ7_CAMSI//Uncharacterized protein {ECO:0000313|EMBL:KAF5953378.1} OS=Camellia sinensis (Tea) ORFNames=HYC85_006234 {ECO:0000313|EMBL:KAF5953378.1} PE=4
Unigene150874	0.00	0.00	0.00	0.00	0.00	2.07	0.00	0.00	0.00	2.14	0.00	0.00	2.25	0.00	0.00	-	-	-	-	-	-	-	-	-
Unigene150238	0.00	0.00	0.00	0.00	0.00	0.00	0.00	0.00	0.00	0.00	0.00	1.96	0.00	2.09	0.00	-	-	-	-	-	-	-	-	-
Unigene48391	29.90	36.62	34.43	40.59	40.72	32.02	32.33	29.82	37.26	18.88	31.08	27.20	7.23	7.57	6.96	-	-	-	-	-	GER50725.1//ARM repeat superfamily protein`[Striga asiatica]	-	-	tr|A0A5A7QZ77|A0A5A7QZ77_STRAF//ARM repeat superfamily protein {ECO:0000313|EMBL:GER50725.1} OS=Striga asiatica (Asiatic witchweed) (Buchnera asiatica) ORFNames=STAS_28047 {ECO:0000313|EMBL:GER50725.1} PE=4
Unigene27193	0.51	0.90	1.22	0.54	0.82	0.82	3.06	1.51	1.24	1.06	1.38	0.63	0.06	0.93	0.23	-	-	K21831//choE`cholinesterase	-	-	KAF7133382.1//hypothetical protein RHSIM_Rhsim09G0120800`[Rhododendron simsii]	PF00657.25//Lipase_GDSL`GDSL-like Lipase/Acylhydrolase	-	tr|A0A834LFE9|A0A834LFE9_RHOSS//Uncharacterized protein {ECO:0000313|EMBL:KAF7133382.1} OS=Rhododendron simsii (Sims's rhododendron) ORFNames=RHSIM_Rhsim09G0120800 {ECO:0000313|EMBL:KAF7133382.1} PE=3
Unigene17786	0.97	1.07	1.21	0.92	0.88	0.77	0.71	0.49	0.80	1.09	0.68	0.84	3.59	4.67	4.53	-	-	-	-	-	XP_028056980.1//uncharacterized protein LOC114260974`[Camellia sinensis]	PF15054.9//DUF4535`Domain of unknown function (DUF4535)	-	tr|A0A6J1AFA3|A0A6J1AFA3_9ROSI//uncharacterized protein LOC110417547 {ECO:0000313|RefSeq:XP_021285613.1} OS=Herrania umbratica Name=LOC110417547 {ECO:0000313|RefSeq:XP_021285613.1} PE=4
Unigene14744	131.25	204.26	180.14	161.35	209.35	148.84	160.93	108.16	132.57	137.52	115.02	112.35	90.55	76.86	86.79	-	GO:0005750//mitochondrial respiratory chain complex III`cellular_component`A protein complex located in the mitochondrial inner membrane that forms part of the mitochondrial respiratory chain. Contains about 10 polypeptide subunits including four redox centers: cytochrome b/b6, cytochrome c1 and an 2Fe-2S cluster. Catalyzes the oxidation of ubiquinol by oxidized cytochrome c1. [GOC:mtg_sensu, ISB…	K00416//QCR6, UQCRH`ubiquinol-cytochrome c reductase subunit 6	ko00190//Oxidative phosphorylation`Metabolism`Energy metabolism;ko01100//Metabolic pathways`Metabolism`Global and overview maps	-	KAF5936877.1//hypothetical protein HYC85_024383`[Camellia sinensis]	PF02320.19//UCR_hinge`Ubiquinol-cytochrome C reductase hinge protein	-	tr|A0A7J7G8D5|A0A7J7G8D5_CAMSI//UCR_hinge domain-containing protein {ECO:0000259|Pfam:PF02320} OS=Camellia sinensis (Tea) ORFNames=HYC85_024383 {ECO:0000313|EMBL:KAF5936877.1} PE=3
Unigene70731	2.54	0.16	0.17	3.26	1.18	1.21	5.40	0.00	0.33	2.78	2.59	3.09	7.06	5.56	11.74	-	-	-	-	-	-	PF00304.23//Gamma-thionin`Gamma-thionin family	-	-
Unigene132647	0.00	0.00	0.00	1.01	0.00	1.00	1.09	0.00	0.00	0.00	0.00	0.00	0.00	1.06	0.00	-	-	-	-	-	-	-	-	-
Unigene158180	0.00	0.00	0.00	0.00	2.89	0.00	0.00	0.00	0.00	0.00	0.00	0.00	0.00	0.00	3.16	-	-	-	-	-	-	-	-	-
Unigene155442	0.00	0.00	7.32	2.65	2.52	0.00	0.00	0.00	0.00	0.00	0.00	0.00	0.00	0.00	0.00	-	-	-	-	-	-	-	-	-
Unigene135734	1.07	1.05	0.00	0.00	0.00	0.00	0.00	0.00	0.00	0.00	0.00	0.00	0.00	0.00	0.00	-	-	-	-	-	-	-	-	-
Unigene5302	2.16	0.00	0.21	0.51	0.02	0.71	0.28	0.61	1.68	1.47	1.06	2.54	3.05	8.09	4.98	-	-	-	-	-	-	-	-	-
Unigene22810	0.60	0.32	0.36	0.36	0.41	0.66	0.69	0.66	0.55	1.08	0.40	1.64	0.42	0.44	0.31	-	-	-	-	-	-	-	-	-
Unigene56670	0.67	0.11	0.00	0.11	0.11	0.57	0.34	0.23	0.44	0.57	1.13	0.23	0.46	0.35	0.80	-	-	-	-	-	-	-	-	-
Unigene5342	16.27	14.34	16.29	15.00	17.21	14.20	12.15	18.04	16.58	9.39	12.76	13.71	12.50	12.22	11.15	-	GO:0008168//methyltransferase activity`molecular_function`Catalysis of the transfer of a methyl group to an acceptor molecule. [ISBN:0198506732]	K03183//ubiE`demethylmenaquinone methyltransferase / 2-methoxy-6-polyprenyl-1,4-benzoquinol methylase [EC:2.1.1.163 2.1.1.201]	ko00130//Ubiquinone and other terpenoid-quinone biosynthesis`Metabolism`Metabolism of cofactors and vitamins;ko01100//Metabolic pathways`Metabolism`Global and overview maps;ko01110//Biosynthesis of secondary metabolites`Metabolism`Global and overview maps;ko01240//Biosynthesis of cofactors`Metabolism`Global and overview maps	-	THF95038.1//hypothetical protein TEA_009931`[Camellia sinensis var. sinensis]	PF01209.21//Ubie_methyltran`ubiE/COQ5 methyltransferase family;PF00891.21//Methyltransf_2`O-methyltransferase domain;PF13489.9//Methyltransf_23`Methyltransferase domain;PF05175.17//MTS`Methyltransferase small domain;PF13847.9//Methyltransf_31`Methyltransferase domain;PF13649.9//Methyltransf_25`Methyltransferase domain;PF08242.15//Methyltransf_12`Methyltransferase domain;PF08241.15//Methyltransf_1…	-	tr|A0A4S4CZ82|A0A4S4CZ82_CAMSI//Methyltransf_11 domain-containing protein {ECO:0000259|Pfam:PF08241} OS=Camellia sinensis var. sinensis ORFNames=TEA_009931 {ECO:0000313|EMBL:THF95038.1} PE=4
Unigene83549	0.00	0.00	0.23	0.00	0.00	0.00	0.00	0.47	0.00	0.00	0.00	0.23	0.24	0.00	0.00	-	-	-	-	-	-	-	-	-
Unigene81331	0.00	0.32	0.00	0.73	0.00	0.65	0.74	0.00	0.41	0.73	2.20	0.65	1.26	0.51	0.74	-	-	-	-	-	-	-	-	-
Unigene41558	45.63	88.13	59.15	75.89	61.52	64.96	43.32	63.41	66.03	35.58	37.51	67.45	18.11	19.62	15.83	-	GO:0016021//integral component of membrane`cellular_component`The component of a membrane consisting of the gene products and protein complexes having at least some part of their peptide sequence embedded in the hydrophobic region of the membrane. [GOC:dos, GOC:go_curators];GO:0102769//dihydroceramide glucosyltransferase activity`molecular_function`Catalysis of the reaction: UDP-alpha-D-glucose +…	-	-	-	CAA3022106.1//Ceramide glucosyltransferase`[Olea europaea subsp. europaea]	-	-	tr|A0A5B7A6F3|A0A5B7A6F3_DAVIN//Ceramide glucosyltransferase {ECO:0000256|ARBA:ARBA00012699} EC=2.4.1.80 {ECO:0000256|ARBA:ARBA00012699} Fragment OS=Davidia involucrata (Dove tree) ORFNames=Din_021750 {ECO:0000313|EMBL:MPA52309.1} PE=3
Unigene31936	0.11	0.22	0.33	0.11	0.33	0.17	0.06	0.06	0.43	0.00	0.22	0.17	0.34	0.46	0.28	-	-	-	-	-	-	-	-	-
Unigene2900	65.84	43.59	43.65	40.26	34.76	39.89	42.77	57.99	46.45	43.31	55.02	55.20	54.79	36.30	52.59	-	GO:0004252//serine-type endopeptidase activity`molecular_function`Catalysis of the hydrolysis of internal, alpha-peptide bonds in a polypeptide chain by a catalytic mechanism that involves a catalytic triad consisting of a serine nucleophile that is activated by a proton relay involving an acidic residue (e.g. aspartate or glutamate) and a basic residue (usually histidine). [GOC:mah, https://www.…	K25895//DEGP1`protease Do-like 1, chloroplastic [EC:3.4.21.-]	-	-	PSS33410.1//Protease Do-like`[Actinidia chinensis var. chinensis]	-	-	tr|A0A5B7A9B8|A0A5B7A9B8_DAVIN//PDZ domain-containing protein {ECO:0000259|PROSITE:PS50106} OS=Davidia involucrata (Dove tree) ORFNames=Din_021044 {ECO:0000313|EMBL:MPA51603.1} PE=3
Unigene132446	0.00	0.00	1.91	0.00	0.00	0.00	0.00	1.11	0.00	0.00	1.03	0.00	1.07	0.00	0.00	-	-	-	-	-	-	-	-	-
Unigene2324	14.16	12.83	26.28	11.75	11.58	11.19	13.86	10.52	16.10	17.60	12.44	20.51	16.68	26.06	19.72	-	-	-	-	-	-	-	-	-
Unigene40664	0.00	0.00	0.07	0.22	0.29	0.07	0.00	0.07	0.00	0.15	0.00	0.00	0.00	0.00	0.00	-	-	-	-	-	-	-	-	-
Unigene25420	0.09	0.04	0.04	0.22	0.04	0.09	0.09	0.04	0.04	0.13	0.09	0.22	0.05	0.09	0.04	-	-	-	-	-	-	-	-	-
Unigene19859	9.46	4.03	8.53	16.44	7.76	11.26	14.38	12.40	9.57	14.88	12.33	13.24	11.26	29.25	15.18	-	-	-	-	-	-	-	-	-
Unigene145164	0.00	0.00	0.00	0.00	0.00	0.00	0.00	0.00	0.00	0.00	0.00	0.00	0.00	0.00	0.00	-	-	-	-	-	-	-	-	-
Unigene98577	1.37	1.01	3.45	0.00	0.69	0.00	0.73	0.00	1.97	0.00	0.00	0.35	0.00	0.74	0.72	-	-	-	-	-	-	-	-	-
Unigene28191	0.10	0.05	0.19	0.00	0.05	0.10	0.05	0.24	0.19	0.05	0.10	0.10	0.00	0.00	0.15	-	-	-	-	-	-	-	-	-
Unigene114597	0.00	0.00	0.00	0.00	0.00	0.56	0.00	0.00	0.00	0.00	0.00	0.56	0.00	0.00	0.00	-	-	-	-	-	-	-	-	-
Unigene15689	0.30	0.03	0.00	0.03	0.09	0.06	0.09	0.03	0.06	0.00	0.00	0.18	0.46	2.43	0.27	-	GO:0004497//monooxygenase activity`molecular_function`Catalysis of the incorporation of one atom from molecular oxygen into a compound and the reduction of the other atom of oxygen to water. [ISBN:0198506732];GO:0016021//integral component of membrane`cellular_component`The component of a membrane consisting of the gene products and protein complexes having at least some part of their peptide seq…	K13260//CYP81E`isoflavone/4'-methoxyisoflavone 2'-hydroxylase [EC:1.14.14.90 1.14.14.89]	ko00943//Isoflavonoid biosynthesis`Metabolism`Biosynthesis of other secondary metabolites;ko01100//Metabolic pathways`Metabolism`Global and overview maps;ko01110//Biosynthesis of secondary metabolites`Metabolism`Global and overview maps	-	XP_028101199.1//isoflavone 3'-hydroxylase-like`[Camellia sinensis]	PF00067.25//p450`Cytochrome P450	-	tr|A0A4S4D271|A0A4S4D271_CAMSI//Uncharacterized protein {ECO:0000313|EMBL:THF96177.1} OS=Camellia sinensis var. sinensis ORFNames=TEA_000522 {ECO:0000313|EMBL:THF96177.1} PE=3
Unigene47975	0.32	0.00	0.33	0.09	0.09	0.09	0.18	0.00	0.23	0.52	0.28	0.37	0.09	0.00	0.09	-	-	-	-	-	-	-	-	-
Unigene147526	0.00	0.00	0.00	0.00	0.00	0.00	0.00	0.00	0.00	0.00	0.00	0.00	0.00	1.87	0.00	-	-	-	-	-	-	-	-	-
Unigene75281	0.00	0.18	0.00	0.37	0.18	0.19	0.19	0.00	0.00	0.37	0.00	0.19	0.00	0.19	0.00	-	-	-	-	-	-	-	-	-
Unigene6024	28.09	25.72	31.20	29.72	28.38	31.07	31.74	33.31	33.94	28.57	31.37	33.80	40.14	40.30	38.32	-	GO:0016787//hydrolase activity`molecular_function`Catalysis of the hydrolysis of various bonds, e.g. C-O, C-N, C-C, phosphoric anhydride bonds, etc. Hydrolase is the systematic name for any enzyme of EC class 3. [ISBN:0198506732];GO:0003676//nucleic acid binding`molecular_function`Binding to a nucleic acid. [GOC:jl];GO:0005524//ATP binding`molecular_function`Binding to ATP, adenosine 5'-triphosph…	K12614//DDX6, RCK, DHH1`ATP-dependent RNA helicase DDX6/DHH1 [EC:3.6.4.13]	ko03018//RNA degradation`Genetic Information Processing`Folding, sorting and degradation	-	XP_007135053.1//hypothetical protein PHAVU_010G0977000g`[Phaseolus vulgaris]	PF00270.32//DEAD`DEAD/DEAH box helicase;PF00271.34//Helicase_C`Helicase conserved C-terminal domain	-	tr|A0A7J9DB32|A0A7J9DB32_9ROSI//Uncharacterized protein {ECO:0000313|EMBL:MBA0757966.1} Fragment OS=Gossypium trilobum ORFNames=Gotri_021008 {ECO:0000313|EMBL:MBA0757966.1} PE=4
Unigene137137	0.00	0.00	0.00	0.00	0.00	0.00	0.00	0.00	0.00	0.00	0.00	0.00	0.00	0.00	0.00	-	-	-	-	-	-	-	-	-
Unigene6551	30.17	14.25	12.27	16.83	13.33	12.72	12.86	14.01	14.31	14.41	22.67	15.90	46.13	46.82	59.36	-	GO:0016021//integral component of membrane`cellular_component`The component of a membrane consisting of the gene products and protein complexes having at least some part of their peptide sequence embedded in the hydrophobic region of the membrane. [GOC:dos, GOC:go_curators];GO:1990961//xenobiotic detoxification by transmembrane export across the plasma membrane`biological_process`A process that r…	K03327//TC.MATE, SLC47A, norM, mdtK, dinF`multidrug resistance protein, MATE family	-	-	XP_028101786.1//protein DETOXIFICATION 29-like isoform X1`[Camellia sinensis]	PF01554.21//MatE`MatE	-	tr|A0A4S4CZ91|A0A4S4CZ91_CAMSI//Protein DETOXIFICATION {ECO:0000256|RuleBase:RU004914} Multidrug and toxic compound extrusion protein {ECO:0000256|RuleBase:RU004914} OS=Camellia sinensis var. sinensis ORFNames=TEA_024906 {ECO:0000313|EMBL:THF95220.1} PE=3
Unigene43353	32.48	10.42	9.74	7.05	5.93	3.30	11.42	8.42	9.83	15.54	16.29	13.90	1.61	3.79	5.97	-	-	K06149//uspA`universal stress protein A	-	-	KAF5944681.1//hypothetical protein HYC85_018758`[Camellia sinensis]	PF00582.29//Usp`Universal stress protein family	-	tr|A0A7J7GXI4|A0A7J7GXI4_CAMSI//Usp domain-containing protein {ECO:0000259|Pfam:PF00582} OS=Camellia sinensis (Tea) ORFNames=HYC85_018758 {ECO:0000313|EMBL:KAF5944681.1} PE=4
Unigene17372	0.03	0.10	0.26	0.00	0.00	0.10	0.10	0.00	0.22	0.06	0.16	0.15	0.20	0.33	0.05	-	GO:0046872//metal ion binding`molecular_function`Binding to a metal ion. [GOC:ai];GO:0004842//ubiquitin-protein transferase activity`molecular_function`Catalysis of the transfer of ubiquitin from one protein to another via the reaction X-Ub + Y --> Y-Ub + X, where both X-Ub and Y-Ub are covalent linkages. [GOC:BioGRID, GOC:jh2, PMID:9635407]	K16277//DRIP`E3 ubiquitin-protein ligase DRIP [EC:2.3.2.27]	-	-	XP_028112809.1//E3 ubiquitin protein ligase DRIP2-like`[Camellia sinensis]	PF13445.9//zf-RING_UBOX`RING-type zinc-finger;PF00097.28//zf-C3HC4`Zinc finger, C3HC4 type (RING finger);PF13923.9//zf-C3HC4_2`Zinc finger, C3HC4 type (RING finger)	-	tr|A0A2R6RUV3|A0A2R6RUV3_ACTCC//E3 ubiquitin protein like {ECO:0000313|EMBL:PSS33810.1} OS=Actinidia chinensis var. chinensis (Chinese soft-hair kiwi) ORFNames=CEY00_Acc04209 {ECO:0000313|EMBL:PSS33810.1} PE=4
Unigene99224	0.35	0.00	0.35	0.00	0.35	0.36	0.00	0.37	0.00	0.00	0.00	0.00	0.00	0.00	0.00	-	-	-	-	-	-	-	-	-
Unigene144483	1.48	0.00	0.00	0.00	0.00	0.00	0.00	0.00	0.00	0.00	0.00	0.00	0.00	0.00	0.00	-	-	-	-	-	-	-	-	-
Unigene43118	0.08	0.08	0.16	0.16	0.00	0.08	0.00	0.00	0.00	0.08	0.08	0.08	0.16	0.16	0.16	-	-	-	-	-	-	-	-	-
Unigene26266	0.05	0.05	0.05	0.11	0.09	0.14	0.05	0.23	0.05	0.00	0.00	0.00	1.16	0.33	0.14	-	-	-	-	-	-	-	-	-
Unigene28464	0.15	0.05	0.00	0.05	0.05	0.20	0.20	0.20	0.15	0.30	0.25	0.39	0.05	0.30	0.05	-	-	-	-	-	-	-	-	-
Unigene147121	0.00	0.00	0.00	0.00	0.00	0.00	0.00	0.00	0.00	0.00	0.00	1.72	0.00	0.00	0.00	-	-	-	-	-	-	-	-	-
Unigene106652	0.00	0.00	0.00	0.44	0.00	0.88	1.39	0.00	0.00	0.00	0.00	0.00	0.00	0.93	0.00	-	-	-	-	-	-	-	-	-
Unigene155494	0.00	2.43	0.00	0.00	0.00	0.00	0.00	0.00	0.00	0.00	0.00	0.00	0.00	2.72	0.00	-	-	-	-	-	-	-	-	-
Unigene129847	0.00	0.00	0.00	0.00	0.00	0.00	0.00	0.00	0.00	0.00	0.94	0.00	0.00	0.96	1.89	-	-	-	-	-	-	-	-	-
Unigene107017	0.00	0.00	0.44	0.00	0.00	0.00	0.47	0.00	0.00	0.00	0.00	0.00	0.47	0.47	0.46	-	-	-	-	-	KAF5945525.1//hypothetical protein HYC85_015753`[Camellia sinensis]	-	-	tr|A0A7J7GZ09|A0A7J7GZ09_CAMSI//Uncharacterized protein {ECO:0000313|EMBL:KAF5945525.1} OS=Camellia sinensis (Tea) ORFNames=HYC85_015753 {ECO:0000313|EMBL:KAF5945525.1} PE=4
Unigene68850	0.00	0.00	0.15	0.00	0.00	0.31	0.16	0.16	0.30	0.00	0.31	0.16	0.16	0.49	0.00	-	-	-	-	-	-	-	-	-
Unigene31530	15.40	36.75	25.87	27.27	29.54	27.36	21.18	23.79	17.60	9.81	9.75	10.81	26.90	13.60	14.42	-	-	-	-	-	-	-	-	-
Unigene137555	0.00	1.12	0.00	0.00	0.00	0.00	0.00	0.00	0.00	0.00	0.00	0.00	0.00	1.26	0.00	-	-	-	-	-	-	-	-	-
Unigene79289	0.00	0.00	0.41	0.41	0.40	0.00	0.21	0.00	0.20	0.00	0.21	0.00	0.21	0.00	0.21	-	-	-	-	-	-	-	-	-
Unigene9900	2.33	4.20	4.12	4.32	4.82	4.22	20.10	4.41	4.54	0.54	2.33	4.95	3.00	1.34	1.05	-	GO:0004497//monooxygenase activity`molecular_function`Catalysis of the incorporation of one atom from molecular oxygen into a compound and the reduction of the other atom of oxygen to water. [ISBN:0198506732];GO:0016021//integral component of membrane`cellular_component`The component of a membrane consisting of the gene products and protein complexes having at least some part of their peptide seq…	K20661//CYP714A1`cytochrome P450 family 714 subfamily A1	-	-	XP_028066498.1//cytochrome P450 714A1-like isoform X3`[Camellia sinensis]	PF00067.25//p450`Cytochrome P450	-	tr|A0A7J7I5H3|A0A7J7I5H3_CAMSI//Uncharacterized protein {ECO:0000313|EMBL:KAF5959756.1} OS=Camellia sinensis (Tea) ORFNames=HYC85_000965 {ECO:0000313|EMBL:KAF5959756.1} PE=3
Unigene98282	0.34	0.33	0.00	0.00	0.00	0.00	0.00	0.36	0.32	0.00	0.00	0.00	0.37	0.00	0.00	-	-	-	-	-	-	-	-	-
Unigene46205	0.76	0.17	0.34	0.17	0.17	0.26	0.52	0.60	0.25	0.17	0.60	0.59	0.26	0.18	0.26	-	-	-	-	-	-	-	-	-
Unigene56415	0.00	0.00	0.11	0.11	0.00	0.11	0.11	0.00	0.11	0.00	0.34	0.11	0.00	0.00	0.00	-	-	-	-	-	-	-	-	-
Unigene62064	4.93	6.25	14.84	10.19	15.99	8.49	1.80	1.74	7.58	1.24	1.53	1.95	1.23	4.66	2.29	-	-	-	-	-	-	-	-	-
Unigene121575	0.00	0.00	0.00	0.00	0.00	0.00	0.00	0.00	0.00	0.71	0.00	0.00	0.74	0.00	0.00	-	-	-	-	-	-	-	-	-
Unigene153074	0.00	0.00	4.31	0.00	0.00	0.00	0.00	0.00	0.00	2.37	0.00	2.25	0.00	0.00	0.00	-	-	-	-	-	-	-	-	-
Unigene139638	0.00	0.00	0.00	0.00	0.00	0.00	0.00	0.00	0.00	0.00	0.00	1.28	0.00	0.00	0.00	-	-	-	-	-	-	-	-	-
Unigene133468	0.00	0.00	0.00	0.00	0.00	0.00	0.00	0.00	0.00	1.06	0.00	0.00	0.00	1.09	0.00	-	-	-	-	-	-	-	-	-
Unigene20216	0.18	0.11	0.11	0.22	0.11	0.22	0.15	0.14	0.21	0.15	0.18	0.18	0.04	0.00	0.00	-	GO:0047325//inositol tetrakisphosphate 1-kinase activity`molecular_function`Catalysis of the reaction: 1D-myo-inositol 3,4,5,6-tetrakisphosphate + ATP = 1D-myo-inositol 1,3,4,5,6-pentakisphosphate + ADP. [EC:2.7.1.134, MetaCyc:2.7.1.134-RXN];GO:0000287//magnesium ion binding`molecular_function`Binding to a magnesium (Mg) ion. [GOC:ai];GO:0005524//ATP binding`molecular_function`Binding to ATP, ade…	K01765//ITPK4`inositol-1,3,4-trisphosphate 5/6-kinase [EC:2.7.1.159]	ko00562//Inositol phosphate metabolism`Metabolism`Carbohydrate metabolism;ko01100//Metabolic pathways`Metabolism`Global and overview maps	-	XP_028102801.1//inositol 1,3,4-trisphosphate 5/6-kinase 4 isoform X3`[Camellia sinensis]	-	-	tr|A0A2R6S0G7|A0A2R6S0G7_ACTCC//Inositol 1,3,4-trisphosphate 5/6-kinase {ECO:0000313|EMBL:PSS35763.1} OS=Actinidia chinensis var. chinensis (Chinese soft-hair kiwi) ORFNames=CEY00_Acc00375 {ECO:0000313|EMBL:PSS35763.1} PE=3
Unigene16903	0.97	0.49	1.29	1.05	0.93	1.29	0.22	0.69	1.29	0.53	1.05	1.06	0.85	0.49	1.02	-	-	-	-	-	-	-	-	-
Unigene20618	30.90	31.18	35.31	33.70	37.61	30.02	28.72	22.42	39.56	33.86	36.25	36.81	16.14	16.90	16.06	-	GO:0016787//hydrolase activity`molecular_function`Catalysis of the hydrolysis of various bonds, e.g. C-O, C-N, C-C, phosphoric anhydride bonds, etc. Hydrolase is the systematic name for any enzyme of EC class 3. [ISBN:0198506732]	K13051//ASRGL1, iaaA`L-asparaginase / beta-aspartyl-peptidase [EC:3.5.1.1 3.4.19.5]	ko00250//Alanine, aspartate and glutamate metabolism`Metabolism`Amino acid metabolism;ko00460//Cyanoamino acid metabolism`Metabolism`Metabolism of other amino acids;ko01100//Metabolic pathways`Metabolism`Global and overview maps;ko01110//Biosynthesis of secondary metabolites`Metabolism`Global and overview maps	-	XP_028120578.1//isoaspartyl peptidase/L-asparaginase 1-like`[Camellia sinensis]	PF01112.21//Asparaginase_2`Asparaginase	-	tr|A0A7J7G310|A0A7J7G310_CAMSI//Uncharacterized protein {ECO:0000313|EMBL:KAF5933694.1} OS=Camellia sinensis (Tea) ORFNames=HYC85_029865 {ECO:0000313|EMBL:KAF5933694.1} PE=4
Unigene45577	0.00	0.00	0.17	0.00	0.08	0.00	0.17	0.00	0.08	0.08	0.17	0.25	0.26	0.17	0.00	-	-	-	-	-	-	-	-	-
Unigene76338	0.00	0.00	0.00	0.00	0.00	0.38	0.00	0.00	0.00	0.19	0.38	0.00	0.00	0.40	1.17	-	GO:0004523//RNA-DNA hybrid ribonuclease activity`molecular_function`Catalysis of the endonucleolytic cleavage of RNA in RNA-DNA hybrids to 5'-phosphomonoesters. [EC:3.1.26.4];GO:0003676//nucleic acid binding`molecular_function`Binding to a nucleic acid. [GOC:jl]	-	-	-	KAF5933818.1//hypothetical protein HYC85_029989`[Camellia sinensis]	-	-	tr|A0A7J7G254|A0A7J7G254_CAMSI//RNase H type-1 domain-containing protein {ECO:0000259|PROSITE:PS50879} OS=Camellia sinensis (Tea) ORFNames=HYC85_029989 {ECO:0000313|EMBL:KAF5933818.1} PE=4
Unigene129010	0.00	0.00	0.00	0.00	0.00	0.00	0.00	0.00	0.00	0.00	0.00	0.00	0.00	0.00	0.00	-	-	-	-	-	-	-	-	-
Unigene80772	0.63	0.42	0.21	0.65	0.63	0.64	0.22	0.22	0.20	0.22	0.00	0.00	0.45	0.22	0.22	-	-	-	-	-	-	-	-	-
Unigene79329	72.96	29.75	36.67	9.29	6.27	11.95	20.19	51.02	18.83	32.22	36.99	31.76	20.36	19.31	24.34	-	-	K16670//MEIS2`homeobox protein Meis2	-	-	XP_028080184.1//homeobox protein BEL1 homolog`[Camellia sinensis]	PF05920.14//Homeobox_KN`Homeobox KN domain	-	tr|A0A4S4E0X6|A0A4S4E0X6_CAMSI//POX domain-containing protein {ECO:0000259|SMART:SM00574} OS=Camellia sinensis var. sinensis ORFNames=TEA_007320 {ECO:0000313|EMBL:THG09441.1} PE=4
Unigene153659	0.00	0.00	0.00	0.00	0.00	0.00	0.00	3.10	2.09	0.00	0.00	0.00	0.00	0.00	0.00	-	GO:0016788//hydrolase activity, acting on ester bonds`molecular_function`Catalysis of the hydrolysis of any ester bond. [GOC:jl]	-	-	-	XP_028074900.1//GDSL esterase/lipase At3g27950-like`[Camellia sinensis]	-	-	tr|A0A4S4E7R7|A0A4S4E7R7_CAMSI//Uncharacterized protein {ECO:0000313|EMBL:THG12102.1} OS=Camellia sinensis var. sinensis ORFNames=TEA_027194 {ECO:0000313|EMBL:THG12102.1} PE=3
Unigene20578	0.07	0.11	0.07	0.15	0.00	0.11	0.04	0.15	0.07	0.33	0.22	0.22	0.34	0.26	0.30	-	-	-	-	-	-	-	-	-
Unigene108821	0.00	0.00	0.00	0.00	0.00	0.00	0.00	0.99	0.00	0.00	0.00	0.00	0.00	0.99	0.00	-	-	-	-	-	-	-	-	-
Unigene111702	0.00	0.00	0.00	0.00	0.00	0.00	0.00	0.00	0.00	0.00	0.00	0.00	0.00	2.15	0.00	-	-	-	-	-	-	-	-	-
Unigene85364	0.82	0.71	0.59	0.30	0.48	1.33	0.25	0.74	0.84	0.90	1.74	0.82	0.51	1.38	1.30	-	-	-	-	-	-	-	-	-
Unigene132970	0.97	0.00	0.00	0.00	0.00	0.00	0.00	0.00	0.00	0.00	0.00	0.00	0.00	1.06	0.00	-	-	-	-	-	-	-	-	-
Unigene143236	0.00	0.00	0.00	0.00	0.00	0.00	0.00	0.00	0.00	0.00	0.00	0.00	0.00	1.55	0.00	-	-	-	-	-	-	-	-	-
Unigene22245	0.97	5.31	2.32	1.41	1.72	1.59	2.15	3.12	3.06	0.96	3.09	1.81	0.22	1.66	1.35	-	-	-	-	-	-	-	-	-
Unigene25314	0.04	0.09	0.18	0.09	0.13	0.18	0.09	0.18	0.13	0.09	0.09	0.04	0.22	1.00	1.02	-	-	-	-	-	-	-	-	-
Unigene19116	6.79	6.47	10.04	12.18	7.81	11.03	12.61	5.69	11.12	16.68	12.46	14.92	8.45	8.09	12.00	-	-	-	-	-	-	-	-	-
Unigene49253	0.28	0.27	0.00	0.09	0.00	0.28	0.19	0.09	0.27	0.28	0.09	0.28	0.00	0.10	0.00	-	-	-	-	-	-	-	-	-
Unigene109441	0.00	0.00	0.00	0.00	0.00	0.00	0.00	0.00	0.00	0.00	0.00	0.00	0.00	0.50	0.00	-	-	-	-	-	-	-	-	-
Unigene2785	0.07	0.05	0.07	0.18	0.05	0.24	0.05	0.08	0.11	0.11	0.24	0.22	0.21	0.12	0.19	-	-	-	-	-	-	-	-	-
Unigene86721	1.97	2.43	2.48	1.76	2.46	1.51	1.29	1.03	1.66	1.78	1.27	0.00	1.58	2.10	1.54	-	-	-	-	-	-	-	-	-
Unigene131084	0.00	0.00	0.00	0.00	0.92	0.00	0.00	0.00	0.00	0.00	0.00	0.00	0.00	0.00	0.00	-	-	-	-	-	-	-	-	-
Unigene110986	1.46	0.96	0.00	0.50	1.47	0.00	0.00	0.53	0.93	0.51	0.00	0.00	0.53	0.53	0.00	-	-	-	-	-	-	-	-	-
Unigene54440	2.82	0.42	0.53	0.21	0.11	0.00	0.11	0.00	0.00	0.11	2.86	0.43	0.44	0.77	3.10	-	-	-	-	-	-	-	-	-
Unigene1529	96.66	160.31	156.56	169.84	214.46	144.03	136.83	103.71	142.74	83.86	68.55	76.31	36.97	51.81	38.07	-	-	-	-	-	-	-	-	-
Unigene115288	0.56	0.00	0.56	0.00	1.12	0.00	0.00	1.22	0.53	0.00	0.00	0.57	0.61	0.60	0.00	-	-	-	-	-	-	-	-	-
Unigene154159	0.00	0.00	0.00	0.00	2.36	0.00	0.00	0.00	0.00	0.00	0.00	0.00	0.00	0.00	0.00	-	-	-	-	-	-	-	-	-
Unigene34748	1.06	3.91	0.42	0.06	0.17	2.17	4.75	6.74	1.05	0.34	2.08	2.88	19.59	2.10	3.37	-	-	-	-	-	-	-	-	-
Unigene55844	0.66	0.11	0.44	0.00	0.00	0.22	0.00	0.44	0.11	0.44	0.33	0.33	0.11	0.46	0.11	-	-	-	-	-	-	-	-	-
Unigene52312	0.62	0.73	0.94	1.75	0.66	1.49	2.05	0.53	0.21	2.46	1.60	1.58	2.80	5.03	3.52	-	-	-	-	-	-	-	-	-
Unigene50413	3.41	1.40	2.37	1.43	0.94	3.72	4.05	4.98	2.79	1.15	3.35	2.19	0.88	1.48	0.97	-	-	-	-	-	-	-	-	-
Unigene26380	0.24	0.09	0.19	0.19	0.33	0.09	0.14	0.14	0.42	0.19	0.38	0.38	0.05	0.38	0.29	-	-	-	-	-	-	-	-	-
Unigene144071	0.00	0.00	0.00	0.00	0.00	0.00	0.00	0.00	0.00	0.00	0.00	0.00	0.00	0.00	0.00	-	-	-	-	-	-	-	-	-
Unigene65483	0.00	0.00	0.00	0.29	0.00	0.43	0.15	0.00	0.41	0.43	0.00	0.14	0.15	0.15	0.29	-	-	-	-	-	-	-	-	-
Unigene42853	1.09	0.78	0.54	1.81	0.94	0.94	0.71	0.40	0.46	0.16	0.47	0.39	0.24	0.16	0.08	-	-	-	-	-	-	-	-	-
Unigene69238	0.47	0.46	0.47	0.00	0.31	0.16	0.16	0.32	0.30	0.95	0.48	0.47	0.33	0.66	0.64	-	-	-	-	-	-	-	-	-
Unigene38956	0.00	0.00	0.00	0.00	0.00	0.00	0.00	0.00	0.00	0.00	0.00	0.00	7.16	28.04	12.57	-	-	-	-	-	KAG5512999.1//hypothetical protein RHGRI_038608`[Rhododendron griersonianum]	-	-	-
Unigene126491	0.79	0.00	0.00	0.00	0.00	0.00	0.00	0.00	0.00	0.00	0.00	0.00	1.77	0.87	0.00	-	-	-	-	-	-	-	-	-
Unigene120682	0.00	0.00	0.00	0.00	0.00	0.00	0.00	0.00	0.00	0.00	0.69	0.00	0.72	0.00	0.00	-	-	-	-	-	-	-	-	-
Unigene128245	0.00	0.82	0.00	0.00	0.84	0.00	0.00	0.00	0.00	0.00	0.00	0.00	0.93	0.00	0.00	-	-	-	-	-	-	-	-	-
Unigene101496	0.00	0.00	1.89	0.99	0.00	0.00	0.00	0.00	0.88	0.00	0.00	0.00	1.06	0.00	0.00	-	-	-	-	-	-	-	-	-
Unigene143988	0.00	0.00	0.00	0.00	0.00	0.00	0.00	0.00	0.00	0.00	0.00	0.00	0.00	0.00	0.00	-	-	-	-	-	-	-	-	-
Unigene101698	0.37	0.00	0.00	0.00	0.37	0.00	0.00	0.40	0.36	0.00	0.39	0.00	0.00	0.40	0.00	-	-	K09571//FKBP4_5`FK506-binding protein 4/5 [EC:5.2.1.8]	-	-	RVW54645.1//Retrovirus-related Pol polyprotein from transposon RE1`[Vitis vinifera]	-	-	tr|A0A438F3T2|A0A438F3T2_VITVI//Retrovirus-related Pol polyprotein from transposon RE1 {ECO:0000313|EMBL:RVW54645.1} OS=Vitis vinifera (Grape) ORFNames=CK203_071923 {ECO:0000313|EMBL:RVW54645.1} PE=4
Unigene8373	0.23	0.18	0.20	0.14	0.06	0.25	0.14	0.35	0.16	0.27	0.39	0.59	0.44	0.48	0.48	-	-	-	-	-	-	-	-	-
Unigene59992	0.00	0.00	0.37	0.37	0.00	0.38	0.13	0.00	0.24	0.25	0.25	0.25	0.13	0.13	0.25	-	-	-	-	-	-	-	-	-
Unigene58617	0.00	0.00	0.00	0.00	0.00	0.00	0.24	0.12	0.00	0.00	0.24	0.12	0.12	0.00	0.00	-	-	-	-	-	-	-	-	-
Unigene136049	0.00	0.00	0.00	0.00	0.00	0.00	0.00	0.00	0.00	0.00	0.00	0.00	0.00	2.38	0.00	-	-	-	-	-	-	-	-	-
Unigene13489	19.69	19.72	28.12	20.35	20.12	22.07	27.36	28.09	28.37	12.40	21.60	19.36	5.96	10.39	5.59	-	GO:0005085//guanyl-nucleotide exchange factor activity`molecular_function`Stimulates the exchange of GDP to GTP on a signaling GTPase, changing its conformation to its active form. Guanine nucleotide exchange factors (GEFs) act by stimulating the release of guanosine diphosphate (GDP) to allow binding of guanosine triphosphate (GTP), which is more abundant in the cell under normal cellular physio…	-	-	-	XP_028118843.1//rop guanine nucleotide exchange factor 14-like`[Camellia sinensis]	-	-	tr|A0A2R6PHI5|A0A2R6PHI5_ACTCC//Rop guanine nucleotide exchange factor like {ECO:0000313|EMBL:PSR91337.1} OS=Actinidia chinensis var. chinensis (Chinese soft-hair kiwi) ORFNames=CEY00_Acc28682 {ECO:0000313|EMBL:PSR91337.1} PE=4
Unigene114130	29.50	0.53	12.40	2.87	0.00	0.00	2.34	1.76	4.57	3.39	2.27	1.11	1.77	2.33	1.74	-	-	-	-	-	-	-	-	-
Unigene52308	0.11	0.78	0.40	0.43	0.67	0.59	0.58	1.07	0.41	0.42	1.51	1.18	0.31	0.66	0.39	-	-	-	-	-	-	-	-	-
Unigene145011	0.00	0.00	0.00	0.00	0.00	0.00	0.00	0.00	0.00	3.29	0.00	0.00	0.00	0.00	0.00	-	-	-	-	-	-	-	-	-
Unigene31731	0.05	0.16	0.27	0.17	0.16	0.11	0.11	0.22	0.05	0.11	0.22	0.16	0.06	0.62	0.06	-	-	-	-	-	-	-	-	-
Unigene110751	5.52	4.96	1.95	5.01	3.83	6.92	5.24	2.63	3.50	6.60	1.59	3.99	2.65	7.38	6.17	-	-	-	-	-	-	-	-	-
Unigene45591	0.25	0.16	0.25	0.50	0.33	0.42	0.25	0.08	0.49	0.25	0.17	0.17	0.26	0.17	0.25	-	-	-	-	-	-	-	-	-
Unigene104248	0.00	0.00	0.00	0.00	0.00	0.00	0.00	0.00	0.00	0.00	0.00	0.00	0.00	1.74	0.42	-	-	-	-	-	-	-	-	-
Unigene43240	16.35	31.85	19.87	21.43	21.42	21.87	33.92	16.39	17.29	29.33	18.99	20.04	19.00	10.27	14.76	-	-	K24020//PLEKHH`pleckstrin homology domain-containing family H	-	-	PSS33330.1//Pleckstriny domain-containing protein`[Actinidia chinensis var. chinensis]	PF00169.32//PH`PH domain	-	tr|A0A2R6RTI6|A0A2R6RTI6_ACTCC//Pleckstriny domain-containing protein {ECO:0000313|EMBL:PSS33330.1} OS=Actinidia chinensis var. chinensis (Chinese soft-hair kiwi) ORFNames=CEY00_Acc03718 {ECO:0000313|EMBL:PSS33330.1} PE=4
Unigene24942	9.49	6.21	8.65	6.95	7.51	7.07	5.59	5.46	6.15	9.67	6.98	7.98	8.33	6.69	6.72	-	GO:0009570//chloroplast stroma`cellular_component`The space enclosed by the double membrane of a chloroplast but excluding the thylakoid space. It contains DNA, ribosomes and some temporary products of photosynthesis. [ISBN:0198547684]	K03672//trxC`thioredoxin 2 [EC:1.8.1.8]	-	-	XP_028086077.1//thioredoxin-like 3-2, chloroplastic isoform X5`[Camellia sinensis]	PF00085.23//Thioredoxin`Thioredoxin	-	tr|A0A7J7I432|A0A7J7I432_CAMSI//Thioredoxin domain-containing protein {ECO:0000259|Pfam:PF00085} OS=Camellia sinensis (Tea) ORFNames=HYC85_000596 {ECO:0000313|EMBL:KAF5959387.1} PE=4
Unigene148447	0.00	0.00	0.00	0.00	0.00	0.00	0.00	0.00	1.62	0.00	0.00	0.00	0.00	1.94	0.00	-	-	-	-	-	-	-	-	-
Unigene130733	0.00	0.89	0.00	0.00	0.00	0.00	0.00	1.05	0.85	0.00	0.00	0.94	0.00	0.00	0.00	-	-	-	-	-	-	-	-	-
Unigene103690	0.00	0.00	0.00	0.41	0.00	0.00	0.00	0.00	0.00	0.41	0.00	0.00	0.00	0.00	0.42	-	-	-	-	-	-	-	-	-
Unigene41381	2.71	1.17	2.89	2.94	1.03	2.95	2.05	4.89	2.67	3.66	4.64	4.83	3.78	6.24	4.11	-	-	-	-	-	-	-	-	-
Unigene8061	0.48	0.51	2.67	3.47	4.88	4.70	1.43	0.16	3.04	1.34	2.06	2.64	1.45	8.58	1.75	-	-	K14487//GH3`auxin responsive GH3 gene family	ko04075//Plant hormone signal transduction`Environmental Information Processing`Signal transduction	-	KAF5961186.1//hypothetical protein HYC85_002395`[Camellia sinensis]	PF03321.16//GH3`GH3 auxin-responsive promoter	-	tr|A0A7J7I9I8|A0A7J7I9I8_CAMSI//Uncharacterized protein {ECO:0000313|EMBL:KAF5961186.1} OS=Camellia sinensis (Tea) ORFNames=HYC85_002395 {ECO:0000313|EMBL:KAF5961186.1} PE=3
Unigene82749	2.63	1.29	0.22	0.23	0.00	0.45	0.00	0.23	0.00	0.46	0.23	0.68	1.72	1.45	0.46	-	-	-	-	-	-	-	-	-
Unigene78860	1.60	0.39	2.62	1.22	1.80	3.05	3.32	2.69	3.88	1.44	2.46	2.65	12.28	30.31	18.66	-	-	-	-	-	-	-	-	-
Unigene118029	0.00	1.18	0.00	0.00	0.00	0.00	0.00	0.66	0.57	0.00	0.00	0.00	0.00	0.65	0.00	-	-	-	-	-	-	-	-	-
Unigene80613	27.90	24.22	29.86	36.60	35.16	25.78	29.80	18.77	31.81	29.55	35.15	35.22	13.28	18.82	20.97	-	-	-	-	-	-	-	-	-
Unigene109923	0.00	0.00	0.00	0.00	0.47	0.49	0.00	0.00	0.00	0.00	0.00	0.00	0.00	0.51	0.00	-	-	-	-	-	-	-	-	-
Unigene147557	0.00	0.00	0.00	0.00	0.00	0.00	0.00	0.00	0.00	0.00	0.00	0.00	0.00	0.00	1.87	-	-	-	-	-	-	-	-	-
Unigene38252	2.96	5.07	2.97	3.68	2.14	2.11	3.77	5.48	3.42	6.59	5.30	4.05	1.95	6.18	5.90	-	-	-	-	-	KAF5943280.1//hypothetical protein HYC85_020922`[Camellia sinensis]	-	-	tr|A0A7J7GRH5|A0A7J7GRH5_CAMSI//Uncharacterized protein {ECO:0000313|EMBL:KAF5943280.1} OS=Camellia sinensis (Tea) ORFNames=HYC85_020922 {ECO:0000313|EMBL:KAF5943280.1} PE=4
Unigene106775	0.43	0.00	0.52	0.00	0.00	0.00	0.00	0.00	0.82	0.00	0.00	0.00	0.00	1.12	0.00	-	-	-	-	-	-	-	-	-
Unigene31010	0.28	0.26	0.34	0.26	0.13	0.07	0.07	0.27	0.14	0.14	0.28	0.19	3.13	2.79	3.74	-	-	-	-	-	-	-	-	-
Unigene154602	4.78	0.00	7.02	0.00	7.25	2.49	0.00	0.00	6.54	0.00	0.00	0.00	0.00	5.22	5.28	-	-	-	-	-	-	-	-	-
Unigene15719	0.03	2.87	0.03	0.19	2.89	0.00	0.03	0.24	0.19	0.29	0.19	0.22	0.12	0.52	0.39	-	-	-	-	-	-	-	-	-
Unigene155805	0.00	0.00	0.00	0.00	0.00	0.00	0.00	0.00	0.00	2.75	0.00	0.00	0.00	0.00	0.00	-	-	-	-	-	-	-	-	-
Unigene109838	0.00	0.00	0.00	0.49	0.00	0.00	0.00	0.00	0.00	0.00	0.00	0.00	0.00	0.00	0.00	-	-	-	-	-	-	-	-	-
Unigene94096	0.30	0.36	0.37	0.00	0.00	0.00	0.00	0.39	0.00	0.00	0.00	0.00	0.80	1.20	0.39	-	-	-	-	-	-	-	-	-
Unigene85918	0.00	0.00	0.00	0.25	0.00	0.00	0.00	0.50	0.00	0.00	0.00	0.25	0.00	0.26	0.25	-	-	-	-	-	-	-	-	-
Unigene77370	0.39	0.00	0.19	0.20	0.00	0.39	0.00	0.00	0.00	0.20	0.00	0.00	0.20	0.00	0.00	-	-	-	-	-	XP_028096832.1//putative F-box protein At5g42430`[Camellia sinensis]	-	-	tr|A0A4S4DCS4|A0A4S4DCS4_CAMSI//F-box domain-containing protein {ECO:0000259|Pfam:PF00646} OS=Camellia sinensis var. sinensis ORFNames=TEA_019697 {ECO:0000313|EMBL:THG00421.1} PE=4
Unigene30424	0.37	0.00	0.16	0.16	0.00	0.21	0.00	0.16	0.26	0.37	0.32	0.21	0.21	0.43	0.32	-	-	-	-	-	KAE9452200.1//hypothetical protein C3L33_15888, partial`[Rhododendron williamsianum]	-	-	tr|A0A6A4L298|A0A6A4L298_9ERIC//Uncharacterized protein {ECO:0000313|EMBL:KAE9452200.1} Fragment OS=Rhododendron williamsianum ORFNames=C3L33_15888 {ECO:0000313|EMBL:KAE9452200.1} PE=4
Unigene68096	0.00	0.00	0.00	0.00	0.00	0.15	0.47	0.00	0.74	0.15	0.15	0.31	0.16	0.32	0.00	-	-	-	-	-	-	-	-	-
Unigene91401	4.49	0.55	1.41	0.86	0.00	0.29	0.00	0.59	0.54	1.45	3.19	1.15	1.80	0.30	0.29	-	GO:0016747//acyltransferase activity, transferring groups other than amino-acyl groups`molecular_function`Catalysis of the transfer of an acyl group, other than amino-acyl, from one compound (donor) to another (acceptor). [GOC:jl];GO:0009723//response to ethylene`biological_process`Any process that results in a change in state or activity of a cell or an organism (in terms of movement, secretion,…	K13264//IF7MAT`isoflavone 7-O-glucoside-6''-O-malonyltransferase [EC:2.3.1.115]	ko00943//Isoflavonoid biosynthesis`Metabolism`Biosynthesis of other secondary metabolites;ko00944//Flavone and flavonol biosynthesis`Metabolism`Biosynthesis of other secondary metabolites	-	XP_028115092.1//phenolic glucoside malonyltransferase 2-like`[Camellia sinensis]	-	-	tr|A0A4S4DCL5|A0A4S4DCL5_CAMSI//Uncharacterized protein {ECO:0000313|EMBL:THF99395.1} OS=Camellia sinensis var. sinensis ORFNames=TEA_019121 {ECO:0000313|EMBL:THF99395.1} PE=4
Unigene21586	27.81	7.26	25.10	39.63	13.88	56.88	55.12	63.52	75.53	103.29	99.46	102.20	20.48	60.92	52.84	-	-	K13420//FLS2`LRR receptor-like serine/threonine-protein kinase FLS2 [EC:2.7.11.1]	ko04016//MAPK signaling pathway - plant`Environmental Information Processing`Signal transduction;ko04626//Plant-pathogen interaction`Organismal Systems`Environmental adaptation	-	PSS01865.1//Leucine-rich repeat extensin-like protein`[Actinidia chinensis var. chinensis]	PF13855.9//LRR_8`Leucine rich repeat	-	tr|A0A2R6Q4T4|A0A2R6Q4T4_ACTCC//Leucine-rich repeat extensin-like protein {ECO:0000313|EMBL:PSS01865.1} OS=Actinidia chinensis var. chinensis (Chinese soft-hair kiwi) ORFNames=CEY00_Acc23222 {ECO:0000313|EMBL:PSS01865.1} PE=4
Unigene133693	0.00	0.00	0.00	0.00	0.00	0.00	0.00	0.00	0.00	0.00	0.00	0.00	0.00	3.28	0.00	-	-	-	-	-	-	-	-	-
Unigene3111	9.20	7.37	8.28	9.48	5.82	9.44	14.52	7.29	10.53	16.82	12.98	12.69	10.35	13.69	20.11	-	GO:0016021//integral component of membrane`cellular_component`The component of a membrane consisting of the gene products and protein complexes having at least some part of their peptide sequence embedded in the hydrophobic region of the membrane. [GOC:dos, GOC:go_curators]	-	-	-	XP_028119619.1//uncharacterized protein LOC114317120`[Camellia sinensis]	-	-	tr|A0A5B6ZTT6|A0A5B6ZTT6_DAVIN//Uncharacterized protein {ECO:0000313|EMBL:MPA46906.1} OS=Davidia involucrata (Dove tree) ORFNames=Din_016347 {ECO:0000313|EMBL:MPA46906.1} PE=4
Unigene12822	0.31	0.43	0.59	0.39	0.41	0.44	0.55	0.47	0.41	0.44	0.29	0.54	0.45	0.54	0.74	-	-	-	-	-	-	-	-	-
Unigene5461	0.96	0.55	0.42	0.44	0.39	1.19	0.57	0.40	0.37	1.64	1.23	1.43	3.87	4.86	5.92	-	GO:0004252//serine-type endopeptidase activity`molecular_function`Catalysis of the hydrolysis of internal, alpha-peptide bonds in a polypeptide chain by a catalytic mechanism that involves a catalytic triad consisting of a serine nucleophile that is activated by a proton relay involving an acidic residue (e.g. aspartate or glutamate) and a basic residue (usually histidine). [GOC:mah, https://www.…	K25898//CRSP`CO(2)-response secreted protease	-	-	XP_028099741.1//subtilisin-like protease SBT1.7`[Camellia sinensis]	PF00082.25//Peptidase_S8`Subtilase family	-	tr|A0A4S4D643|A0A4S4D643_CAMSI//Uncharacterized protein {ECO:0000313|EMBL:THF97798.1} OS=Camellia sinensis var. sinensis ORFNames=TEA_007149 {ECO:0000313|EMBL:THF97798.1} PE=3
Unigene157680	2.80	0.00	0.00	0.00	0.00	0.00	0.00	0.00	0.00	0.00	3.07	0.00	0.00	0.00	0.00	-	GO:0009536//plastid`cellular_component`Any member of a family of organelles found in the cytoplasm of plants and some protists, which are membrane-bounded and contain DNA. Plant plastids develop from a common type, the proplastid. [GOC:jl, ISBN:0198547684]	-	-	KOG4668//NADH dehydrogenase subunits 2, 5, and related proteins`Energy production and conversion`[C]	GAY67610.1//hypothetical protein CUMW_257920`[Citrus unshiu]	-	-	tr|T1LMT7|T1LMT7_TRIUA//Proton_antipo_M domain-containing protein {ECO:0000259|Pfam:PF00361} OS=Triticum urartu (Red wild einkorn) (Crithodium urartu) PE=4
Unigene46423	6.28	7.16	7.38	6.68	6.48	4.75	7.63	7.09	4.55	5.72	3.35	2.23	1.14	2.29	1.36	-	-	-	-	-	KAF5944537.1//hypothetical protein HYC85_018614`[Camellia sinensis]	-	-	tr|A0A7J7GVR2|A0A7J7GVR2_CAMSI//Uncharacterized protein {ECO:0000313|EMBL:KAF5944537.1} OS=Camellia sinensis (Tea) ORFNames=HYC85_018614 {ECO:0000313|EMBL:KAF5944537.1} PE=4
Unigene127312	0.00	0.00	1.63	0.85	0.82	1.68	0.91	0.00	0.00	0.00	0.00	0.84	0.00	1.78	0.88	-	-	-	-	-	-	-	-	-
Unigene118921	0.00	0.00	0.00	0.00	0.00	0.00	0.00	0.00	0.00	0.65	0.66	0.00	0.00	0.00	0.00	-	GO:0003676//nucleic acid binding`molecular_function`Binding to a nucleic acid. [GOC:jl]	-	-	-	XP_028057288.1//uncharacterized protein K02A2.6-like`[Camellia sinensis]	-	-	tr|A0A7J0EGV1|A0A7J0EGV1_9ERIC//Uncharacterized protein {ECO:0000313|EMBL:GFY85715.1} OS=Actinidia rufa ORFNames=Acr_04g0004530 {ECO:0000313|EMBL:GFY85715.1} PE=4
Unigene149827	0.00	0.00	0.00	0.00	1.89	1.95	0.00	0.00	0.00	0.00	0.00	0.00	0.00	2.05	0.00	-	-	-	-	-	OAO99151.1//hypothetical protein AXX17_AT4G27060`[Arabidopsis thaliana]	-	-	tr|A0A178V2K2|A0A178V2K2_ARATH//Uncharacterized protein {ECO:0000313|EMBL:OAO99151.1} OS=Arabidopsis thaliana (Mouse-ear cress) AXX17_At4g27060 {ECO:0000313|EMBL:OAO99151.1} PE=4
Unigene155248	0.00	0.00	0.00	0.00	0.00	0.00	0.00	0.00	0.00	0.00	0.00	0.00	0.00	2.67	2.70	-	-	-	-	-	CAN63824.1//hypothetical protein VITISV_018076`[Vitis vinifera]	-	-	tr|A0A438JFB7|A0A438JFB7_VITVI//Retrovirus-related Pol polyprotein from transposon TNT 1-94 {ECO:0000313|EMBL:RVX07634.1} OS=Vitis vinifera (Grape) ORFNames=CK203_025179 {ECO:0000313|EMBL:RVX07634.1} PE=4
Unigene71308	0.00	0.00	0.00	0.17	0.00	0.00	0.00	0.00	0.00	0.00	0.00	0.33	0.00	0.52	0.00	-	-	-	-	-	-	-	-	-
Unigene158334	0.00	0.00	0.00	0.00	0.00	0.00	0.00	0.00	0.00	0.00	0.00	0.00	0.00	0.00	0.00	-	-	K01674//cah`carbonic anhydrase [EC:4.2.1.1]	ko00910//Nitrogen metabolism`Metabolism`Energy metabolism;ko01100//Metabolic pathways`Metabolism`Global and overview maps	-	KAF5952620.1//hypothetical protein HYC85_010564, partial`[Camellia sinensis]	-	-	tr|A0A7J7HI88|A0A7J7HI88_CAMSI//Alpha-carbonic anhydrase domain-containing protein {ECO:0000259|Pfam:PF00194} OS=Camellia sinensis (Tea) ORFNames=HYC85_010564 {ECO:0000313|EMBL:KAF5952620.1} PE=4
Unigene126726	0.00	0.00	0.00	0.00	0.00	0.00	0.00	0.00	0.00	0.00	0.85	0.00	0.00	0.87	0.00	-	-	-	-	-	-	-	-	-
Unigene28587	0.05	0.05	0.00	0.26	0.20	0.25	0.15	0.20	0.21	0.17	0.21	0.17	1.16	0.93	1.05	-	-	-	-	-	-	-	-	-
Unigene120002	0.00	0.00	0.00	0.00	0.00	0.00	0.00	0.00	0.00	0.00	0.00	0.00	0.00	2.08	0.00	-	-	-	-	-	-	-	-	-
Unigene132992	0.97	0.00	0.00	0.00	0.00	0.00	0.00	0.00	0.00	0.00	0.00	1.00	0.00	0.00	0.00	-	-	-	-	-	-	-	-	-
Unigene147578	0.00	0.00	0.00	0.00	0.00	0.00	0.00	0.00	0.00	0.00	0.00	1.75	0.00	0.00	0.00	-	-	-	-	-	-	-	-	-
Unigene131472	0.00	0.00	0.00	0.00	0.94	0.00	0.00	0.00	0.87	0.00	0.00	0.00	0.00	0.00	0.00	-	-	-	-	-	-	-	-	-
Unigene137235	1.13	2.22	0.00	3.56	0.00	1.17	1.29	3.82	2.10	2.42	2.44	1.17	0.00	4.86	1.23	-	-	-	-	-	-	-	-	-
Unigene146610	0.00	0.00	0.00	0.00	0.00	0.00	0.00	0.00	0.00	0.00	0.00	1.69	0.00	0.00	1.81	-	-	-	-	-	-	-	-	-
Unigene73176	0.34	0.17	0.00	0.00	0.17	0.00	0.18	0.00	0.17	0.18	0.18	0.17	0.36	0.36	1.07	-	-	-	-	-	-	-	-	-
Unigene118405	0.00	0.00	0.00	0.00	0.00	0.00	0.00	0.67	0.00	0.00	0.00	0.00	0.00	0.66	0.00	-	-	-	-	-	-	-	-	-
Unigene16783	3.81	4.45	2.86	1.82	1.08	2.91	5.16	5.93	3.25	5.29	6.20	4.04	2.24	2.59	2.25	-	-	-	-	-	THG21147.1//hypothetical protein TEA_017743`[Camellia sinensis var. sinensis]	-	-	tr|A0A4V6RYR5|A0A4V6RYR5_CAMSI//Uncharacterized protein {ECO:0000313|EMBL:THG21147.1} OS=Camellia sinensis var. sinensis ORFNames=TEA_017743 {ECO:0000313|EMBL:THG21147.1} PE=4
Unigene129880	0.00	0.87	0.00	0.00	0.00	0.00	0.00	0.00	0.00	0.00	0.00	0.00	0.00	0.00	0.00	-	-	-	-	-	-	-	-	-
Unigene111983	0.00	0.00	0.00	0.00	0.00	0.00	1.09	0.00	0.00	0.00	0.00	0.00	0.00	0.00	0.00	-	-	-	-	-	-	-	-	-
Unigene74051	0.00	0.00	0.00	0.00	0.00	0.00	0.18	0.00	0.00	0.18	0.00	0.00	0.00	0.74	0.36	-	-	-	-	-	-	-	-	-
Unigene33539	0.35	0.17	0.23	0.29	0.12	0.06	0.53	0.17	0.34	0.12	0.41	0.23	0.18	0.54	0.24	-	-	-	-	-	-	-	-	-
Unigene143093	0.00	1.38	0.00	1.48	2.84	1.46	0.00	0.00	2.60	1.53	0.00	1.45	0.00	6.18	1.54	-	-	-	-	-	-	-	-	-
Unigene81161	0.21	0.00	0.64	0.22	0.21	0.22	0.22	0.44	0.62	0.22	0.22	1.09	0.23	0.23	0.66	-	-	-	-	-	-	-	-	-
Unigene96900	0.00	0.64	0.33	0.34	0.00	0.33	0.69	0.34	0.63	0.00	0.68	0.67	0.00	0.35	0.34	-	-	-	-	-	-	-	-	-
Unigene138175	46.52	1.14	11.62	20.79	25.80	15.73	0.00	0.00	7.56	0.00	0.00	0.00	1.31	7.67	0.00	-	-	-	-	-	-	-	-	-
Unigene103908	0.00	0.00	0.00	0.00	0.00	0.41	0.00	0.00	0.00	0.83	0.00	0.00	0.00	0.00	0.00	-	-	-	-	-	-	-	-	-
Unigene39736	0.21	0.28	0.42	0.35	0.14	0.42	0.07	0.07	0.28	0.35	0.28	0.07	0.29	0.44	0.50	-	-	-	-	-	-	-	-	-
Unigene74165	0.00	0.00	0.00	0.18	0.00	0.00	2.00	0.00	0.00	0.37	0.00	0.73	0.00	1.14	0.00	-	-	-	-	-	-	-	-	-
Unigene157667	0.00	0.00	0.00	0.00	0.00	0.00	0.00	0.00	0.00	0.00	0.00	0.00	0.00	0.00	3.09	-	-	-	-	-	-	-	-	-
Unigene65116	0.44	0.69	1.28	0.43	0.58	0.86	0.58	0.14	0.98	0.14	0.59	0.57	0.00	0.30	0.29	-	-	-	-	-	-	-	-	-
Unigene79708	82.58	17.67	32.20	8.19	2.26	9.17	23.69	27.73	17.93	34.51	23.17	19.81	15.68	31.91	33.68	-	-	-	-	-	-	-	-	-
Unigene101929	0.00	0.37	0.00	0.00	0.00	0.39	0.40	0.00	0.00	0.78	0.00	0.00	0.00	0.00	0.40	-	-	-	-	-	-	-	-	-
Unigene72759	0.00	0.00	0.17	0.00	0.00	0.35	0.00	0.18	0.33	0.00	0.17	0.35	0.36	0.54	0.53	-	-	-	-	-	-	-	-	-
Unigene99297	2.80	0.00	0.00	0.72	2.10	1.79	0.00	0.00	0.00	0.00	0.00	0.00	0.00	0.38	0.00	-	-	-	-	-	-	-	-	-
Unigene33977	0.18	0.23	0.12	0.06	0.00	0.24	0.24	0.35	0.12	0.12	0.35	0.41	0.12	0.12	0.06	-	-	-	-	-	-	-	-	-
Unigene135249	0.00	0.00	0.00	0.00	1.06	0.00	0.00	0.00	0.00	0.00	0.00	0.00	0.00	0.00	0.00	-	-	-	-	-	-	-	-	-
Unigene122095	0.00	0.00	0.00	0.71	0.00	0.71	0.00	0.77	0.00	0.00	0.00	0.00	0.00	0.00	0.00	-	GO:0008270//zinc ion binding`molecular_function`Binding to a zinc ion (Zn). [GOC:ai];GO:0003676//nucleic acid binding`molecular_function`Binding to a nucleic acid. [GOC:jl]	-	-	-	XP_028114430.1//uncharacterized protein LOC114312401`[Camellia sinensis]	-	-	tr|A0A4S4E5E4|A0A4S4E5E4_CAMSI//CCHC-type domain-containing protein {ECO:0000259|PROSITE:PS50158} OS=Camellia sinensis var. sinensis ORFNames=TEA_025773 {ECO:0000313|EMBL:THG11173.1} PE=4
Unigene110317	0.48	0.94	0.97	0.00	0.96	0.49	0.52	0.00	0.00	1.01	0.00	1.98	0.00	1.04	2.55	-	-	-	-	-	-	-	-	-
Unigene51810	0.00	0.00	0.00	0.00	0.00	0.00	0.60	0.00	0.00	0.40	0.00	0.10	0.00	0.00	0.00	-	GO:0006817//phosphate ion transport`biological_process`The directed movement of phosphate into, out of or within a cell, or between cells, by means of some agent such as a transporter or pore. [GOC:krc]	K08176//PHO84`MFS transporter, PHS family, inorganic phosphate transporter	-	-	POF05328.1//inorganic phosphate transporter 1-4`[Quercus suber]	-	-	tr|A0A7N2MKP3|A0A7N2MKP3_QUELO//MFS domain-containing protein {ECO:0000259|PROSITE:PS50850} OS=Quercus lobata (Valley oak) PE=3
Unigene143829	0.00	0.00	0.00	1.53	0.00	0.00	0.00	0.00	0.00	0.00	1.58	0.00	0.00	0.00	0.00	-	-	-	-	-	-	-	-	-
Unigene121815	0.00	0.00	0.00	0.00	0.00	0.00	0.00	0.00	0.00	0.00	0.00	0.00	0.00	0.00	0.00	-	-	-	-	-	-	-	-	-
Unigene19642	51.77	59.96	47.70	38.56	36.78	39.40	58.01	63.35	38.51	52.44	52.23	40.70	32.11	22.31	23.90	-	GO:0030026//cellular manganese ion homeostasis`biological_process`Any process involved in the maintenance of an internal steady state of manganese ions at the level of a cell. [GOC:mah];GO:0016021//integral component of membrane`cellular_component`The component of a membrane consisting of the gene products and protein complexes having at least some part of their peptide sequence embedded in the h…	K22736//VIT`vacuolar iron transporter family protein	-	-	XP_028064365.1//vacuolar iron transporter homolog 1-like`[Camellia sinensis]	PF01988.22//VIT1`VIT family	-	tr|A0A4S4EMV0|A0A4S4EMV0_CAMSI//Uncharacterized protein {ECO:0000313|EMBL:THG17993.1} OS=Camellia sinensis var. sinensis ORFNames=TEA_001388 {ECO:0000313|EMBL:THG17993.1} PE=3
Unigene80473	0.00	0.21	0.63	0.21	0.21	0.21	0.22	0.00	0.40	0.00	0.00	0.21	0.22	0.22	0.22	-	-	-	-	-	-	-	-	-
Unigene98590	0.00	0.34	0.69	0.35	1.03	0.35	0.36	0.00	0.66	0.71	1.07	0.00	0.37	0.00	0.00	-	-	-	-	-	-	-	-	-
Unigene60919	0.50	0.62	0.38	0.76	0.12	0.51	1.03	0.13	0.37	1.02	0.51	0.38	1.56	11.01	1.93	-	-	-	-	-	-	-	-	-
Unigene146290	0.00	0.00	0.00	0.00	0.00	0.00	0.00	0.00	1.48	0.00	0.00	0.00	0.00	0.00	0.00	-	-	-	-	-	-	-	-	-
Unigene81786	0.00	0.00	0.00	0.00	0.00	0.00	0.00	0.00	0.21	0.00	0.67	0.00	0.00	0.00	0.23	-	-	-	-	-	-	-	-	-
Unigene26953	0.19	0.14	0.14	0.19	0.00	0.19	0.28	0.19	0.18	0.00	0.23	0.05	0.43	0.10	0.00	-	GO:0015074//DNA integration`biological_process`The process in which a DNA segment is incorporated into another, usually larger, DNA molecule such as a chromosome. [GOC:mah];GO:0008270//zinc ion binding`molecular_function`Binding to a zinc ion (Zn). [GOC:ai];GO:0003676//nucleic acid binding`molecular_function`Binding to a nucleic acid. [GOC:jl]	-	-	-	KAH7842826.1//hypothetical protein Vadar_009600`[Vaccinium darrowii]	-	-	tr|A0A2N9EW08|A0A2N9EW08_FAGSY//Uncharacterized protein {ECO:0000313|EMBL:SPC78880.1} OS=Fagus sylvatica (Beechnut) ORFNames=FSB_LOCUS6762 {ECO:0000313|EMBL:SPC78880.1} PE=4
Unigene11987	24.87	40.24	31.83	32.00	39.04	29.89	31.25	33.45	29.38	24.25	24.37	28.49	15.48	27.69	20.01	-	GO:0016021//integral component of membrane`cellular_component`The component of a membrane consisting of the gene products and protein complexes having at least some part of their peptide sequence embedded in the hydrophobic region of the membrane. [GOC:dos, GOC:go_curators]	K26544//SEC14, SEC14L`phosphatidylinositol/phosphatidylcholine transfer protein	-	-	XP_028121730.1//uncharacterized protein LOC114318946 isoform X1`[Camellia sinensis]	PF00650.23//CRAL_TRIO`CRAL/TRIO domain	-	tr|A0A2R6PF89|A0A2R6PF89_ACTCC//Sec14 cytosolic factor like {ECO:0000313|EMBL:PSR90057.1} OS=Actinidia chinensis var. chinensis (Chinese soft-hair kiwi) ORFNames=CEY00_Acc30254 {ECO:0000313|EMBL:PSR90057.1} PE=4
Unigene159952	0.00	0.00	0.00	0.00	0.00	0.00	0.00	0.00	2.85	0.00	0.00	0.00	0.00	0.00	0.00	-	-	-	-	-	-	-	-	-
Unigene14012	7.61	5.29	7.08	7.11	7.06	8.35	7.41	7.18	7.00	6.19	7.03	7.08	8.67	6.17	7.20	-	GO:0003725//double-stranded RNA binding`molecular_function`Binding to double-stranded RNA. [GOC:jl]	K03685//rnc, DROSHA, RNT1`ribonuclease III [EC:3.1.26.3]	ko03008//Ribosome biogenesis in eukaryotes`Genetic Information Processing`Translation	-	XP_028116296.1//double-stranded RNA-binding protein 2-like`[Camellia sinensis]	PF00035.29//dsrm`Double-stranded RNA binding motif	-	tr|A0A4S4D866|A0A4S4D866_CAMSI//Uncharacterized protein {ECO:0000313|EMBL:THF98640.1} OS=Camellia sinensis var. sinensis ORFNames=TEA_008906 {ECO:0000313|EMBL:THF98640.1} PE=4
Unigene105669	0.83	0.00	0.84	0.43	0.84	0.00	0.00	0.45	0.79	0.00	0.00	0.00	0.91	0.00	0.44	-	-	-	-	-	-	-	-	-
Unigene77406	0.00	0.00	0.19	0.00	0.38	0.39	1.00	0.00	0.75	0.00	0.00	0.39	0.00	0.20	0.00	-	-	-	-	-	-	-	-	-
Unigene36470	0.57	0.55	0.19	1.55	2.46	1.88	2.43	0.68	1.17	1.80	0.07	0.27	0.00	1.48	0.00	-	GO:0016021//integral component of membrane`cellular_component`The component of a membrane consisting of the gene products and protein complexes having at least some part of their peptide sequence embedded in the hydrophobic region of the membrane. [GOC:dos, GOC:go_curators]	-	-	-	KAB2626786.1//hypothetical protein D8674_020404`[Pyrus ussuriensis x Pyrus communis]	-	-	tr|A0A5N5HMN6|A0A5N5HMN6_9ROSA//Uncharacterized protein {ECO:0000313|EMBL:KAB2626800.1} OS=Pyrus ussuriensis x Pyrus communis {ECO:0000313|EMBL:KAB2626800.1} PE=4
Unigene35263	0.00	0.06	0.06	0.00	0.00	0.00	0.00	0.00	0.00	0.12	0.06	0.06	0.25	0.57	0.37	-	-	-	-	-	-	-	-	-
Unigene124295	0.00	0.72	0.00	0.00	0.00	0.00	0.00	0.00	0.00	0.78	0.78	0.00	0.00	0.80	0.00	-	-	-	-	-	-	-	-	-
Unigene126135	1.22	0.00	0.00	0.00	0.00	0.00	1.40	0.88	0.00	0.00	0.83	0.80	2.24	0.85	0.83	-	-	-	-	-	-	-	-	-
Unigene106246	0.00	0.00	0.00	0.00	0.00	0.44	0.00	0.46	0.00	0.00	0.00	0.44	0.00	0.91	0.45	-	-	-	-	-	-	-	-	-
Unigene55608	0.00	0.00	0.11	0.00	0.00	0.00	0.11	0.11	0.00	0.22	0.22	0.44	0.00	0.00	0.11	-	-	-	-	-	-	-	-	-
Unigene152432	0.00	0.00	0.00	0.00	0.00	0.00	0.00	0.00	1.96	0.00	0.00	2.21	0.00	0.00	0.00	-	-	-	-	-	-	-	-	-
Unigene101804	10.44	6.97	7.89	7.30	8.58	11.86	9.54	6.36	13.53	10.10	8.57	11.11	12.13	25.68	18.46	-	-	-	-	-	-	-	-	-
Unigene91209	0.00	0.00	0.00	0.00	0.00	0.00	0.29	0.00	0.00	0.00	0.00	0.29	0.00	0.30	0.29	-	-	-	-	-	-	-	-	-
Unigene14526	38.51	26.03	24.95	36.92	37.44	39.72	33.91	44.45	37.03	55.46	53.51	47.55	51.23	71.28	55.39	-	-	-	-	-	-	-	-	-
Unigene4970	13.72	17.94	13.25	11.45	14.03	11.64	20.14	14.75	10.19	21.68	13.72	11.95	8.59	8.21	7.37	-	-	-	-	-	XP_028101291.1//uncharacterized protein LOC114300632`[Camellia sinensis]	PF15054.9//DUF4535`Domain of unknown function (DUF4535)	-	tr|A0A438IW36|A0A438IW36_VITVI//Uncharacterized protein {ECO:0000313|EMBL:RVX00961.1} OS=Vitis vinifera (Grape) {ECO:0000313|EMBL:RVW41177.1} PE=4
Unigene45403	1.24	0.74	1.24	1.17	1.07	1.00	0.76	1.84	0.89	0.42	0.77	0.50	1.88	1.89	0.84	-	-	-	-	-	-	-	-	-
Unigene150204	0.00	0.00	1.88	0.00	0.00	1.99	0.00	0.00	0.00	0.00	0.00	0.00	0.00	0.00	0.00	-	-	-	-	-	-	-	-	-
Unigene126783	0.00	0.00	0.00	0.00	0.00	0.00	0.00	0.00	0.00	0.00	0.00	0.00	17.67	97.43	41.04	-	GO:0016021//integral component of membrane`cellular_component`The component of a membrane consisting of the gene products and protein complexes having at least some part of their peptide sequence embedded in the hydrophobic region of the membrane. [GOC:dos, GOC:go_curators]	-	-	-	KAF5938314.1//hypothetical protein HYC85_022573`[Camellia sinensis]	-	-	tr|A0A7J7GFZ1|A0A7J7GFZ1_CAMSI//Uncharacterized protein {ECO:0000313|EMBL:KAF5938314.1} OS=Camellia sinensis (Tea) ORFNames=HYC85_022573 {ECO:0000313|EMBL:KAF5938314.1} PE=3
Unigene17637	5.73	1.31	3.16	0.10	0.28	0.45	1.73	0.91	0.36	2.73	2.47	1.84	0.36	0.50	1.40	-	GO:0005634//nucleus`cellular_component`A membrane-bounded organelle of eukaryotic cells in which chromosomes are housed and replicated. In most cells, the nucleus contains all of the cell's chromosomes except the organellar chromosomes, and is the site of RNA synthesis and processing. In some species, or in specialized cell types, RNA metabolism or DNA replication may be absent. [GOC:go_curators]…	K11765//ARID2`AT-rich interactive domain-containing protein 2	ko03082//ATP-dependent chromatin remodeling`Genetic Information Processing`Chromosome	-	KAF5955930.1//hypothetical protein HYC85_008786`[Camellia sinensis]	PF01388.24//ARID`ARID/BRIGHT DNA binding domain;PF09011.13//HMG_box_2`HMG-box domain;PF00505.22//HMG_box`HMG (high mobility group) box	-	tr|A0A7J7HSV8|A0A7J7HSV8_CAMSI//Uncharacterized protein {ECO:0000313|EMBL:KAF5955930.1} OS=Camellia sinensis (Tea) ORFNames=HYC85_008786 {ECO:0000313|EMBL:KAF5955930.1} PE=4
Unigene80521	0.00	0.41	0.00	0.00	0.21	0.21	0.00	0.00	0.00	0.64	0.21	0.00	0.00	0.89	0.22	-	-	-	-	-	-	-	-	-
Unigene58353	0.12	0.69	0.12	0.36	0.12	0.59	0.36	0.36	0.34	0.48	0.36	0.12	0.24	0.00	0.12	-	-	-	-	-	-	-	-	-
Unigene100581	0.00	0.35	0.00	0.00	0.00	0.00	0.00	0.00	0.00	0.00	0.00	0.00	0.00	0.39	0.38	-	-	-	-	-	-	-	-	-
Unigene54812	0.11	0.11	0.00	0.43	0.32	0.22	0.00	0.11	0.31	0.00	0.00	0.00	0.11	0.11	0.00	-	-	-	-	-	XP_028065109.1//F-box/FBD/LRR-repeat protein At1g13570-like isoform X1`[Camellia sinensis]	-	-	tr|A0A4S4EK22|A0A4S4EK22_CAMSI//F-box domain-containing protein {ECO:0000259|SMART:SM00256} OS=Camellia sinensis var. sinensis ORFNames=TEA_021689 {ECO:0000313|EMBL:THG16434.1} PE=4
Unigene140943	0.00	0.00	0.00	0.00	0.00	0.00	0.00	0.00	1.20	0.00	0.00	0.00	0.00	1.42	0.00	-	-	-	-	-	-	-	-	-
Unigene21685	1.38	0.76	1.41	1.61	1.03	1.23	0.96	1.07	1.77	1.73	1.99	1.65	2.50	3.20	3.76	-	GO:0016021//integral component of membrane`cellular_component`The component of a membrane consisting of the gene products and protein complexes having at least some part of their peptide sequence embedded in the hydrophobic region of the membrane. [GOC:dos, GOC:go_curators]	K26224//URGT`UDP-rhamnose/UDP-galactose transporter	-	-	CAA2943367.1//UDP-galactose transporter 2-like`[Olea europaea subsp. europaea]	-	-	tr|A0A5J5BY89|A0A5J5BY89_9ASTE//TPT domain-containing protein {ECO:0000259|Pfam:PF03151} OS=Nyssa sinensis ORFNames=F0562_002659 {ECO:0000313|EMBL:KAA8546602.1} PE=4
Unigene97200	0.00	0.00	0.00	0.00	0.33	0.34	1.04	0.00	0.00	0.00	0.34	0.00	0.00	0.35	0.69	-	-	-	-	-	-	-	-	-
Unigene31583	10.90	8.30	3.30	12.29	18.86	9.94	2.71	5.76	4.08	3.50	2.90	2.89	42.85	35.99	43.08	-	-	K10325//ASB3`ankyrin repeat and SOCS box protein 3	-	-	XP_028091321.1//uncharacterized protein LOC114291663 isoform X1`[Camellia sinensis]	PF12796.10//Ank_2`Ankyrin repeats (3 copies)	-	tr|A0A7J7GI83|A0A7J7GI83_CAMSI//Uncharacterized protein {ECO:0000313|EMBL:KAF5939096.1} OS=Camellia sinensis (Tea) ORFNames=HYC85_023355 {ECO:0000313|EMBL:KAF5939096.1} PE=4
Unigene130607	0.89	0.00	0.00	0.00	0.00	0.00	0.00	0.00	0.00	0.00	0.00	0.00	0.00	0.00	0.00	-	-	-	-	-	-	-	-	-
Unigene37381	0.00	0.00	0.00	0.13	0.00	0.07	0.00	0.26	0.00	0.00	0.26	0.07	0.13	0.00	0.13	-	-	-	-	-	XP_028126299.1//uncharacterized protein LOC114323038`[Camellia sinensis]	-	-	-
Unigene7981	9.02	7.97	9.95	10.02	10.19	11.08	10.75	8.52	9.79	12.00	11.62	12.98	9.83	9.40	9.59	-	GO:0016021//integral component of membrane`cellular_component`The component of a membrane consisting of the gene products and protein complexes having at least some part of their peptide sequence embedded in the hydrophobic region of the membrane. [GOC:dos, GOC:go_curators];GO:0006486//protein glycosylation`biological_process`A protein modification process that results in the addition of a carboh…	K18789//XGD1`xylogalacturonan beta-1,3-xylosyltransferase [EC:2.4.2.41]	-	-	KAA8530733.1//hypothetical protein F0562_005333`[Nyssa sinensis]	PF03016.18//Exostosin`Exostosin family	-	tr|A0A5B7A294|A0A5B7A294_DAVIN//Exostosin domain-containing protein {ECO:0000259|Pfam:PF03016} OS=Davidia involucrata (Dove tree) ORFNames=Din_019277 {ECO:0000313|EMBL:MPA49836.1} PE=3
Unigene136145	0.00	0.00	0.00	0.00	0.00	0.00	0.00	0.00	0.00	0.00	0.00	0.00	0.00	0.00	0.00	-	-	-	-	-	-	-	-	-
Unigene116938	18.83	17.76	23.48	31.78	34.50	28.03	25.07	27.36	15.02	29.42	23.74	27.27	32.03	23.55	22.93	-	-	-	-	-	-	-	-	-
Unigene136534	0.00	0.00	0.00	0.00	0.00	0.00	0.00	0.00	0.00	0.00	0.00	0.00	0.00	0.00	0.00	-	-	-	-	-	-	-	-	-
Unigene105453	0.00	0.00	0.00	0.00	0.00	0.00	0.44	0.00	0.00	0.00	0.00	0.00	0.00	0.00	0.00	-	-	-	-	-	-	-	-	-
Unigene126576	2.37	0.00	5.57	0.00	1.59	1.64	3.54	0.00	2.97	2.53	0.85	0.82	0.00	5.20	5.13	-	-	-	-	-	-	-	-	-
Unigene100989	0.00	0.00	0.00	0.00	0.00	0.00	0.39	0.00	0.35	0.00	1.14	0.00	0.00	0.00	0.00	-	-	-	-	-	-	-	-	-
Unigene59873	0.12	0.00	0.00	0.25	0.00	0.00	0.00	0.00	0.00	0.12	0.37	0.25	0.00	0.00	0.13	-	-	-	-	-	-	-	-	-
Unigene79254	1.82	0.40	0.41	0.62	0.81	0.62	0.42	0.84	0.78	0.62	0.42	0.62	1.50	1.93	0.84	-	-	-	-	-	-	-	-	-
Unigene41180	0.22	0.07	0.15	0.00	0.15	0.07	0.07	0.15	0.07	0.00	0.00	0.07	0.00	0.23	0.07	-	-	-	-	-	XP_028112077.1//uncharacterized protein LOC114310328`[Camellia sinensis]	-	-	tr|A0A4S4DGX0|A0A4S4DGX0_CAMSI//Uncharacterized protein {ECO:0000313|EMBL:THG02002.1} OS=Camellia sinensis var. sinensis ORFNames=TEA_002568 {ECO:0000313|EMBL:THG02002.1} PE=4
Unigene151211	0.00	0.00	0.00	0.00	0.00	0.00	0.00	0.00	0.00	2.18	0.00	0.00	0.00	2.22	0.00	-	-	-	-	-	-	-	-	-
Unigene5633	22.89	14.40	16.00	13.68	13.29	12.37	29.33	26.68	17.33	21.17	43.98	32.22	1454.21	97.94	352.67	-	GO:0005975//carbohydrate metabolic process`biological_process`The chemical reactions and pathways involving carbohydrates, any of a group of organic compounds based of the general formula Cx(H2O)y. Includes the formation of carbohydrate derivatives by the addition of a carbohydrate residue to another molecule. [GOC:mah, ISBN:0198506732];GO:0004565//beta-galactosidase activity`molecular_function`C…	K12309//GLB1, ELNR1`beta-galactosidase [EC:3.2.1.23]	ko00052//Galactose metabolism`Metabolism`Carbohydrate metabolism;ko00511//Other glycan degradation`Metabolism`Glycan biosynthesis and metabolism;ko00531//Glycosaminoglycan degradation`Metabolism`Glycan biosynthesis and metabolism;ko00600//Sphingolipid metabolism`Metabolism`Lipid metabolism;ko00604//Glycosphingolipid biosynthesis - ganglio series`Metabolism`Glycan biosynthesis and metabolism;ko011…	-	AHG94613.1//beta-galactosidase`[Camellia sinensis]	PF01301.22//Glyco_hydro_35`Glycosyl hydrolases family 35;PF02449.18//Glyco_hydro_42`Beta-galactosidase;PF17834.4//GHD`Beta-sandwich domain in beta galactosidase	-	tr|A0A7J7G3W6|A0A7J7G3W6_CAMSI//Beta-galactosidase {ECO:0000256|ARBA:ARBA00012756, ECO:0000256|RuleBase:RU000675} EC=3.2.1.23 {ECO:0000256|ARBA:ARBA00012756, ECO:0000256|RuleBase:RU000675} OS=Camellia sinensis (Tea) ORFNames=HYC85_026336 {ECO:0000313|EMBL:KAF5935207.1} PE=3
Unigene47519	0.44	0.00	0.44	0.27	0.17	0.53	0.36	0.53	0.00	0.27	0.35	0.62	0.63	1.19	1.97	-	-	-	-	-	-	-	-	-
Unigene35055	0.00	0.06	0.37	0.18	0.24	0.37	0.12	0.06	0.18	0.18	0.12	0.24	0.06	0.19	0.12	-	-	-	-	-	-	-	-	-
Unigene21963	6.22	4.09	5.13	5.66	5.11	6.55	4.96	4.56	5.22	4.59	5.08	4.62	19.54	19.76	16.54	-	GO:0016567//protein ubiquitination`biological_process`The process in which one or more ubiquitin groups are added to a protein. [GOC:ai]	-	-	-	XP_028083822.1//BTB/POZ domain-containing protein At3g05675-like isoform X1`[Camellia sinensis]	-	-	tr|A0A7J7HI34|A0A7J7HI34_CAMSI//Uncharacterized protein {ECO:0000313|EMBL:KAF5951648.1} OS=Camellia sinensis (Tea) ORFNames=HYC85_009592 {ECO:0000313|EMBL:KAF5951648.1} PE=4
Unigene69578	7.67	0.94	7.25	5.36	4.40	7.80	8.54	5.78	3.81	4.59	8.78	8.79	10.25	18.90	8.01	-	GO:0040029//regulation of gene expression, epigenetic`biological_process`A process that modulates the frequency, rate or extent of gene expression by remodelling of chromatin by either modifying the chromatin fiber, the nucleosomal histones, or the DNA. Once established, this regulation may be maintained over many cell divisions. It can also be heritable in the absence of the instigating signal. …	K11647//SMARCA2_4`SWI/SNF-related matrix-associated actin-dependent regulator of chromatin subfamily A member 2/4 [EC:5.6.2.-]	ko03082//ATP-dependent chromatin remodeling`Genetic Information Processing`Chromosome	KOG0386//Chromatin remodeling complex SWI/SNF, component SWI2 and related ATPases (DNA/RNA helicase superfamily)`Chromatin structure and dynamics`[B];KOG0386//Chromatin remodeling complex SWI/SNF, component SWI2 and related ATPases (DNA/RNA helicase superfamily)`Transcription`[K]	XP_028079609.1//ATP-dependent helicase BRM-like`[Camellia sinensis]	-	-	tr|M0ZG81|M0ZG81_SOLTU//ATBRM/CHR2 {ECO:0000313|EnsemblPlants:PGSC0003DMT400000167} OS=Solanum tuberosum (Potato) PE=4
Unigene104437	11.59	7.33	22.20	18.91	9.08	11.22	11.78	6.12	25.83	3.86	9.62	6.47	5.41	13.30	5.24	-	-	-	-	-	-	-	-	-
Unigene893	20.75	8.25	8.20	12.43	6.79	15.28	4.98	26.86	6.03	8.55	9.06	12.64	32.17	10.52	7.18	-	GO:0006633//fatty acid biosynthetic process`biological_process`The chemical reactions and pathways resulting in the formation of a fatty acid, any of the aliphatic monocarboxylic acids that can be liberated by hydrolysis from naturally occurring fats and oils. Fatty acids are predominantly straight-chain acids of 4 to 24 carbon atoms, which may be saturated or unsaturated; branched fatty acids an…	K09571//FKBP4_5`FK506-binding protein 4/5 [EC:5.2.1.8]	-	-	KAF5956480.1//hypothetical protein HYC85_003705`[Camellia sinensis]	PF07727.17//RVT_2`Reverse transcriptase (RNA-dependent DNA polymerase)	-	tr|A0A7J7HUG0|A0A7J7HUG0_CAMSI//Beta-ketoacyl-[acyl-carrier-protein] synthase I {ECO:0000256|ARBA:ARBA00013191} EC=2.3.1.41 {ECO:0000256|ARBA:ARBA00013191} OS=Camellia sinensis (Tea) ORFNames=HYC85_003705 {ECO:0000313|EMBL:KAF5956480.1} PE=3
Unigene72392	0.00	0.17	0.17	0.00	0.00	0.00	0.35	0.17	0.16	0.35	0.17	0.17	0.36	0.53	0.17	-	-	-	-	-	-	-	-	-
Unigene60925	4.96	1.63	5.35	6.53	11.41	10.45	5.61	7.38	1.57	0.45	0.45	0.22	6.10	0.23	1.80	-	GO:0050832//defense response to fungus`biological_process`Reactions triggered in response to the presence of a fungus that act to protect the cell or organism. [GOC:ai];GO:0008270//zinc ion binding`molecular_function`Binding to a zinc ion (Zn). [GOC:ai];GO:0043531//ADP binding`molecular_function`Binding to ADP, adenosine 5'-diphosphate. [GOC:jl]	K16225//WRKY52, RRS1`probable WRKY transcription factor 52	ko04626//Plant-pathogen interaction`Organismal Systems`Environmental adaptation	-	XP_028092977.1//TMV resistance protein N-like`[Camellia sinensis]	-	-	tr|A0A4V3WJ13|A0A4V3WJ13_CAMSI//ADP-ribosyl cyclase/cyclic ADP-ribose hydrolase {ECO:0000256|ARBA:ARBA00011982} EC=3.2.2.6 {ECO:0000256|ARBA:ARBA00011982} OS=Camellia sinensis var. sinensis ORFNames=TEA_023645 {ECO:0000313|EMBL:THF95196.1} PE=4
Unigene35459	0.22	0.37	0.51	2.10	0.43	0.29	0.22	0.59	0.40	0.15	0.22	0.15	0.23	0.23	0.38	-	-	-	-	-	-	-	-	-
Unigene26674	0.00	0.00	0.00	0.00	0.00	0.00	0.00	0.00	0.00	0.00	0.00	0.00	0.00	1.57	0.33	-	-	-	-	-	-	-	-	-
Unigene93553	0.30	0.00	0.00	0.00	0.00	0.30	0.00	0.00	0.57	0.31	0.62	0.61	0.00	0.00	0.00	-	-	-	-	-	-	-	-	-
Unigene2705	18.61	11.61	17.84	21.94	17.26	24.01	16.85	22.60	21.77	16.77	21.21	19.87	28.10	32.76	35.40	-	GO:0008380//RNA splicing`biological_process`The process of removing sections of the primary RNA transcript to remove sequences not present in the mature form of the RNA and joining the remaining sections to form the mature form of the RNA. [GOC:krc, GOC:mah];GO:0005634//nucleus`cellular_component`A membrane-bounded organelle of eukaryotic cells in which chromosomes are housed and replicated. In m…	K13095//SF1`splicing factor 1	-	-	XP_028101461.1//splicing factor-like protein 1`[Camellia sinensis]	PF16275.8//SF1-HH`Splicing factor 1 helix-hairpin domain;PF00013.32//KH_1`KH domain;PF00076.25//RRM_1`RNA recognition motif. (a.k.a. RRM, RBD, or RNP domain)	-	tr|A0A7J7HX30|A0A7J7HX30_CAMSI//Uncharacterized protein {ECO:0000313|EMBL:KAF5957403.1} OS=Camellia sinensis (Tea) ORFNames=HYC85_004628 {ECO:0000313|EMBL:KAF5957403.1} PE=3
Unigene133275	0.00	0.00	0.00	0.00	0.99	0.00	0.00	1.15	0.00	0.00	0.00	0.00	0.00	1.08	0.00	-	-	-	-	-	-	-	-	-
Unigene81226	14.74	9.74	11.92	14.98	11.06	12.91	7.14	15.57	13.29	10.39	10.83	11.40	19.05	15.33	13.02	-	GO:0016192//vesicle-mediated transport`biological_process`A cellular transport process in which transported substances are moved in membrane-bounded vesicles; transported substances are enclosed in the vesicle lumen or located in the vesicle membrane. The process begins with a step that directs a substance to the forming vesicle, and includes vesicle budding and coating. Vesicles are then targete…	K20184//VPS41`vacuolar protein sorting-associated protein 41	-	-	RVX19932.1//Vacuolar protein sorting-associated protein 41-like`[Vitis vinifera]	PF00637.23//Clathrin`Region in Clathrin and VPS	-	tr|A0A438KFF4|A0A438KFF4_VITVI//Vacuolar protein sorting-associated protein 41-like {ECO:0000313|EMBL:RVX19932.1} OS=Vitis vinifera (Grape) ORFNames=CK203_004745 {ECO:0000313|EMBL:RVX19932.1} PE=4
Unigene32037	20.52	20.10	11.28	22.92	23.98	22.50	25.97	15.64	13.40	32.98	26.63	29.55	31.16	20.95	38.79	-	GO:0016705//oxidoreductase activity, acting on paired donors, with incorporation or reduction of molecular oxygen`molecular_function`Catalysis of an oxidation-reduction (redox) reaction in which hydrogen or electrons are transferred from each of two donors, and molecular oxygen is reduced or incorporated into a donor. [GOC:mah];GO:0046872//metal ion binding`molecular_function`Binding to a metal i…	K24028//DMR6, DLO`salicylic acid 3-hydroxylase [EC:1.14.11.-]	-	-	XP_028083122.1//protein SRG1-like`[Camellia sinensis]	PF14226.9//DIOX_N`non-haem dioxygenase in morphine synthesis N-terminal;PF03171.23//2OG-FeII_Oxy`2OG-Fe(II) oxygenase superfamily	-	tr|A0A4S4DXI2|A0A4S4DXI2_CAMSI//Fe2OG dioxygenase domain-containing protein {ECO:0000259|PROSITE:PS51471} OS=Camellia sinensis var. sinensis ORFNames=TEA_021292 {ECO:0000313|EMBL:THG08101.1} PE=3
Unigene31983	0.06	0.00	0.18	0.09	0.00	0.15	0.06	0.18	0.00	0.00	0.12	0.09	0.00	0.12	0.12	-	GO:0008168//methyltransferase activity`molecular_function`Catalysis of the transfer of a methyl group to an acceptor molecule. [ISBN:0198506732]	-	-	-	XP_021692905.1//methionine aminopeptidase 2B-like`[Hevea brasiliensis]	-	-	tr|A0A0L9TGL4|A0A0L9TGL4_PHAAN//Uncharacterized protein {ECO:0000313|EMBL:KOM29733.1} OS=Phaseolus angularis (Azuki bean) (Vigna angularis) ORFNames=LR48_Vigan756s000100 {ECO:0000313|EMBL:KOM29733.1} PE=4
Unigene24334	0.17	0.13	0.04	0.00	0.04	0.13	0.00	0.08	0.17	0.13	0.08	0.21	0.09	0.70	0.26	-	-	-	-	-	-	-	-	-
Unigene115385	0.00	0.00	0.00	0.00	0.00	0.00	0.00	0.00	0.00	0.00	0.00	0.00	0.00	0.60	0.00	-	-	-	-	-	-	-	-	-
Unigene36803	0.19	0.00	0.00	0.19	0.13	0.19	0.07	0.39	0.00	0.13	0.13	0.13	0.26	0.53	0.20	-	-	-	-	-	-	-	-	-
Unigene160421	0.00	0.00	0.00	0.00	0.00	0.00	0.00	0.00	0.00	3.46	0.00	0.00	0.00	0.00	0.00	-	-	-	-	-	-	-	-	-
Unigene75471	2.84	2.90	3.56	2.70	1.96	4.80	5.19	7.48	4.26	2.52	4.67	4.41	5.04	13.14	7.19	-	-	-	-	-	-	-	-	-
Unigene119247	0.62	0.61	1.26	1.30	1.25	2.58	2.74	0.69	1.18	2.64	0.66	1.29	13.81	20.40	22.06	-	-	-	-	-	-	-	-	-
Unigene25239	2.31	4.02	2.87	3.00	2.45	2.11	1.66	8.41	3.87	1.12	2.58	2.19	0.18	0.89	0.90	-	-	-	-	-	-	-	-	-
Unigene24612	48.24	33.76	38.44	44.23	45.34	49.36	56.04	41.34	44.22	51.61	50.70	46.55	55.28	46.84	46.77	-	GO:0006952//defense response`biological_process`Reactions, triggered in response to the presence of a foreign body or the occurrence of an injury, which result in restriction of damage to the organism attacked or prevention/recovery from the infection caused by the attack. [GOC:go_curators]	K23612//WASL`neural Wiskott-Aldrich syndrome protein	ko04144//Endocytosis`Cellular Processes`Transport and catabolism	-	KAF5959643.1//hypothetical protein HYC85_000852`[Camellia sinensis]	PF00168.33//C2`C2 domain	-	tr|A0A7J7I3N4|A0A7J7I3N4_CAMSI//C2 domain-containing protein {ECO:0000259|PROSITE:PS50004} OS=Camellia sinensis (Tea) ORFNames=HYC85_000852 {ECO:0000313|EMBL:KAF5959643.1} PE=4
Unigene585	40.64	24.15	28.61	31.24	19.85	52.21	25.24	43.63	37.07	38.03	41.54	40.01	40.10	59.87	68.00	-	GO:0004386//helicase activity`molecular_function`Catalysis of the reaction: ATP + H2O = ADP + phosphate, to drive the unwinding of a DNA or RNA helix. [GOC:jl]	K10706//SETX, ALS4`senataxin [EC:5.6.2.-]	-	-	XP_028086391.1//LOW QUALITY PROTEIN: helicase SEN1-like`[Camellia sinensis]	PF13086.9//AAA_11`AAA domain;PF13087.9//AAA_12`AAA domain	-	tr|A0A5B6ZND2|A0A5B6ZND2_DAVIN//Uncharacterized protein {ECO:0000313|EMBL:MPA44936.1} OS=Davidia involucrata (Dove tree) ORFNames=Din_014377 {ECO:0000313|EMBL:MPA44936.1} PE=4
Unigene77443	5.92	9.86	10.71	8.99	10.24	7.02	6.52	3.63	8.07	2.17	5.01	3.39	4.56	2.94	4.07	-	-	-	-	-	-	-	-	-
Unigene100907	0.00	0.00	0.37	0.00	0.00	0.00	0.39	0.00	0.00	0.00	0.00	0.00	0.00	0.00	0.00	-	-	-	-	-	-	-	-	-
Unigene18490	0.20	0.27	0.23	0.13	0.07	0.24	0.24	0.30	0.27	0.13	0.17	0.10	0.27	1.07	0.31	-	-	-	-	-	-	-	-	-
Unigene116622	0.00	0.57	0.00	0.00	0.00	0.00	0.00	0.00	0.00	0.00	0.00	0.00	2.55	0.00	0.00	-	-	-	-	-	-	-	-	-
Unigene111633	0.00	0.00	0.00	0.00	0.00	0.00	0.00	0.00	0.00	0.00	0.00	0.00	0.54	0.54	0.53	-	-	-	-	-	-	-	-	-
Unigene59901	0.00	0.24	0.12	0.25	0.24	0.27	0.64	0.27	0.12	0.37	0.62	0.27	1.20	1.59	0.88	-	-	-	-	-	-	-	-	-
Unigene31017	0.05	0.16	0.11	0.37	0.32	0.38	0.18	0.78	0.16	0.11	0.00	0.34	0.13	0.35	0.33	-	-	-	-	-	-	-	-	-
Unigene75430	0.18	0.00	0.00	0.00	0.00	0.19	0.00	0.00	0.00	0.00	0.00	0.19	0.19	0.19	0.38	-	-	-	-	-	-	-	-	-
Unigene160149	0.00	0.00	0.00	0.00	0.00	0.00	0.00	0.00	0.00	0.00	0.00	0.00	0.00	3.49	0.00	-	-	-	-	-	-	-	-	-
Unigene112813	0.00	1.01	0.52	1.06	0.51	0.53	0.00	2.24	0.00	0.00	0.00	0.00	0.56	0.00	0.55	-	-	-	-	-	-	-	-	-
Unigene93065	0.00	0.00	0.00	0.00	0.00	0.30	0.62	0.00	0.28	0.00	0.30	0.00	0.00	0.31	0.00	-	-	-	-	-	-	-	-	-
Unigene158432	20.52	14.26	17.06	9.34	5.92	15.27	24.63	20.96	15.95	18.88	12.85	2.98	9.89	25.45	16.17	-	-	-	-	-	-	-	-	-
Unigene10663	9.10	5.38	12.81	8.00	3.75	7.11	5.73	6.40	8.50	7.20	8.19	9.99	9.16	7.51	9.48	-	GO:0016491//oxidoreductase activity`molecular_function`Catalysis of an oxidation-reduction (redox) reaction, a reversible chemical reaction in which the oxidation state of an atom or atoms within a molecule is altered. One substrate acts as a hydrogen or electron donor and becomes oxidized, while the other acts as hydrogen or electron acceptor and becomes reduced. [GOC:go_curators]	-	-	-	KAF5938313.1//hypothetical protein HYC85_022572`[Camellia sinensis]	PF00881.27//Nitroreductase`Nitroreductase family	-	tr|A0A7J7GC12|A0A7J7GC12_CAMSI//Nitroreductase domain-containing protein {ECO:0000259|Pfam:PF00881} OS=Camellia sinensis (Tea) ORFNames=HYC85_022572 {ECO:0000313|EMBL:KAF5938313.1} PE=4
Unigene53731	0.00	0.41	0.41	0.10	0.10	0.10	0.53	0.21	0.20	0.00	0.00	0.00	0.11	0.00	0.00	-	-	-	-	-	-	-	-	-
Unigene32744	0.23	0.06	0.35	0.23	0.12	0.28	0.18	0.62	0.29	0.29	0.29	0.12	0.06	0.12	0.06	-	-	-	-	-	-	-	-	-
Unigene147930	0.00	0.00	0.00	1.83	0.00	0.00	0.00	0.00	0.00	0.00	0.00	0.00	1.96	0.00	0.00	-	-	-	-	-	-	-	-	-
Unigene159417	0.00	0.00	0.00	0.00	0.00	0.00	0.00	0.00	2.79	0.00	3.37	0.00	0.00	6.66	0.00	-	-	-	-	-	-	-	-	-
Unigene48353	0.18	0.00	0.00	0.00	0.00	0.09	0.28	0.00	0.26	0.28	0.18	0.18	0.19	1.57	0.55	-	-	-	-	-	-	-	-	-
Unigene9565	13.19	13.43	16.47	17.89	17.59	17.73	17.38	14.73	21.30	17.16	18.38	17.21	17.26	15.93	19.42	-	GO:0005643//nuclear pore`cellular_component`A protein complex providing a discrete opening in the nuclear envelope of a eukaryotic cell, where the inner and outer nuclear membranes are joined. [ISBN:0198547684];GO:0015031//protein transport`biological_process`The directed movement of proteins into, out of or within a cell, or between cells, by means of some agent such as a transporter or pore. [G…	K14315//NDC1, TMEM48`nucleoporin NDC1	ko03013//Nucleocytoplasmic transport`Genetic Information Processing`Translation	-	KAF5938860.1//hypothetical protein HYC85_023119`[Camellia sinensis]	-	-	tr|A0A7J7GDQ1|A0A7J7GDQ1_CAMSI//Uncharacterized protein {ECO:0000313|EMBL:KAF5938860.1} OS=Camellia sinensis (Tea) ORFNames=HYC85_023119 {ECO:0000313|EMBL:KAF5938860.1} PE=3
Unigene42251	0.91	0.82	0.91	0.53	0.38	0.91	1.23	0.61	0.30	0.00	0.00	0.00	0.47	0.00	0.08	-	GO:0016787//hydrolase activity`molecular_function`Catalysis of the hydrolysis of various bonds, e.g. C-O, C-N, C-C, phosphoric anhydride bonds, etc. Hydrolase is the systematic name for any enzyme of EC class 3. [ISBN:0198506732];GO:0016829//lyase activity`molecular_function`Catalysis of the cleavage of C-C, C-O, C-N and other bonds by other means than by hydrolysis or oxidation, or conversely ad…	K13258//HIDH`2-hydroxyisoflavanone dehydratase [EC:4.2.1.105]	ko00943//Isoflavonoid biosynthesis`Metabolism`Biosynthesis of other secondary metabolites;ko01100//Metabolic pathways`Metabolism`Global and overview maps;ko01110//Biosynthesis of secondary metabolites`Metabolism`Global and overview maps	-	KAA8536176.1//hypothetical protein F0562_028654`[Nyssa sinensis]	PF20434.1//BD-FAE`BD-FAE;PF07859.16//Abhydrolase_3`alpha/beta hydrolase fold	-	tr|A0A5B7BD81|A0A5B7BD81_DAVIN//Putative 2-hydroxyisoflavanone dehydratase-like {ECO:0000313|EMBL:MPA65373.1} EC=4.2.99.22 {ECO:0000313|EMBL:MPA65373.1} OS=Davidia involucrata (Dove tree) ORFNames=Din_034814 {ECO:0000313|EMBL:MPA65373.1} PE=4
Unigene130771	0.00	0.00	0.00	0.00	0.00	0.00	0.00	0.00	0.00	0.00	0.00	0.94	0.00	0.99	0.98	-	-	-	-	-	-	-	-	-
Unigene130382	1.79	0.88	0.00	0.94	0.00	2.79	0.00	1.04	2.51	0.00	1.92	0.93	3.01	3.93	0.97	-	-	-	-	-	-	-	-	-
Unigene93354	0.30	0.29	0.30	0.00	0.00	0.00	0.00	0.31	0.00	0.00	0.00	0.30	0.95	0.00	0.31	-	-	-	-	-	-	-	-	-
Unigene37111	0.13	0.32	1.24	0.52	0.19	0.07	0.20	0.00	0.51	0.00	0.20	0.13	0.00	0.20	0.13	-	-	-	-	-	-	-	-	-
Unigene68021	0.00	0.00	0.00	0.00	0.00	0.00	0.16	0.15	0.15	0.00	0.00	0.31	0.16	0.48	0.31	-	-	-	-	-	-	-	-	-
Unigene18410	0.51	0.30	0.13	0.13	0.11	0.58	0.34	0.18	0.21	0.56	0.37	0.75	0.96	2.38	1.65	-	GO:0016021//integral component of membrane`cellular_component`The component of a membrane consisting of the gene products and protein complexes having at least some part of their peptide sequence embedded in the hydrophobic region of the membrane. [GOC:dos, GOC:go_curators];GO:0005524//ATP binding`molecular_function`Binding to ATP, adenosine 5'-triphosphate, a universally important coenzyme and e…	K13430//PBS1`serine/threonine-protein kinase PBS1 [EC:2.7.11.1]	ko04626//Plant-pathogen interaction`Organismal Systems`Environmental adaptation	-	THG20428.1//hypothetical protein TEA_009287`[Camellia sinensis var. sinensis]	-	-	tr|A0A4S4EU36|A0A4S4EU36_CAMSI//Protein kinase domain-containing protein {ECO:0000259|PROSITE:PS50011} OS=Camellia sinensis var. sinensis ORFNames=TEA_009287 {ECO:0000313|EMBL:THG20428.1} PE=4
Unigene119139	0.00	0.00	0.00	0.00	0.00	0.64	0.68	0.00	0.58	0.00	0.00	0.00	0.00	0.00	0.00	-	-	-	-	-	-	-	-	-
Unigene90210	0.00	0.00	0.00	0.00	0.00	0.00	0.00	0.57	0.52	0.00	0.28	0.00	0.29	0.87	0.28	-	-	-	-	-	-	-	-	-
Unigene134491	6.66	0.00	4.16	5.30	10.80	4.91	1.16	1.20	1.90	4.38	3.31	6.34	0.00	1.47	2.22	-	-	-	-	-	-	-	-	-
Unigene89823	0.54	0.26	0.81	0.00	0.00	0.27	0.28	0.28	0.00	0.00	0.00	0.00	0.57	1.14	0.56	-	-	-	-	-	-	-	-	-
Unigene6395	5.65	5.47	5.04	8.43	4.52	18.56	4.36	6.87	4.69	26.04	21.13	8.26	10.25	3.98	5.13	-	GO:0004190//aspartic-type endopeptidase activity`molecular_function`Catalysis of the hydrolysis of internal, alpha-peptide bonds in a polypeptide chain by a mechanism in which a water molecule bound by the side chains of aspartic residues at the active center acts as a nucleophile. [ISBN:0198506732]	K22683//APF2`aspartyl protease family protein [EC:3.4.23.-]	-	-	XP_028093009.1//aspartyl protease family protein At5g10770-like`[Camellia sinensis]	PF14543.9//TAXi_N`Xylanase inhibitor N-terminal;PF00026.26//Asp`Eukaryotic aspartyl protease;PF14541.9//TAXi_C`Xylanase inhibitor C-terminal	-	tr|A0A4S4DJT5|A0A4S4DJT5_CAMSI//Peptidase A1 domain-containing protein {ECO:0000259|PROSITE:PS51767} OS=Camellia sinensis var. sinensis ORFNames=TEA_016019 {ECO:0000313|EMBL:THG03140.1} PE=3
Unigene58137	0.12	0.11	0.00	0.12	0.12	0.12	0.12	0.35	0.23	0.35	0.24	0.23	0.48	0.12	0.24	-	-	-	-	-	-	-	-	-
Unigene67370	0.15	0.00	0.35	0.51	0.40	1.07	0.15	0.30	0.14	0.78	0.36	0.00	0.31	2.66	0.82	-	GO:0006952//defense response`biological_process`Reactions, triggered in response to the presence of a foreign body or the occurrence of an injury, which result in restriction of damage to the organism attacked or prevention/recovery from the infection caused by the attack. [GOC:go_curators];GO:0043531//ADP binding`molecular_function`Binding to ADP, adenosine 5'-diphosphate. [GOC:jl]	-	-	-	XP_028096120.1//uncharacterized protein LOC114296035`[Camellia sinensis]	-	-	tr|A0A4S4EH81|A0A4S4EH81_CAMSI//Uncharacterized protein {ECO:0000313|EMBL:THG15354.1} OS=Camellia sinensis var. sinensis ORFNames=TEA_007244 {ECO:0000313|EMBL:THG15354.1} PE=4
Unigene34491	146.01	168.89	127.10	87.69	100.36	93.29	106.65	155.87	100.93	96.38	131.20	116.39	89.26	50.83	66.74	-	GO:0009767//photosynthetic electron transport chain`biological_process`A process, occurring as part of photosynthesis, in which light provides the energy for a series of electron carriers to operate together to transfer electrons and generate a transmembrane electrochemical gradient. [GOC:mtg_electron_transport, ISBN:0198547684]	K00345//ndhS`NAD(P)H-quinone oxidoreductase subunit S, chloroplastic [EC:7.1.1.-]	-	-	XP_028102096.1//NAD(P)H-quinone oxidoreductase subunit S, chloroplastic`[Camellia sinensis]	PF11623.11//NdhS`NAD(P)H dehydrogenase subunit S	-	tr|A0A4S4E3I7|A0A4S4E3I7_CAMSI//Uncharacterized protein {ECO:0000313|EMBL:THG10481.1} OS=Camellia sinensis var. sinensis ORFNames=TEA_012509 {ECO:0000313|EMBL:THG10481.1} PE=4
Unigene152827	0.00	0.00	0.00	0.00	0.00	0.00	0.00	0.00	0.00	0.00	0.00	0.00	0.00	0.00	0.00	-	-	-	-	-	-	-	-	-
Unigene95534	0.41	0.00	0.32	0.00	0.31	0.00	0.00	0.00	0.00	0.00	0.86	0.85	0.00	0.34	0.00	-	-	-	-	-	-	-	-	-
Unigene117850	0.60	0.00	0.00	0.00	0.00	0.00	0.00	0.00	0.00	0.63	0.00	0.00	0.66	0.00	1.28	-	-	-	-	-	-	-	-	-
Unigene132086	0.00	0.00	0.00	0.00	0.00	0.98	0.00	0.00	0.88	0.00	1.01	1.95	0.00	0.00	0.00	-	-	-	-	-	-	-	-	-
Unigene94789	0.00	0.00	0.00	0.63	0.00	0.00	0.00	0.32	0.00	0.00	0.32	0.00	0.00	0.00	0.00	-	-	-	-	-	-	-	-	-
Unigene45257	0.08	0.08	0.00	0.25	0.74	0.17	0.00	0.25	0.00	0.00	0.00	0.00	0.68	0.00	0.08	-	-	-	-	-	-	-	-	-
Unigene89601	16.16	5.06	37.99	21.57	0.00	16.68	19.58	1.91	54.45	41.46	52.62	65.82	5.95	35.86	35.60	-	-	-	-	-	-	-	-	-
Unigene125934	0.00	0.00	0.00	0.00	0.00	0.00	0.00	0.00	0.73	0.82	0.83	0.80	0.00	0.00	0.00	-	-	-	-	-	-	-	-	-
Unigene59128	0.24	0.12	0.24	0.36	0.12	0.00	0.12	0.36	0.00	0.12	0.12	0.12	0.12	0.00	0.24	-	-	-	-	-	-	-	-	-
Unigene91773	0.00	0.00	0.57	0.00	0.00	0.00	0.00	0.00	0.27	0.00	0.29	0.00	0.00	0.30	0.00	-	-	-	-	-	-	-	-	-
Unigene145959	0.00	0.00	1.57	0.00	0.00	0.00	0.00	0.00	1.46	0.00	1.73	0.00	0.00	0.00	0.00	-	-	-	-	-	-	-	-	-
Unigene13736	2.26	1.59	1.99	1.55	1.59	2.18	2.37	2.22	1.93	3.43	2.29	2.24	2.91	2.93	3.21	-	-	-	-	-	XP_028095444.1//uncharacterized protein LOC114295424 isoform X2`[Camellia sinensis]	-	-	tr|A0A7J7GSK5|A0A7J7GSK5_CAMSI//Uncharacterized protein {ECO:0000313|EMBL:KAF5943427.1} OS=Camellia sinensis (Tea) ORFNames=HYC85_017504 {ECO:0000313|EMBL:KAF5943427.1} PE=4
Unigene131283	0.00	0.00	0.00	0.00	0.00	0.00	0.00	0.00	0.86	0.00	0.00	0.00	1.03	0.00	0.00	-	-	-	-	-	-	-	-	-
Unigene17835	4.28	3.08	4.58	4.81	3.55	4.33	4.31	1.78	4.32	6.33	4.22	4.52	0.85	1.57	0.73	-	-	-	-	-	-	-	-	-
Unigene125646	0.00	0.00	0.00	0.00	0.00	0.00	0.85	0.00	0.00	0.00	0.82	0.00	0.00	0.00	0.00	-	-	-	-	-	-	-	-	-
Unigene35227	39.52	2.63	9.13	15.06	5.62	6.92	2.98	1.80	5.39	12.04	13.35	6.41	60.07	19.38	12.86	-	-	-	-	-	XP_028082104.1//protein P21-like`[Camellia sinensis]	PF00314.20//Thaumatin`Thaumatin family	-	tr|A0A4S4E0C0|A0A4S4E0C0_CAMSI//Uncharacterized protein {ECO:0000313|EMBL:THG08635.1} OS=Camellia sinensis var. sinensis ORFNames=TEA_012729 {ECO:0000313|EMBL:THG08635.1} PE=4
Unigene65716	0.14	0.14	0.00	0.29	0.28	0.14	0.00	0.14	0.14	0.72	0.29	0.29	0.00	0.75	0.44	-	-	-	-	-	-	-	-	-
Unigene156063	7.66	2.49	2.49	2.71	0.00	3.97	11.38	10.61	2.32	5.49	0.00	0.00	2.88	2.78	5.64	-	-	-	-	-	-	-	-	-
Unigene133384	0.00	0.00	0.00	1.03	0.00	0.00	0.00	0.00	0.00	0.00	0.00	1.01	0.00	0.00	0.00	-	-	-	-	-	-	-	-	-
Unigene149944	0.00	0.00	0.00	0.00	0.00	0.00	0.00	0.00	0.00	4.11	0.00	0.00	0.00	0.00	0.00	-	-	-	-	-	XP_042942472.1//protein unc-13 homolog`[Carya illinoinensis]	-	-	tr|A0A2I4ENF2|A0A2I4ENF2_JUGRE//protein unc-13 homolog {ECO:0000313|RefSeq:XP_018820929.1} OS=Juglans regia (English walnut) ORFNames=F2P56_015850 {ECO:0000313|EMBL:KAF5465885.1} PE=4
Unigene85527	1.28	0.76	2.29	1.81	1.22	3.40	1.60	2.11	2.45	3.90	3.39	4.94	0.80	0.00	0.00	-	-	-	-	-	-	-	-	-
Unigene17777	0.10	0.10	0.20	0.07	0.10	0.16	0.13	0.03	0.10	0.03	0.10	0.10	0.23	0.37	0.43	-	-	-	-	-	KAG7553130.1//Ribonuclease H-like superfamily`[Arabidopsis thaliana x Arabidopsis arenosa]	-	-	tr|A0A5E4F766|A0A5E4F766_PRUDU//PREDICTED: ribonuclease H At1g65750 {ECO:0000313|EMBL:VVA23746.1} Fragment OS=Prunus dulcis (Almond) (Amygdalus dulcis) ORFNames=ALMOND_2B026527 {ECO:0000313|EMBL:VVA23746.1} PE=4
Unigene127680	0.00	0.00	0.00	0.00	0.00	0.00	0.00	0.00	0.00	0.00	0.00	0.00	0.00	1.80	0.00	-	-	-	-	-	-	-	-	-
Unigene156397	0.00	0.00	0.00	0.00	0.00	0.00	0.00	0.00	0.00	0.00	0.00	0.00	0.00	5.69	0.00	-	-	-	-	-	-	-	-	-
Unigene65055	0.42	0.28	0.42	0.00	0.28	0.14	0.43	0.14	0.00	0.57	0.28	0.42	0.15	0.15	0.57	-	-	-	-	-	-	-	-	-
Unigene38889	0.07	0.14	0.07	0.00	0.07	0.00	0.00	0.28	0.20	0.00	0.21	0.14	0.49	0.78	0.77	-	-	-	-	-	-	-	-	-
Unigene54209	0.23	0.11	0.23	0.00	0.00	0.00	0.00	0.33	0.00	0.11	0.11	0.11	0.48	0.23	0.00	-	-	-	-	-	KAF5957955.1//hypothetical protein HYC85_005180`[Camellia sinensis]	PF00582.29//Usp`Universal stress protein family	-	tr|A0A7J7HZQ0|A0A7J7HZQ0_CAMSI//Usp domain-containing protein {ECO:0000259|Pfam:PF00582} OS=Camellia sinensis (Tea) ORFNames=HYC85_005180 {ECO:0000313|EMBL:KAF5957955.1} PE=4
Unigene37941	0.07	0.07	0.22	0.30	0.22	0.27	0.00	0.08	0.00	0.00	0.00	0.00	0.15	0.21	0.00	-	-	-	-	-	XP_041001677.1//uncharacterized protein LOC121247381`[Juglans microcarpa x Juglans regia]	-	-	-
Unigene57711	0.34	0.57	0.58	0.35	0.11	0.46	2.72	0.70	0.45	0.70	1.53	0.93	1.45	1.68	0.83	-	-	-	-	-	-	-	-	-
Unigene90616	0.00	0.00	0.28	0.00	0.00	0.00	0.29	0.00	0.00	0.00	0.00	0.00	0.29	0.00	0.00	-	-	-	-	-	-	-	-	-
Unigene103852	0.00	0.00	0.00	0.00	0.00	0.00	0.00	0.00	0.00	0.00	0.00	0.00	0.00	0.43	0.84	-	-	-	-	-	-	-	-	-
Unigene66396	0.00	0.00	0.00	0.00	0.00	0.00	0.00	0.00	0.14	0.15	0.00	0.00	0.30	0.30	0.59	-	-	-	-	-	-	-	-	-
Unigene154714	0.00	0.00	0.00	0.00	0.00	0.00	0.00	0.00	0.00	0.00	0.00	0.00	0.00	0.00	0.00	-	-	-	-	-	-	-	-	-
Unigene151257	2.02	0.00	0.00	0.00	0.00	0.00	0.00	0.00	0.00	0.00	0.00	0.00	0.00	0.00	0.00	-	GO:0004712//protein serine/threonine/tyrosine kinase activity`molecular_function`Catalysis of the reactions: ATP + a protein serine = ADP + protein serine phosphate; ATP + a protein threonine = ADP + protein threonine phosphate; and ATP + a protein tyrosine = ADP + protein tyrosine phosphate. [GOC:mah]	-	-	-	-	-	-	tr|A0A0E0HH43|A0A0E0HH43_ORYNI//Non-specific serine/threonine protein kinase {ECO:0000256|ARBA:ARBA00012513} EC=2.7.11.1 {ECO:0000256|ARBA:ARBA00012513} OS=Oryza nivara (Indian wild rice) (Oryza sativa f. spontanea) PE=4
Unigene59986	0.00	0.00	0.00	0.12	0.21	0.12	0.00	0.00	0.00	0.25	0.00	0.00	0.68	0.00	0.13	-	-	-	-	-	-	-	-	-
Unigene107697	0.00	0.44	0.00	0.00	0.00	0.00	0.00	0.00	0.00	0.00	0.00	0.00	0.00	0.48	0.00	-	-	-	-	-	-	-	-	-
Unigene82982	0.00	0.00	0.00	0.00	0.00	0.00	0.00	0.00	0.22	0.00	0.00	0.23	0.00	0.47	0.00	-	-	-	-	-	-	-	-	-
Unigene147792	0.00	0.00	0.00	0.00	1.75	0.00	0.00	2.22	1.59	0.00	0.00	1.79	0.00	0.00	1.91	-	-	-	-	-	-	-	-	-
Unigene63645	0.00	0.00	0.00	0.00	0.00	0.00	0.00	0.00	0.00	0.00	0.00	0.00	0.00	1.41	0.28	-	-	-	-	-	-	-	-	-
Unigene108678	0.00	0.00	0.46	0.00	0.00	0.00	0.00	0.00	0.00	0.00	0.00	0.47	0.00	0.49	0.00	-	-	-	-	-	-	-	-	-
Unigene14990	0.16	0.00	0.12	0.06	0.03	0.20	0.13	0.03	0.06	0.03	0.09	0.06	0.18	0.24	0.09	-	-	-	-	-	-	-	-	-
Unigene11188	19.50	8.86	14.12	16.16	9.90	20.06	10.11	7.79	14.25	37.49	35.12	59.33	5.74	5.84	9.95	-	GO:0016021//integral component of membrane`cellular_component`The component of a membrane consisting of the gene products and protein complexes having at least some part of their peptide sequence embedded in the hydrophobic region of the membrane. [GOC:dos, GOC:go_curators]	-	-	-	GFY81307.1//hypothetical protein Acr_01g0011160`[Actinidia rufa]	-	-	tr|A0A5B6ZGI4|A0A5B6ZGI4_DAVIN//Uncharacterized protein {ECO:0000313|EMBL:MPA43432.1} OS=Davidia involucrata (Dove tree) ORFNames=Din_012873 {ECO:0000313|EMBL:MPA43432.1} PE=4
Unigene49448	0.79	0.18	0.28	0.09	0.09	0.09	0.09	0.09	0.09	0.90	0.28	0.09	0.74	0.19	0.19	-	-	-	-	-	-	-	-	-
Unigene37204	0.59	0.39	0.78	0.59	0.00	0.39	0.59	0.85	0.83	0.26	0.52	0.46	0.33	0.34	0.13	-	-	-	-	-	-	-	-	-
Unigene83093	0.45	0.67	0.00	0.46	0.67	0.46	0.24	0.93	0.00	0.00	0.47	1.15	0.48	1.20	0.71	-	-	-	-	-	-	-	-	-
Unigene27657	0.14	0.43	0.38	0.29	0.14	0.19	0.19	0.91	0.33	0.38	0.19	0.14	0.54	0.64	0.29	-	GO:0042973//glucan endo-1,3-beta-D-glucosidase activity`molecular_function`Catalysis of the hydrolysis of (1->3)-beta-D-glucosidic linkages in (1->3)-beta-D-glucans. [EC:3.2.1.39];GO:0005975//carbohydrate metabolic process`biological_process`The chemical reactions and pathways involving carbohydrates, any of a group of organic compounds based of the general formula Cx(H2O)y. Includes the formatio…	-	-	-	THG23502.1//hypothetical protein TEA_026351`[Camellia sinensis var. sinensis]	-	-	tr|A0A4S4F2Q1|A0A4S4F2Q1_CAMSI//X8 domain-containing protein {ECO:0000259|SMART:SM00768} OS=Camellia sinensis var. sinensis ORFNames=TEA_026351 {ECO:0000313|EMBL:THG23502.1} PE=3
Unigene95103	0.00	0.00	0.00	0.00	0.00	0.00	0.00	0.00	0.00	0.00	0.00	0.00	0.00	1.99	0.00	-	-	-	-	-	-	-	-	-
Unigene71719	0.66	0.16	0.00	0.17	0.50	0.17	0.00	0.17	0.00	0.17	0.00	0.00	0.17	0.17	0.00	-	-	-	-	-	-	-	-	-
Unigene99945	0.00	0.00	0.66	0.97	0.00	0.97	1.10	0.00	0.00	0.00	1.74	2.01	0.00	0.00	0.00	-	-	-	-	-	-	-	-	-
Unigene109852	0.00	0.46	0.00	0.00	0.00	0.00	0.00	0.00	0.00	0.00	0.00	0.00	0.00	0.51	0.00	-	-	-	-	-	-	-	-	-
Unigene90365	0.00	0.00	0.27	0.00	0.00	0.00	0.00	0.00	0.00	0.00	0.00	0.28	0.00	0.87	0.00	-	-	-	-	-	-	-	-	-
Unigene46395	1.70	1.01	1.02	1.03	0.42	2.22	0.86	1.97	1.83	1.89	2.06	1.96	1.49	5.12	3.03	-	-	-	-	-	-	-	-	-
Unigene89585	0.80	0.26	0.54	1.36	0.00	0.27	0.28	0.28	0.00	0.00	0.00	0.00	1.14	0.00	0.00	-	-	-	-	-	-	-	-	-
Unigene51511	0.59	0.00	0.81	0.20	0.58	0.10	0.75	0.49	0.48	0.10	0.00	0.00	0.30	0.20	0.53	-	-	-	-	-	-	-	-	-
Unigene100564	0.00	0.00	0.00	0.00	0.00	0.37	0.00	0.00	0.34	0.00	0.38	0.00	0.00	0.00	0.00	-	-	-	-	-	-	-	-	-
Unigene66761	0.29	0.14	0.15	0.74	0.00	0.15	1.20	0.60	0.14	0.45	0.59	0.59	0.00	0.15	0.45	-	-	-	-	-	-	-	-	-
Unigene84157	0.00	0.91	0.70	0.71	0.23	0.47	0.00	0.48	0.67	1.18	0.47	0.94	0.00	0.00	0.24	-	-	-	-	-	-	-	-	-
Unigene91498	0.00	0.00	0.00	0.00	0.00	0.29	0.00	0.29	0.00	0.00	0.00	0.00	0.00	0.00	0.29	-	-	-	-	-	-	-	-	-
Unigene17506	0.30	0.17	0.27	0.13	0.09	0.36	0.18	0.39	0.04	0.29	0.28	0.48	0.44	1.93	1.11	-	-	-	-	-	-	-	-	-
Unigene153053	0.00	0.00	0.00	0.00	0.00	0.00	0.00	2.95	2.01	0.00	0.00	0.00	0.00	2.40	0.00	-	-	-	-	-	-	-	-	-
Unigene128762	0.00	0.00	0.00	0.00	0.00	0.00	0.00	0.00	0.00	0.00	0.00	0.00	0.00	2.80	0.00	-	-	-	-	-	-	-	-	-
Unigene96743	0.32	0.32	0.00	0.00	0.00	0.00	0.69	0.00	0.00	0.00	0.34	0.00	0.00	0.35	0.00	-	-	-	-	-	-	-	-	-
Unigene52844	3.65	4.42	3.48	3.77	3.75	3.34	2.35	3.00	3.22	1.47	2.23	2.77	6.49	5.75	7.28	-	-	-	-	-	-	-	-	-
Unigene123306	0.00	0.00	0.00	0.00	0.00	0.73	0.00	0.00	0.66	1.50	2.26	2.19	0.79	0.77	0.00	-	-	-	-	-	-	-	-	-
Unigene92992	0.00	0.00	0.00	0.60	0.00	0.00	0.62	0.00	0.00	0.00	0.00	0.00	0.00	0.31	0.00	-	-	-	-	-	-	-	-	-
Unigene106099	2.54	1.35	2.13	3.93	4.24	1.74	1.48	1.37	1.21	1.77	0.44	1.31	0.46	1.83	0.90	-	-	-	-	-	-	-	-	-
Unigene120758	1.31	0.00	0.00	0.00	0.00	0.00	0.00	0.00	0.00	0.70	0.00	0.00	0.73	0.00	0.00	-	-	-	-	-	-	-	-	-
Unigene159365	0.00	0.00	0.00	0.00	3.11	0.00	0.00	0.00	2.79	0.00	0.00	0.00	0.00	0.00	0.00	-	-	-	-	-	-	-	-	-
Unigene109228	0.00	0.00	0.47	0.96	0.00	0.00	0.00	0.00	0.44	0.00	0.00	0.00	0.00	1.01	0.00	-	-	-	-	-	-	-	-	-
Unigene58756	6.07	6.57	2.23	8.84	7.63	4.05	8.78	3.65	5.27	9.82	10.65	7.61	5.93	5.05	3.76	-	GO:0016620//oxidoreductase activity, acting on the aldehyde or oxo group of donors, NAD or NADP as acceptor`molecular_function`Catalysis of an oxidation-reduction (redox) reaction in which an aldehyde or ketone (oxo) group acts as a hydrogen or electron donor and reduces NAD or NADP. [GOC:jl]	K00134//GAPDH, gapA`glyceraldehyde 3-phosphate dehydrogenase (phosphorylating) [EC:1.2.1.12]	ko00010//Glycolysis / Gluconeogenesis`Metabolism`Carbohydrate metabolism;ko00710//Carbon fixation in photosynthetic organisms`Metabolism`Energy metabolism;ko01100//Metabolic pathways`Metabolism`Global and overview maps;ko01110//Biosynthesis of secondary metabolites`Metabolism`Global and overview maps;ko01200//Carbon metabolism`Metabolism`Global and overview maps;ko01230//Biosynthesis of amino aci…	-	ABZ01786.1//glyceraldehyde 3-phosphate dehydrogenase, partial`[Actinidia chinensis]	PF02800.23//Gp_dh_C`Glyceraldehyde 3-phosphate dehydrogenase, C-terminal domain	-	tr|B7SF97|B7SF97_ACTDE//Glyceraldehyde 3-phosphate dehydrogenase {ECO:0000313|EMBL:ABZ01782.1} Fragment OS=Actinidia deliciosa (Kiwi) Name=g3pdh {ECO:0000313|EMBL:ABZ01782.1} PE=3
Unigene150350	0.00	0.00	0.00	0.00	0.00	0.00	0.00	0.00	0.00	0.00	0.00	2.00	0.00	0.00	0.00	-	-	-	-	-	-	-	-	-
Unigene127846	0.00	0.00	0.00	0.00	0.00	0.00	0.00	0.00	0.00	0.87	0.00	0.00	0.00	0.90	0.89	-	-	-	-	-	-	-	-	-
Unigene83688	6.59	5.60	2.52	4.64	2.27	3.71	6.87	4.24	5.71	7.95	7.95	6.03	6.52	10.86	12.04	-	-	-	-	-	-	-	-	-
Unigene115852	0.00	0.00	0.00	0.00	0.00	0.00	0.00	0.00	0.00	0.00	0.00	0.00	0.00	0.00	0.60	-	-	-	-	-	-	-	-	-
Unigene159060	0.00	0.00	0.00	0.00	0.00	0.00	0.00	0.00	0.00	0.00	0.00	0.00	0.00	0.00	0.00	-	-	-	-	-	-	-	-	-
Unigene104832	0.00	0.00	0.00	0.00	0.00	0.00	0.00	0.44	0.00	0.43	0.00	0.00	0.00	0.00	0.00	-	-	-	-	-	-	-	-	-
Unigene53082	0.00	0.00	0.00	0.00	0.00	0.10	0.00	0.00	0.00	0.00	0.10	0.10	0.32	1.38	0.31	-	-	-	-	-	-	-	-	-
Unigene85325	0.00	0.00	0.00	0.00	0.00	0.24	0.00	0.25	0.23	0.00	0.00	0.00	0.00	0.00	0.00	-	-	-	-	-	-	-	-	-
Unigene118034	0.60	0.00	0.00	0.00	0.00	0.00	0.00	0.00	0.00	0.00	0.00	0.00	0.00	1.96	0.00	-	-	-	-	-	-	-	-	-
Unigene159152	0.00	0.00	0.00	0.00	0.00	0.00	0.00	0.00	0.00	0.00	0.00	0.00	0.00	0.00	3.31	-	-	-	-	-	-	-	-	-
Unigene123913	0.00	0.00	0.00	0.00	0.00	0.00	0.00	0.00	0.00	0.00	0.00	0.00	0.00	0.00	0.00	-	-	-	-	-	-	-	-	-
Unigene116265	0.57	0.00	0.00	0.59	0.57	0.00	0.00	0.00	0.54	0.00	0.00	0.00	0.63	2.49	1.22	-	-	-	-	-	-	-	-	-
Unigene72638	0.00	0.00	0.00	0.00	0.00	0.00	0.00	0.17	0.17	0.00	0.00	0.00	0.36	0.36	0.35	-	-	-	-	-	-	-	-	-
Unigene15414	0.00	0.09	0.03	0.18	0.06	0.30	0.06	0.21	0.09	0.21	0.29	0.32	0.06	0.00	0.03	-	GO:0015074//DNA integration`biological_process`The process in which a DNA segment is incorporated into another, usually larger, DNA molecule such as a chromosome. [GOC:mah];GO:0008270//zinc ion binding`molecular_function`Binding to a zinc ion (Zn). [GOC:ai];GO:0003676//nucleic acid binding`molecular_function`Binding to a nucleic acid. [GOC:jl]	-	-	-	GFZ19218.1//hypothetical protein Acr_27g0009570`[Actinidia rufa]	-	-	tr|A0A7J0H864|A0A7J0H864_9ERIC//Integrase catalytic domain-containing protein {ECO:0000259|PROSITE:PS50994} OS=Actinidia rufa ORFNames=Acr_27g0009570 {ECO:0000313|EMBL:GFZ19218.1} PE=4
Unigene116024	0.00	0.00	0.00	0.00	0.00	0.00	0.00	0.00	0.00	0.60	0.60	0.00	0.00	0.00	0.00	-	-	-	-	-	-	-	-	-
Unigene22883	0.24	0.12	0.08	0.20	0.00	0.08	0.24	0.04	0.32	0.28	0.08	0.12	0.08	0.29	0.00	-	-	-	-	-	-	-	-	-
Unigene11483	19.39	15.83	17.79	21.04	18.35	19.44	46.43	16.29	16.45	30.07	25.31	25.71	18.82	24.41	18.68	-	GO:0016705//oxidoreductase activity, acting on paired donors, with incorporation or reduction of molecular oxygen`molecular_function`Catalysis of an oxidation-reduction (redox) reaction in which hydrogen or electrons are transferred from each of two donors, and molecular oxygen is reduced or incorporated into a donor. [GOC:mah];GO:0046872//metal ion binding`molecular_function`Binding to a metal i…	K13229//BX6`2,4-dihydroxy-1,4-benzoxazin-3-one-glucoside dioxygenase [EC:1.14.11.59]	ko00402//Benzoxazinoid biosynthesis`Metabolism`Biosynthesis of other secondary metabolites;ko00999//Podophyllotoxin biosynthesis`Metabolism`Biosynthesis of other secondary metabolites;ko01100//Metabolic pathways`Metabolism`Global and overview maps;ko01110//Biosynthesis of secondary metabolites`Metabolism`Global and overview maps	-	KAF5950643.1//hypothetical protein HYC85_012636`[Camellia sinensis]	PF14226.9//DIOX_N`non-haem dioxygenase in morphine synthesis N-terminal	-	tr|A0A7J7HCG8|A0A7J7HCG8_CAMSI//Fe2OG dioxygenase domain-containing protein {ECO:0000259|PROSITE:PS51471} OS=Camellia sinensis (Tea) ORFNames=HYC85_012636 {ECO:0000313|EMBL:KAF5950643.1} PE=3
Unigene14710	0.36	0.06	1.29	0.52	0.41	1.30	0.39	0.18	2.04	0.70	0.58	0.82	0.45	4.92	1.19	-	-	-	-	-	-	-	-	-
Unigene147591	0.00	0.00	0.00	0.00	0.00	0.00	0.00	0.00	0.00	0.00	0.00	0.00	0.00	0.00	0.00	-	-	-	-	-	-	-	-	-
Unigene61618	3.07	5.67	2.95	2.97	3.69	5.55	5.62	3.51	5.24	5.19	5.83	3.12	1.06	2.01	1.44	-	-	-	-	-	-	-	-	-
Unigene27569	41.03	32.52	35.57	40.22	39.92	35.20	38.95	22.77	32.75	33.86	29.76	33.50	53.80	70.17	60.78	-	GO:0009630//gravitropism`biological_process`The orientation of plant parts under the stimulation of gravity. [ISBN:0198547684]	K25871//IDD14_15_16`zinc finger protein IDD14/15/16	-	-	XP_028064898.1//protein indeterminate-domain 16-like`[Camellia sinensis]	-	-	tr|A0A4S4EJ20|A0A4S4EJ20_CAMSI//Uncharacterized protein {ECO:0000313|EMBL:THG16540.1} OS=Camellia sinensis var. sinensis ORFNames=TEA_007502 {ECO:0000313|EMBL:THG16540.1} PE=4
Unigene8400	7.42	7.11	7.99	9.98	8.87	10.30	7.69	8.68	10.61	13.41	11.65	12.62	7.51	7.50	11.37	-	GO:0003723//RNA binding`molecular_function`Binding to an RNA molecule or a portion thereof. [GOC:jl, GOC:mah]	-	-	-	THG12207.1//hypothetical protein TEA_000565`[Camellia sinensis var. sinensis]	-	-	tr|A0A4V3WNE5|A0A4V3WNE5_CAMSI//SM-ATX domain-containing protein {ECO:0000259|Pfam:PF14438} OS=Camellia sinensis var. sinensis ORFNames=TEA_000565 {ECO:0000313|EMBL:THG12207.1} PE=4
Unigene49751	24.83	33.22	28.29	33.08	27.73	33.54	79.11	20.86	29.01	60.87	37.93	38.65	13.09	15.40	12.51	-	GO:0016021//integral component of membrane`cellular_component`The component of a membrane consisting of the gene products and protein complexes having at least some part of their peptide sequence embedded in the hydrophobic region of the membrane. [GOC:dos, GOC:go_curators]	-	-	-	XP_028067789.1//uncharacterized protein LOC114270472`[Camellia sinensis]	-	-	tr|A0A4S4EH02|A0A4S4EH02_CAMSI//Uncharacterized protein {ECO:0000313|EMBL:THG15332.1} OS=Camellia sinensis var. sinensis ORFNames=TEA_005309 {ECO:0000313|EMBL:THG15332.1} PE=4
Unigene30160	0.21	0.36	0.12	0.31	0.21	0.18	0.43	0.26	0.21	1.88	0.26	2.94	0.05	0.27	0.06	-	GO:0003700//DNA-binding transcription factor activity`molecular_function`A transcription regulator activity that modulates transcription of gene sets via selective and non-covalent binding to a specific double-stranded genomic DNA sequence (sometimes referred to as a motif) within a cis-regulatory region. Regulatory regions include promoters (proximal and distal) and enhancers. Genes are transcri…	K09286//EREBP`EREBP-like factor	-	-	XP_028087051.1//ethylene-responsive transcription factor ERF003-like`[Camellia sinensis]	PF00847.23//AP2`AP2 domain	AP2//http://planttfdb.gao-lab.org/family.php?fam=AP2;RAV//http://planttfdb.gao-lab.org/family.php?fam=RAV;ERF//http://planttfdb.gao-lab.org/family.php?fam=ERF	tr|A0A4V3WLY2|A0A4V3WLY2_CAMSI//AP2/ERF domain-containing protein {ECO:0000259|PROSITE:PS51032} OS=Camellia sinensis var. sinensis ORFNames=TEA_007612 {ECO:0000313|EMBL:THG06317.1} PE=4
Unigene153462	0.00	0.00	0.00	0.00	0.00	0.00	0.00	0.00	0.00	0.00	0.00	0.00	0.00	2.45	0.00	-	-	-	-	-	-	-	-	-
Unigene150988	0.00	1.94	0.00	0.00	0.00	0.00	2.34	0.00	1.82	0.00	0.00	0.00	2.25	4.35	0.00	-	-	-	-	-	-	-	-	-
Unigene84338	0.46	0.23	0.47	0.95	0.46	0.24	0.97	0.48	1.34	0.48	0.00	0.71	0.25	0.00	0.24	-	-	-	-	-	-	-	-	-
Unigene10624	10.92	10.46	9.93	10.86	10.90	8.85	9.61	8.06	8.69	8.31	7.34	8.67	11.29	9.64	11.19	-	GO:0043565//sequence-specific DNA binding`molecular_function`Binding to DNA of a specific nucleotide composition, e.g. GC-rich DNA binding, or with a specific sequence motif or type of DNA e.g. promotor binding or rDNA binding. [GOC:jl];GO:0008270//zinc ion binding`molecular_function`Binding to a zinc ion (Zn). [GOC:ai];GO:0006355//regulation of transcription, DNA-templated`biological_process`Any…	K11721//BRD3`bromodomain-containing protein 3	-	-	KAF5961609.1//hypothetical protein HYC85_002818`[Camellia sinensis]	PF00320.30//GATA`GATA zinc finger;PF17035.8//BET`Bromodomain extra-terminal - transcription regulation	GATA//http://planttfdb.gao-lab.org/family.php?fam=GATA	tr|A0A7J7I9J0|A0A7J7I9J0_CAMSI//Uncharacterized protein {ECO:0000313|EMBL:KAF5961609.1} OS=Camellia sinensis (Tea) ORFNames=HYC85_002818 {ECO:0000313|EMBL:KAF5961609.1} PE=4
Unigene6210	49.74	44.29	46.46	47.52	52.69	41.67	44.70	40.73	41.74	47.21	39.47	42.58	35.88	33.21	34.53	-	GO:0003860//3-hydroxyisobutyryl-CoA hydrolase activity`molecular_function`Catalysis of the reaction: 3-hydroxy-2-methylpropanoyl-CoA + H2O = CoA + 3-hydroxy-2-methylpropanoate. [EC:3.1.2.4]	K05605//HIBCH`3-hydroxyisobutyryl-CoA hydrolase [EC:3.1.2.4]	ko00280//Valine, leucine and isoleucine degradation`Metabolism`Amino acid metabolism;ko00410//beta-Alanine metabolism`Metabolism`Metabolism of other amino acids;ko00640//Propanoate metabolism`Metabolism`Carbohydrate metabolism;ko01100//Metabolic pathways`Metabolism`Global and overview maps;ko01200//Carbon metabolism`Metabolism`Global and overview maps	-	XP_028110231.1//3-hydroxyisobutyryl-CoA hydrolase 1-like isoform X1`[Camellia sinensis]	PF16113.8//ECH_2`Enoyl-CoA hydratase/isomerase	-	tr|A0A2R6RAJ0|A0A2R6RAJ0_ACTCC//3-hydroxyisobutyryl-CoA hydrolase {ECO:0000313|EMBL:PSS24563.1} OS=Actinidia chinensis var. chinensis (Chinese soft-hair kiwi) ORFNames=CEY00_Acc09387 {ECO:0000313|EMBL:PSS24563.1} PE=4
Unigene148391	0.00	0.00	0.00	0.00	0.00	0.00	0.00	0.00	0.00	0.00	0.00	0.00	6.23	3.95	2.02	-	-	-	-	-	-	-	-	-
Unigene64510	0.28	1.24	0.97	0.98	1.65	1.28	1.51	0.85	0.89	0.91	0.43	1.11	0.72	0.29	0.99	-	-	-	-	-	-	-	-	-
Unigene110417	2.94	0.47	3.47	2.04	0.50	2.06	1.04	2.18	4.61	3.02	1.01	0.99	0.00	2.10	1.55	-	-	-	-	-	-	-	-	-
Unigene36778	0.84	0.19	0.45	0.13	0.13	0.71	0.26	0.39	0.32	0.58	0.58	0.39	0.73	0.67	0.66	-	-	-	-	-	-	-	-	-
Unigene77335	0.00	0.19	0.00	0.59	0.00	0.00	0.00	0.20	0.37	0.20	0.00	0.20	0.41	0.41	0.40	-	-	-	-	-	-	-	-	-
Unigene61173	0.00	0.00	0.39	0.13	0.38	0.26	0.13	0.52	0.38	0.52	0.38	0.39	0.26	0.40	0.00	-	-	-	-	-	-	-	-	-
Unigene17531	453.47	627.22	596.64	686.88	827.06	588.38	512.53	426.66	527.34	440.78	358.98	394.05	391.39	345.22	392.24	-	-	-	-	-	-	-	-	-
Unigene70066	0.00	0.00	0.16	0.16	0.16	0.00	0.00	0.00	0.00	0.00	0.00	0.16	0.33	1.00	0.66	-	-	-	-	-	-	-	-	-
Unigene92360	16.42	6.24	6.09	5.32	4.89	6.18	7.88	7.55	4.70	13.11	19.10	16.51	5.56	7.39	10.24	-	-	-	-	-	KZM99200.1//hypothetical protein DCAR_013438`[Daucus carota subsp. sativus]	-	-	tr|A0A162ADF4|A0A162ADF4_DAUCS//Uncharacterized protein {ECO:0000313|EMBL:KZM99200.1} OS=Daucus carota subsp. sativus (Carrot) ORFNames=DCAR_013438 {ECO:0000313|EMBL:KZM99200.1} PE=4
Unigene12657	4.18	3.44	10.47	10.56	15.82	7.63	2.64	1.14	9.38	1.09	1.69	2.04	0.90	3.72	0.72	-	GO:0007059//chromosome segregation`biological_process`The process in which genetic material, in the form of chromosomes, is organized into specific structures and then physically separated and apportioned to two or more sets. In eukaryotes, chromosome segregation begins with the condensation of chromosomes, includes chromosome separation, and ends when chromosomes have completed movement to the s…	K26094//SKA1`spindle and kinetochore-associated protein 1	-	-	XP_028106801.1//spindle and kinetochore-associated protein 1 homolog`[Camellia sinensis]	PF07160.15//SKA1`Spindle and kinetochore-associated protein 1	-	tr|A0A4S4E132|A0A4S4E132_CAMSI//Uncharacterized protein {ECO:0000313|EMBL:THG08925.1} OS=Camellia sinensis var. sinensis ORFNames=TEA_003500 {ECO:0000313|EMBL:THG08925.1} PE=3
Unigene85664	0.96	1.42	0.97	1.47	1.44	0.49	1.00	1.74	0.46	0.74	0.74	0.24	1.28	2.04	0.50	-	-	-	-	-	-	-	-	-
Unigene24177	0.04	0.00	0.04	0.08	0.00	0.21	0.13	0.08	0.12	0.21	0.04	0.08	0.04	0.26	0.09	-	-	-	-	-	-	-	-	-
Unigene116559	0.00	0.00	0.00	0.00	0.00	0.00	0.63	0.00	1.64	0.61	0.61	2.16	0.00	0.00	0.00	-	-	-	-	-	-	-	-	-
Unigene54224	0.10	0.31	0.42	0.21	0.10	0.21	0.00	0.11	0.21	0.11	0.00	0.11	0.11	0.44	0.21	-	-	-	-	-	-	-	-	-
Unigene29949	0.21	0.00	0.10	0.05	0.00	0.10	0.05	0.00	0.05	0.05	0.16	0.00	0.11	0.43	0.16	-	-	-	-	-	-	-	-	-
Unigene110929	0.00	0.00	0.00	0.00	0.00	0.50	0.00	0.53	0.00	0.00	0.00	0.00	0.00	0.00	0.00	-	-	-	-	-	-	-	-	-
Unigene17879	0.23	0.03	0.23	1.52	0.03	2.03	0.33	0.00	0.94	15.12	5.62	5.14	0.86	0.20	1.13	-	GO:0005506//iron ion binding`molecular_function`Binding to an iron (Fe) ion. [GOC:ai];GO:0016705//oxidoreductase activity, acting on paired donors, with incorporation or reduction of molecular oxygen`molecular_function`Catalysis of an oxidation-reduction (redox) reaction in which hydrogen or electrons are transferred from each of two donors, and molecular oxygen is reduced or incorporated into a …	K20623//CYP92A6`typhasterol/6-deoxotyphasterol 2alpha-hydroxylase	ko00905//Brassinosteroid biosynthesis`Metabolism`Metabolism of terpenoids and polyketides;ko01100//Metabolic pathways`Metabolism`Global and overview maps;ko01110//Biosynthesis of secondary metabolites`Metabolism`Global and overview maps	-	QVX18579.1//flavonoid 3' hydroxylase 2`[Liquidambar formosana]	PF00067.25//p450`Cytochrome P450	-	tr|A0A5B6Z895|A0A5B6Z895_DAVIN//Uncharacterized protein {ECO:0000313|EMBL:MPA40284.1} Fragment OS=Davidia involucrata (Dove tree) ORFNames=Din_009725 {ECO:0000313|EMBL:MPA40284.1} PE=3
Unigene55917	0.11	0.00	0.00	0.00	0.00	0.00	0.11	0.11	0.00	0.00	0.00	0.00	0.11	0.00	0.00	-	-	-	-	-	-	-	-	-
Unigene153197	0.00	0.00	0.00	0.00	0.00	0.00	0.00	0.00	0.00	0.00	0.00	0.00	0.00	0.00	2.47	-	-	-	-	-	XP_028062614.1//uncharacterized protein LOC114265941`[Camellia sinensis]	-	-	tr|A0A7J0H149|A0A7J0H149_9ERIC//Reverse transcriptase Ty1/copia-type domain-containing protein {ECO:0000259|Pfam:PF07727} OS=Actinidia rufa ORFNames=Acr_26g0000890 {ECO:0000313|EMBL:GFZ16819.1} PE=4
Unigene144138	0.00	0.00	0.00	1.56	0.00	0.00	0.00	0.00	0.00	1.59	0.00	0.00	0.00	0.00	0.00	-	-	-	-	-	-	-	-	-
Unigene152951	0.00	0.00	0.00	0.00	0.00	0.00	0.00	0.00	0.00	0.00	0.00	2.25	0.00	0.00	2.42	-	-	-	-	-	-	-	-	-
Unigene137872	4.17	5.89	4.48	3.17	0.00	1.57	0.00	1.88	0.00	0.00	0.00	2.41	1.70	0.00	0.00	-	-	-	-	-	-	-	-	-
Unigene23485	0.12	0.24	0.16	0.08	0.00	0.12	0.21	0.33	0.24	0.33	0.29	0.45	0.08	0.00	0.21	-	-	-	-	-	-	-	-	-
Unigene20860	0.07	0.07	0.11	0.11	0.11	0.04	0.07	0.18	0.11	0.30	0.37	0.26	0.26	1.11	0.56	-	-	-	-	-	-	-	-	-
Unigene128590	0.00	0.00	0.00	0.00	0.00	0.87	0.00	0.00	1.57	0.00	0.00	0.00	0.00	0.00	0.00	-	-	-	-	-	-	-	-	-
Unigene147332	0.00	0.00	0.00	1.77	1.69	0.00	0.00	0.00	0.00	0.00	0.00	0.00	0.00	0.00	0.00	-	-	-	-	-	-	-	-	-
Unigene34772	0.00	0.07	0.06	0.21	0.07	0.20	0.34	0.32	0.13	0.70	0.52	0.39	0.64	0.14	0.13	-	GO:0050832//defense response to fungus`biological_process`Reactions triggered in response to the presence of a fungus that act to protect the cell or organism. [GOC:ai];GO:0016301//kinase activity`molecular_function`Catalysis of the transfer of a phosphate group, usually from ATP, to a substrate molecule. [ISBN:0198506732];GO:0005886//plasma membrane`cellular_component`The membrane surrounding a …	K13420//FLS2`LRR receptor-like serine/threonine-protein kinase FLS2 [EC:2.7.11.1]	ko04016//MAPK signaling pathway - plant`Environmental Information Processing`Signal transduction;ko04626//Plant-pathogen interaction`Organismal Systems`Environmental adaptation	-	XP_028097669.1//LRR receptor-like serine/threonine-protein kinase FLS2`[Camellia sinensis]	PF13855.9//LRR_8`Leucine rich repeat;PF12799.10//LRR_4`Leucine Rich repeats (2 copies)	-	tr|A0A4D9A574|A0A4D9A574_SALSN//LRR receptor-like serine/threonine-protein kinase EFR {ECO:0000313|EMBL:TEY39758.1} OS=Salvia splendens (Scarlet sage) ORFNames=Saspl_044366 {ECO:0000313|EMBL:TEY39758.1} PE=3
Unigene2309	36.68	32.45	30.62	25.45	26.01	30.77	36.18	33.14	29.31	35.04	36.23	37.80	29.01	21.93	31.63	-	-	K18368//CSE`caffeoylshikimate esterase [EC:3.1.1.-]	ko00940//Phenylpropanoid biosynthesis`Metabolism`Biosynthesis of other secondary metabolites;ko01100//Metabolic pathways`Metabolism`Global and overview maps;ko01110//Biosynthesis of secondary metabolites`Metabolism`Global and overview maps	-	PSR87816.1//Caffeoylshikimate esterase`[Actinidia chinensis var. chinensis]	PF12146.11//Hydrolase_4`Serine aminopeptidase, S33;PF00561.23//Abhydrolase_1`alpha/beta hydrolase fold;PF12697.10//Abhydrolase_6`Alpha/beta hydrolase family	-	tr|A0A2R6P9Z9|A0A2R6P9Z9_ACTCC//Caffeoylshikimate esterase {ECO:0000313|EMBL:PSR87816.1} OS=Actinidia chinensis var. chinensis (Chinese soft-hair kiwi) ORFNames=CEY00_Acc30845 {ECO:0000313|EMBL:PSR87816.1} PE=4
Unigene92607	0.29	0.00	0.00	0.00	0.00	0.00	0.00	0.00	0.28	0.30	0.00	0.00	0.00	0.62	0.00	-	-	-	-	-	-	-	-	-
Unigene52451	80.23	138.96	110.82	94.87	123.94	97.25	107.05	88.84	80.27	97.74	72.29	75.89	60.12	57.15	54.90	-	GO:0061617//MICOS complex`cellular_component`Mitochondrial inner membrane complex involved in maintenance of crista junctions, inner membrane architecture, and formation of contact sites to the outer membrane. In Saccharomyces cerevisiae the complex has six subunits: MIC10, MIC12, MIC19, MIC26, MIC27, and MIC60. [GOC:dph, PMID:21944719, PMID:21987634, PMID:22009199, PMID:24687277]	K17784//MICOS10, MINOS1, MIC10`MICOS complex subunit MIC10	-	-	XP_028063832.1//MICOS complex subunit Mic10-like`[Camellia sinensis]	PF04418.15//DUF543`Domain of unknown function (DUF543)	-	tr|A0A5J5BTF7|A0A5J5BTF7_9ASTE//Uncharacterized protein {ECO:0000313|EMBL:KAA8546275.1} OS=Nyssa sinensis ORFNames=F0562_002986 {ECO:0000313|EMBL:KAA8546275.1} PE=3
Unigene43120	23.29	35.13	32.79	31.70	23.45	30.71	41.07	28.23	33.33	52.29	33.95	38.24	10.23	8.79	11.71	-	GO:0048046//apoplast`cellular_component`The cell membranes and intracellular regions in a plant are connected through plasmodesmata, and plants may be described as having two major compartments: the living symplast and the non-living apoplast. The apoplast is external to the plasma membrane and includes cell walls, intercellular spaces and the lumen of dead structures such as xylem vessels. Water…	K25075//PTS`pterocarpan synthase [EC:4.2.1.139]	ko00943//Isoflavonoid biosynthesis`Metabolism`Biosynthesis of other secondary metabolites;ko01100//Metabolic pathways`Metabolism`Global and overview maps;ko01110//Biosynthesis of secondary metabolites`Metabolism`Global and overview maps	-	XP_028072754.1//dirigent protein 22-like`[Camellia sinensis]	PF03018.17//Dirigent`Dirigent-like protein	-	tr|A0A4S4DND2|A0A4S4DND2_CAMSI//Dirigent protein {ECO:0000256|RuleBase:RU363099} OS=Camellia sinensis var. sinensis ORFNames=TEA_007019 {ECO:0000313|EMBL:THG03676.1} PE=3
Unigene33599	0.00	0.06	0.06	0.00	0.12	0.06	0.06	0.06	0.11	0.06	0.00	0.00	0.36	0.66	0.83	-	-	-	-	-	-	-	-	-
Unigene159766	0.00	0.00	0.00	0.00	0.00	0.00	0.00	0.00	0.00	0.00	0.00	0.00	0.00	0.00	0.00	-	-	-	-	-	-	-	-	-
Unigene60490	0.25	0.00	0.12	0.25	2.05	0.13	0.00	0.13	0.12	0.13	0.38	0.25	0.26	0.26	0.13	-	-	-	-	-	-	-	-	-
Unigene101655	0.00	0.00	11.41	0.77	3.13	6.46	3.56	0.00	9.04	1.17	0.00	1.15	3.90	3.42	1.13	-	-	-	-	-	-	-	-	-
Unigene46978	0.17	0.00	0.09	0.09	0.00	0.00	0.09	0.00	0.00	0.26	0.00	0.17	0.00	0.54	0.18	-	-	-	-	-	-	-	-	-
Unigene74098	0.00	0.00	0.00	0.00	0.00	0.00	0.00	0.00	0.00	0.00	0.00	0.00	0.00	0.37	0.73	-	-	-	-	-	-	-	-	-
Unigene100922	0.00	0.00	0.00	0.00	0.00	0.00	0.00	0.00	0.00	0.00	0.00	0.00	0.00	0.39	0.00	-	-	-	-	-	-	-	-	-
Unigene12083	45.39	25.84	34.45	29.84	27.69	30.84	26.89	29.99	28.48	30.57	29.03	28.54	18.65	16.98	19.47	-	GO:0016021//integral component of membrane`cellular_component`The component of a membrane consisting of the gene products and protein complexes having at least some part of their peptide sequence embedded in the hydrophobic region of the membrane. [GOC:dos, GOC:go_curators];GO:0016192//vesicle-mediated transport`biological_process`A cellular transport process in which transported substances are m…	K01102//PDP`pyruvate dehydrogenase phosphatase [EC:3.1.3.43]	-	-	THG17179.1//hypothetical protein TEA_011151`[Camellia sinensis var. sinensis]	PF00481.24//PP2C`Protein phosphatase 2C	-	tr|A0A4S4EKQ6|A0A4S4EKQ6_CAMSI//Uncharacterized protein {ECO:0000313|EMBL:THG17179.1} OS=Camellia sinensis var. sinensis ORFNames=TEA_011151 {ECO:0000313|EMBL:THG17179.1} PE=3
Unigene142349	0.00	0.00	0.00	0.00	0.00	0.00	0.00	0.00	0.00	1.46	1.48	0.00	0.00	0.00	0.00	-	-	-	-	-	-	-	-	-
Unigene106266	0.00	0.00	0.00	0.00	0.00	0.44	0.45	0.00	0.00	0.00	0.00	0.00	0.00	0.00	0.00	-	-	-	-	-	-	-	-	-
Unigene80277	0.00	0.21	0.21	0.21	0.21	0.42	0.43	0.00	0.20	0.21	0.00	0.00	0.00	0.44	0.00	-	-	-	-	-	-	-	-	-
Unigene44980	0.52	0.00	0.79	0.00	0.16	0.00	0.17	0.16	0.00	0.00	0.00	0.00	3.70	0.00	0.17	-	-	-	-	-	-	-	-	-
Unigene159492	0.00	0.00	0.00	0.00	0.00	0.00	0.00	0.00	0.00	0.00	0.00	0.00	0.00	0.00	0.00	-	-	-	-	-	-	-	-	-
Unigene119735	0.00	0.00	0.00	0.00	0.00	0.00	0.69	0.00	0.59	0.00	0.00	0.00	0.00	0.00	0.00	-	-	-	-	-	-	-	-	-
Unigene70944	0.00	0.00	0.00	0.17	0.00	0.00	0.00	0.50	0.00	0.00	0.00	0.49	0.17	0.17	0.00	-	-	-	-	-	-	-	-	-
Unigene41658	0.14	0.21	0.22	0.08	0.15	0.28	0.15	0.37	0.41	0.75	0.45	0.47	0.28	0.88	0.46	-	-	-	-	-	-	-	-	-
Unigene79203	0.20	0.00	0.20	0.00	0.00	0.41	0.00	0.00	0.00	0.00	0.41	0.21	0.00	0.45	0.00	-	-	-	-	-	-	-	-	-
Unigene11353	4.82	4.55	5.86	8.08	7.96	6.02	7.33	3.79	6.88	4.93	5.39	5.80	8.08	7.53	8.29	-	GO:0005737//cytoplasm`cellular_component`The contents of a cell excluding the plasma membrane and nucleus, but including other subcellular structures. [ISBN:0198547684];GO:0043229//intracellular organelle`cellular_component`Organized structure of distinctive morphology and function, occurring within the cell. Includes the nucleus, mitochondria, plastids, vacuoles, vesicles, ribosomes and the cyto…	K24983//G3BP2`Ras GTPase-activating protein-binding protein 2	-	-	KAF5945445.1//hypothetical protein HYC85_015673`[Camellia sinensis]	PF02136.23//NTF2`Nuclear transport factor 2 (NTF2) domain;PF00076.25//RRM_1`RNA recognition motif. (a.k.a. RRM, RBD, or RNP domain)	-	tr|A0A7J7GYT2|A0A7J7GYT2_CAMSI//Uncharacterized protein {ECO:0000313|EMBL:KAF5945445.1} OS=Camellia sinensis (Tea) ORFNames=HYC85_015673 {ECO:0000313|EMBL:KAF5945445.1} PE=4
Unigene135473	0.00	0.00	0.00	0.00	0.00	1.11	0.00	0.00	0.00	0.00	0.00	0.00	0.00	0.00	0.00	-	GO:0016788//hydrolase activity, acting on ester bonds`molecular_function`Catalysis of the hydrolysis of any ester bond. [GOC:jl]	-	-	-	THF97579.1//hypothetical protein TEA_023606`[Camellia sinensis var. sinensis]	-	-	tr|A0A4S4D5D3|A0A4S4D5D3_CAMSI//Uncharacterized protein {ECO:0000313|EMBL:THF97579.1} OS=Camellia sinensis var. sinensis ORFNames=TEA_023606 {ECO:0000313|EMBL:THF97579.1} PE=4
Unigene115344	0.00	0.00	0.00	0.00	0.00	0.00	0.00	0.00	0.00	0.00	0.00	0.57	0.61	0.00	0.59	-	-	-	-	-	-	-	-	-
Unigene7269	28.31	28.17	28.33	39.70	36.40	38.64	34.44	26.55	40.50	34.20	38.30	36.58	31.37	53.50	49.68	-	GO:0016192//vesicle-mediated transport`biological_process`A cellular transport process in which transported substances are moved in membrane-bounded vesicles; transported substances are enclosed in the vesicle lumen or located in the vesicle membrane. The process begins with a step that directs a substance to the forming vesicle, and includes vesicle budding and coating. Vesicles are then targete…	K19998//SCFD1, SLY1`sec1 family domain-containing protein 1	-	-	XP_028093188.1//SEC1 family transport protein SLY1-like isoform X1`[Camellia sinensis]	PF00995.26//Sec1`Sec1 family	-	tr|A0A5B7A8R7|A0A5B7A8R7_DAVIN//Putative SEC1 family transport protein SLY1-like {ECO:0000313|EMBL:MPA52308.1} OS=Davidia involucrata (Dove tree) ORFNames=Din_021749 {ECO:0000313|EMBL:MPA52308.1} PE=3
Unigene151027	0.00	0.00	1.99	0.00	0.00	0.00	0.00	2.67	0.00	0.00	0.00	0.00	0.00	0.00	0.00	-	-	-	-	-	-	-	-	-
Unigene102429	0.00	0.00	0.00	0.00	0.00	0.00	0.00	0.00	0.00	0.40	0.00	0.78	0.00	0.82	0.80	-	-	-	-	-	-	-	-	-
Unigene38662	0.48	0.20	0.07	0.14	0.00	0.14	0.28	0.07	0.54	1.28	0.75	1.30	0.28	1.42	0.76	-	-	-	-	-	-	-	-	-
Unigene51304	0.39	0.67	0.49	1.76	0.39	1.37	4.05	0.88	0.38	2.36	1.27	1.99	0.50	0.40	0.30	-	GO:0020037//heme binding`molecular_function`Binding to a heme, a compound composed of iron complexed in a porphyrin (tetrapyrrole) ring. [GOC:ai];GO:0006979//response to oxidative stress`biological_process`Any process that results in a change in state or activity of a cell or an organism (in terms of movement, secretion, enzyme production, gene expression, etc.) as a result of oxidative stress, a…	K00430//E1.11.1.7`peroxidase [EC:1.11.1.7]	ko00940//Phenylpropanoid biosynthesis`Metabolism`Biosynthesis of other secondary metabolites;ko01100//Metabolic pathways`Metabolism`Global and overview maps;ko01110//Biosynthesis of secondary metabolites`Metabolism`Global and overview maps	-	XP_028117925.1//peroxidase 17-like`[Camellia sinensis]	-	-	tr|A0A4S4D6K8|A0A4S4D6K8_CAMSI//Peroxidase {ECO:0000256|ARBA:ARBA00012313, ECO:0000256|RuleBase:RU362060} EC=1.11.1.7 {ECO:0000256|ARBA:ARBA00012313, ECO:0000256|RuleBase:RU362060} OS=Camellia sinensis var. sinensis ORFNames=TEA_013462 {ECO:0000313|EMBL:THF97563.1} PE=3
Unigene148258	0.00	0.00	0.00	3.74	0.00	0.00	0.00	0.00	0.00	0.00	0.00	0.00	0.00	0.00	0.00	-	-	-	-	-	-	-	-	-
Unigene46324	0.08	0.08	0.09	0.00	0.00	0.00	0.09	0.09	0.25	0.17	0.26	0.17	1.05	0.36	0.00	-	-	-	-	-	-	-	-	-
Unigene148082	0.00	0.00	0.00	0.00	0.00	0.00	0.00	0.00	0.00	0.00	0.00	1.79	0.00	0.00	0.00	-	-	-	-	-	-	-	-	-
Unigene10356	24.68	36.45	36.73	37.38	47.85	34.00	38.42	20.86	34.60	30.63	22.44	23.28	8.36	14.80	9.19	-	GO:0016021//integral component of membrane`cellular_component`The component of a membrane consisting of the gene products and protein complexes having at least some part of their peptide sequence embedded in the hydrophobic region of the membrane. [GOC:dos, GOC:go_curators]	K18305//mexG`transmembrane protein	-	-	XP_028113306.1//uncharacterized protein LOC114311359 isoform X2`[Camellia sinensis]	PF05514.14//HR_lesion`HR-like lesion-inducing	-	tr|A0A7J7GMA2|A0A7J7GMA2_CAMSI//Uncharacterized protein {ECO:0000313|EMBL:KAF5941840.1} OS=Camellia sinensis (Tea) ORFNames=HYC85_019482 {ECO:0000313|EMBL:KAF5941840.1} PE=4
Unigene136374	0.00	0.00	0.00	0.00	0.00	1.14	0.00	0.00	0.00	0.00	0.00	0.00	0.00	0.00	0.00	-	-	-	-	-	-	-	-	-
Unigene64752	0.28	0.00	0.00	0.00	0.14	0.14	0.14	0.56	0.27	0.14	0.28	0.14	1.73	0.44	1.14	-	-	-	-	-	-	-	-	-
Unigene89905	1.61	0.22	0.27	0.55	1.08	0.00	1.13	0.28	0.00	0.00	0.28	0.83	1.15	0.00	0.28	-	-	-	-	-	-	-	-	-
Unigene119142	0.62	0.61	0.00	0.64	0.00	0.64	0.68	0.69	0.00	0.65	0.66	0.00	0.68	0.67	0.00	-	-	-	-	-	-	-	-	-
Unigene8909	3.25	0.67	1.30	1.76	0.61	4.43	0.28	2.50	1.82	1.63	1.41	1.73	4.71	22.66	7.93	-	-	-	-	-	-	-	-	-
Unigene155496	0.00	0.00	0.00	2.65	0.00	0.00	2.98	0.00	0.00	0.00	0.00	0.00	0.00	0.00	0.00	-	-	-	-	-	-	-	-	-
Unigene19529	34.94	30.87	32.17	34.42	27.83	37.61	40.47	36.24	38.21	38.64	41.97	41.58	49.49	54.68	44.36	-	-	-	-	-	KAF5955419.1//hypothetical protein HYC85_008275`[Camellia sinensis]	PF00564.27//PB1`PB1 domain	-	tr|A0A7J7HS26|A0A7J7HS26_CAMSI//PB1 domain-containing protein {ECO:0000259|SMART:SM00666} OS=Camellia sinensis (Tea) ORFNames=HYC85_008275 {ECO:0000313|EMBL:KAF5955419.1} PE=4
Unigene154917	0.00	0.00	0.00	0.00	4.94	0.00	0.00	0.00	0.00	0.00	0.00	0.00	0.00	0.00	0.00	-	-	-	-	-	-	-	-	-
Unigene144620	0.00	0.00	0.00	0.00	0.00	0.00	0.00	0.00	0.00	0.00	0.00	0.00	0.00	0.00	0.00	-	-	-	-	-	-	-	-	-
Unigene2395	20.37	17.89	24.04	24.06	20.89	24.47	21.16	22.86	26.78	28.23	32.24	33.22	15.87	16.82	16.40	-	GO:0007018//microtubule-based movement`biological_process`A microtubule-based process that results in the movement of organelles, other microtubules, or other cellular components. Examples include motor-driven movement along microtubules and movement driven by polymerization or depolymerization of microtubules. [GOC:cjm, ISBN:0815316194];GO:0008017//microtubule binding`molecular_function`Binding …	K11498//CENPE, KIF10`centromeric protein E	ko04814//Motor proteins`Cellular Processes`Cell motility	-	KAF5938205.1//hypothetical protein HYC85_025711`[Camellia sinensis]	PF00225.26//Kinesin`Kinesin motor domain	-	tr|A0A7J7GD40|A0A7J7GD40_CAMSI//Kinesin-like protein {ECO:0000256|RuleBase:RU000394} OS=Camellia sinensis (Tea) ORFNames=HYC85_025711 {ECO:0000313|EMBL:KAF5938205.1} PE=3
Unigene152440	0.00	2.10	0.00	0.00	0.00	0.00	0.00	0.00	0.00	0.00	0.00	0.00	0.00	0.00	0.00	-	-	-	-	-	-	-	-	-
Unigene156877	2.67	0.00	0.00	0.00	0.00	0.00	0.00	0.00	0.00	0.00	0.00	0.00	0.00	2.91	0.00	-	-	-	-	-	-	-	-	-
Unigene13589	1.38	0.06	0.72	0.42	0.00	0.32	0.38	0.14	1.23	0.67	2.66	0.76	0.06	0.50	1.45	-	-	-	-	-	-	-	-	-
Unigene119328	1.87	0.00	0.63	0.65	1.25	1.93	0.69	0.69	0.00	0.00	0.00	0.64	0.00	1.36	0.67	-	-	-	-	-	-	-	-	-
Unigene7668	4.68	2.54	2.80	3.45	2.95	2.95	4.53	2.08	3.14	5.36	5.28	5.40	7.83	11.40	9.67	-	-	-	-	-	THG07444.1//hypothetical protein TEA_023986`[Camellia sinensis var. sinensis]	PF07797.17//DUF1639`Protein of unknown function (DUF1639)	-	tr|A0A4S4DWJ7|A0A4S4DWJ7_CAMSI//Uncharacterized protein {ECO:0000313|EMBL:THG07444.1} OS=Camellia sinensis var. sinensis ORFNames=TEA_023986 {ECO:0000313|EMBL:THG07444.1} PE=4
Unigene29204	35.34	34.95	29.58	50.66	54.05	50.65	23.82	40.45	35.46	10.99	41.97	31.62	3.08	8.47	5.56	-	GO:0008194//UDP-glycosyltransferase activity`molecular_function`Catalysis of the transfer of a glycosyl group from a UDP-sugar to a small hydrophobic molecule. [InterPro:IPR004224, PMID:11846783]	K23260//TOGT1`scopoletin glucosyltransferase [EC:2.4.1.128]	ko00999//Podophyllotoxin biosynthesis`Metabolism`Biosynthesis of other secondary metabolites;ko01110//Biosynthesis of secondary metabolites`Metabolism`Global and overview maps	-	XP_028126313.1//scopoletin glucosyltransferase-like`[Camellia sinensis]	-	-	tr|A0A4S4F2V5|A0A4S4F2V5_CAMSI//Uncharacterized protein {ECO:0000313|EMBL:THG23394.1} OS=Camellia sinensis var. sinensis ORFNames=TEA_019943 {ECO:0000313|EMBL:THG23394.1} PE=4
Unigene58492	0.35	0.00	0.00	0.95	1.29	0.59	0.00	0.00	0.00	0.00	0.00	0.00	0.00	0.00	0.12	-	GO:0050832//defense response to fungus`biological_process`Reactions triggered in response to the presence of a fungus that act to protect the cell or organism. [GOC:ai];GO:0043531//ADP binding`molecular_function`Binding to ADP, adenosine 5'-diphosphate. [GOC:jl]	K13459//RPS2`disease resistance protein RPS2	ko04626//Plant-pathogen interaction`Organismal Systems`Environmental adaptation	-	XP_028083350.1//probable disease resistance protein At1g61180`[Camellia sinensis]	PF13855.9//LRR_8`Leucine rich repeat	-	tr|A0A7J7GAR1|A0A7J7GAR1_CAMSI//NB-ARC domain-containing protein {ECO:0000259|Pfam:PF00931} OS=Camellia sinensis (Tea) ORFNames=HYC85_025339 {ECO:0000313|EMBL:KAF5937833.1} PE=4
Unigene138134	0.00	0.00	0.00	0.00	0.00	0.00	0.00	0.00	0.00	0.00	0.00	0.00	0.00	0.00	0.00	-	-	-	-	-	-	-	-	-
Unigene6981	6.73	2.70	7.56	1.37	2.53	4.15	3.59	2.93	9.47	5.76	4.96	7.45	4.69	11.44	9.58	-	-	-	-	-	-	-	-	-
Unigene81605	0.22	0.43	0.22	0.44	0.22	0.22	0.00	0.00	0.63	0.00	0.00	0.66	0.00	0.23	0.00	-	-	-	-	-	-	-	-	-
Unigene2238	33.46	14.55	27.30	29.55	20.94	35.37	22.34	25.76	31.37	36.78	34.03	42.01	55.78	40.35	45.33	-	GO:0051321//meiotic cell cycle`biological_process`Progression through the phases of the meiotic cell cycle, in which canonically a cell replicates to produce four offspring with half the chromosomal content of the progenitor cell via two nuclear divisions. [GOC:ai];GO:0003723//RNA binding`molecular_function`Binding to an RNA molecule or a portion thereof. [GOC:jl, GOC:mah]	K11294//NCL, NSR1`nucleolin	-	-	XP_028120087.1//protein MEI2-like 5 isoform X3`[Camellia sinensis]	PF00076.25//RRM_1`RNA recognition motif. (a.k.a. RRM, RBD, or RNP domain);PF13893.9//RRM_5`RNA recognition motif. (a.k.a. RRM, RBD, or RNP domain);PF04059.15//RRM_2`RNA recognition motif 2	-	tr|A0A4V3WJC0|A0A4V3WJC0_CAMSI//Uncharacterized protein {ECO:0000313|EMBL:THF96156.1} OS=Camellia sinensis var. sinensis ORFNames=TEA_001546 {ECO:0000313|EMBL:THF96156.1} PE=4
Unigene83566	14.75	13.86	10.66	16.10	10.58	13.64	8.56	13.70	12.05	8.90	13.39	15.85	6.57	4.81	6.19	-	-	-	-	-	-	-	-	-
Unigene87998	0.32	0.00	0.32	0.99	0.96	0.00	0.00	0.00	0.92	0.33	0.67	0.33	0.00	0.00	0.00	-	-	-	-	-	-	-	-	-
Unigene25324	0.04	0.04	0.27	0.09	0.22	0.04	0.00	0.04	0.04	0.00	0.04	0.13	0.05	0.18	0.09	-	-	-	-	-	-	-	-	-
Unigene9457	0.13	0.17	0.08	0.11	0.07	0.11	0.27	0.02	0.13	0.30	0.35	0.35	1.48	9.19	1.47	-	-	-	-	-	-	-	-	-
Unigene83661	0.00	0.22	0.00	0.23	0.00	0.00	0.24	0.00	0.00	0.47	0.00	0.23	0.00	0.24	0.00	-	-	-	-	-	-	-	-	-
Unigene125818	0.00	0.76	0.00	1.61	0.00	0.80	0.00	0.00	0.00	0.00	0.00	0.80	0.00	0.00	0.00	-	-	-	-	-	-	-	-	-
Unigene113621	0.00	0.00	0.00	0.00	0.00	0.00	0.00	0.00	0.50	0.00	0.00	0.00	0.00	1.14	0.00	-	-	-	-	-	-	-	-	-
Unigene39998	319.32	317.83	269.76	275.91	247.07	287.80	267.78	475.57	300.18	271.06	412.13	366.91	149.65	107.06	165.68	-	GO:0051287//NAD binding`molecular_function`Binding to nicotinamide adenine dinucleotide, a coenzyme involved in many redox and biosynthetic reactions; binding may be to either the oxidized form, NAD+, or the reduced form, NADH. [GOC:ai];GO:0050661//NADP binding`molecular_function`Binding to nicotinamide-adenine dinucleotide phosphate, a coenzyme involved in many redox and biosynthetic reactions; …	-	-	-	XP_028076630.1//glyceraldehyde-3-phosphate dehydrogenase A, chloroplastic`[Camellia sinensis]	-	-	tr|A0A4V3WN62|A0A4V3WN62_CAMSI//Glyceraldehyde-3-phosphate dehydrogenase {ECO:0000256|RuleBase:RU361160} EC=1.2.1.- {ECO:0000256|RuleBase:RU361160} OS=Camellia sinensis var. sinensis ORFNames=TEA_014277 {ECO:0000313|EMBL:THG11307.1} PE=3
Unigene151871	0.00	0.00	0.00	0.00	0.00	0.00	0.00	0.00	0.00	0.00	0.00	0.00	0.00	0.00	0.00	-	-	-	-	-	-	-	-	-
Unigene83313	0.00	0.00	0.23	0.00	0.45	0.23	0.00	0.00	0.00	0.46	0.00	0.00	0.00	0.00	0.00	-	-	-	-	-	-	-	-	-
Unigene138672	0.00	0.00	0.00	0.00	0.00	1.23	0.00	0.00	0.00	0.00	1.28	0.00	0.00	0.00	0.00	-	-	-	-	-	-	-	-	-
Unigene20031	0.07	0.14	0.18	0.18	0.11	0.14	0.11	0.18	0.11	0.22	0.21	0.36	0.25	0.37	0.36	-	-	-	-	-	-	-	-	-
Unigene159	16.02	18.57	16.71	22.09	24.24	19.63	14.26	14.14	17.54	7.97	10.58	10.49	10.90	10.02	7.95	-	GO:0008168//methyltransferase activity`molecular_function`Catalysis of the transfer of a methyl group to an acceptor molecule. [ISBN:0198506732];GO:0016021//integral component of membrane`cellular_component`The component of a membrane consisting of the gene products and protein complexes having at least some part of their peptide sequence embedded in the hydrophobic region of the membrane. [GOC:d…	K21971//NSUN6`methyltransferase NSUN6 [EC:2.1.1.-]	-	-	XP_028064429.1//putative methyltransferase NSUN6 isoform X2`[Camellia sinensis]	-	-	tr|A0A4S4EJG5|A0A4S4EJG5_CAMSI//Uncharacterized protein {ECO:0000313|EMBL:THG16700.1} OS=Camellia sinensis var. sinensis ORFNames=TEA_011416 {ECO:0000313|EMBL:THG16700.1} PE=3
Unigene76900	0.00	0.00	0.00	0.00	0.57	0.39	0.00	0.39	0.00	0.00	0.00	0.19	0.00	0.60	0.00	-	-	-	-	-	-	-	-	-
Unigene29872	2.85	0.85	2.53	0.44	0.72	0.50	3.01	0.20	3.58	9.79	6.17	5.19	0.57	1.89	0.74	-	-	-	-	-	-	-	-	-
Unigene38972	0.07	0.00	0.00	0.07	0.00	0.28	0.00	0.14	0.14	0.28	0.07	0.07	0.14	0.36	0.00	-	-	-	-	-	-	-	-	-
Unigene99696	0.00	0.00	0.00	0.00	0.00	0.36	0.00	0.00	0.00	0.37	0.00	0.36	0.00	1.13	0.37	-	-	-	-	-	-	-	-	-
Unigene56744	0.00	0.00	0.00	0.00	0.00	0.00	0.00	0.00	0.00	0.19	0.00	0.00	0.00	1.59	0.34	-	-	-	-	-	-	-	-	-
Unigene102967	0.39	0.00	0.00	0.40	0.00	0.00	0.00	0.00	0.00	0.40	0.00	0.00	0.84	0.83	1.22	-	-	-	-	-	-	-	-	-
Unigene102443	0.00	0.00	0.77	0.00	0.00	0.00	0.00	0.00	0.00	0.40	0.00	0.00	0.00	0.00	0.00	-	-	-	-	-	-	-	-	-
Unigene68869	0.40	0.15	0.00	0.82	0.40	0.00	0.19	0.00	0.38	0.19	0.00	0.81	5.19	1.17	10.28	-	-	-	-	-	-	-	-	-
Unigene136722	0.00	1.09	1.11	0.00	0.00	1.16	1.27	0.00	1.03	0.00	0.00	0.00	1.25	1.22	2.43	-	-	-	-	-	-	-	-	-
Unigene108342	0.00	0.00	0.00	0.00	0.00	0.00	0.00	0.49	0.43	0.47	0.47	0.00	0.00	0.00	0.00	-	-	-	-	-	-	-	-	-
Unigene25407	4.49	2.80	5.65	5.08	6.06	5.18	2.92	3.11	5.82	6.11	3.55	5.29	16.98	52.62	35.10	-	-	-	-	-	XP_028055379.1//uncharacterized protein LOC114259552`[Camellia sinensis]	-	-	tr|A0A4S4EW78|A0A4S4EW78_CAMSI//Uncharacterized protein {ECO:0000313|EMBL:THG20794.1} OS=Camellia sinensis var. sinensis ORFNames=TEA_003868 {ECO:0000313|EMBL:THG20794.1} PE=4
Unigene20142	3.41	1.83	2.85	3.30	2.80	3.21	2.54	2.31	2.38	1.46	3.60	1.88	3.01	4.33	4.32	-	-	-	-	-	-	-	-	-
Unigene153163	0.00	0.00	0.00	0.00	0.00	0.00	0.00	0.00	0.00	0.00	0.00	0.00	0.00	0.00	0.00	-	-	-	-	-	-	-	-	-
Unigene114810	0.00	0.00	0.00	0.00	0.00	0.00	0.00	0.00	0.00	0.00	0.00	0.00	1.20	0.00	0.58	-	-	-	-	-	-	-	-	-
Unigene143208	0.00	0.00	0.00	0.00	0.00	0.00	0.00	0.00	0.00	0.00	0.00	0.00	0.00	1.55	1.54	-	-	-	-	-	-	-	-	-
Unigene137257	1.13	0.00	0.00	1.19	0.00	0.00	0.00	0.00	0.00	0.00	0.00	0.00	0.00	0.00	0.00	-	-	-	-	-	-	-	-	-
Unigene38859	18.04	15.79	20.58	23.21	29.66	19.73	20.43	11.86	21.38	17.91	15.25	15.97	9.44	8.32	8.79	-	GO:0016021//integral component of membrane`cellular_component`The component of a membrane consisting of the gene products and protein complexes having at least some part of their peptide sequence embedded in the hydrophobic region of the membrane. [GOC:dos, GOC:go_curators]	-	-	-	KAF5945667.1//hypothetical protein HYC85_015895`[Camellia sinensis]	-	-	tr|A0A7J7GZ78|A0A7J7GZ78_CAMSI//Uncharacterized protein {ECO:0000313|EMBL:KAF5945667.1} OS=Camellia sinensis (Tea) ORFNames=HYC85_015895 {ECO:0000313|EMBL:KAF5945667.1} PE=4
Unigene11327	106.13	221.41	154.59	70.03	79.42	94.38	111.21	292.98	89.70	80.33	68.94	65.86	151.72	48.26	51.57	-	GO:0005975//carbohydrate metabolic process`biological_process`The chemical reactions and pathways involving carbohydrates, any of a group of organic compounds based of the general formula Cx(H2O)y. Includes the formation of carbohydrate derivatives by the addition of a carbohydrate residue to another molecule. [GOC:mah, ISBN:0198506732];GO:0004553//hydrolase activity, hydrolyzing O-glycosyl compo…	K19964//HIUH`hydroxyisourate hydrolase [EC:3.5.2.17]	ko00230//Purine metabolism`Metabolism`Nucleotide metabolism;ko01100//Metabolic pathways`Metabolism`Global and overview maps	-	KAF5931375.1//hypothetical protein HYC85_032248`[Camellia sinensis]	-	-	tr|A0A7J7FSR5|A0A7J7FSR5_CAMSI//Uncharacterized protein {ECO:0000313|EMBL:KAF5931375.1} OS=Camellia sinensis (Tea) ORFNames=HYC85_032248 {ECO:0000313|EMBL:KAF5931375.1} PE=3
Unigene130135	0.00	0.00	0.00	0.00	0.00	0.00	0.99	0.00	0.83	0.00	0.00	0.00	0.00	0.00	0.00	-	-	-	-	-	-	-	-	-
Unigene88855	0.26	0.51	0.26	0.00	0.00	0.00	0.27	0.00	0.00	0.00	0.27	0.53	0.56	0.28	0.00	-	-	-	-	-	-	-	-	-
Unigene158575	0.00	0.00	0.00	0.00	0.00	0.00	0.00	0.00	0.00	0.00	0.00	0.00	0.00	3.18	0.00	-	-	-	-	-	-	-	-	-
Unigene122398	0.00	0.00	0.70	0.00	0.00	0.00	0.00	0.00	0.00	2.20	0.00	0.72	0.00	0.00	0.00	-	-	-	-	-	-	-	-	-
Unigene40648	1.08	1.69	0.50	0.87	0.28	0.43	0.51	0.22	0.87	1.23	1.04	1.50	1.60	1.74	1.86	-	-	-	-	-	-	-	-	-
Unigene120170	0.00	0.00	0.00	0.00	0.00	0.00	0.00	0.00	0.00	0.00	0.00	1.99	0.00	0.70	0.00	-	-	-	-	-	-	-	-	-
Unigene87130	1.75	0.98	0.75	1.28	0.75	0.77	0.00	0.78	1.20	0.26	1.03	0.51	2.40	2.93	2.34	-	GO:0006952//defense response`biological_process`Reactions, triggered in response to the presence of a foreign body or the occurrence of an injury, which result in restriction of damage to the organism attacked or prevention/recovery from the infection caused by the attack. [GOC:go_curators]	K13459//RPS2`disease resistance protein RPS2	ko04626//Plant-pathogen interaction`Organismal Systems`Environmental adaptation	-	XP_028080966.1//putative disease resistance RPP13-like protein 1`[Camellia sinensis]	-	-	tr|A0A4S4DZ70|A0A4S4DZ70_CAMSI//Uncharacterized protein {ECO:0000313|EMBL:THG08175.1} OS=Camellia sinensis var. sinensis ORFNames=TEA_006182 {ECO:0000313|EMBL:THG08175.1} PE=4
Unigene61376	0.00	0.00	0.00	0.00	0.00	0.00	0.00	0.00	0.00	0.00	0.26	0.00	0.40	0.66	0.39	-	-	-	-	-	XP_028102089.1//uncharacterized protein LOC114301326`[Camellia sinensis]	-	-	tr|A0A834H8Y3|A0A834H8Y3_RHOSS//RNase H type-1 domain-containing protein {ECO:0000259|PROSITE:PS50879} OS=Rhododendron simsii (Sims's rhododendron) ORFNames=RHSIM_Rhsim02G0166900 {ECO:0000313|EMBL:KAF7149768.1} PE=4
Unigene120238	0.00	0.00	0.00	0.00	0.00	0.00	0.00	0.00	0.00	0.00	0.00	0.66	0.00	0.00	0.00	-	-	-	-	-	-	-	-	-
Unigene45338	3.95	5.13	13.31	6.59	2.27	16.63	6.84	11.45	20.83	1.62	1.79	1.96	0.17	5.30	3.58	-	-	-	-	-	-	-	-	-
Unigene132271	0.00	0.00	0.00	1.00	0.00	0.00	0.00	0.00	0.00	0.00	0.00	0.00	0.00	0.00	0.00	-	-	-	-	-	-	-	-	-
Unigene1704	0.27	0.00	0.11	0.23	0.05	0.12	0.23	0.14	0.33	0.36	0.48	0.34	0.65	0.74	0.66	-	-	K18819//GOLS`inositol 3-alpha-galactosyltransferase [EC:2.4.1.123]	ko00052//Galactose metabolism`Metabolism`Carbohydrate metabolism;ko01100//Metabolic pathways`Metabolism`Global and overview maps	-	XP_028097954.1//uncharacterized protein LOC114297688`[Camellia sinensis]	PF00078.30//RVT_1`Reverse transcriptase (RNA-dependent DNA polymerase)	-	tr|A0A834FUB4|A0A834FUB4_RHOSS//Reverse transcriptase domain-containing protein {ECO:0000259|PROSITE:PS50878} OS=Rhododendron simsii (Sims's rhododendron) ORFNames=RHSIM_RhsimUnG0236900 {ECO:0000313|EMBL:KAF7112363.1} PE=4
Unigene140082	0.00	0.00	0.00	0.00	0.00	0.00	0.00	0.00	1.16	0.00	0.00	0.00	1.42	0.00	0.00	-	-	-	-	-	-	-	-	-
Unigene4136	7.94	5.99	8.85	10.24	7.78	10.78	10.12	7.80	11.16	12.63	11.26	10.96	6.90	8.42	10.06	-	GO:0042765//GPI-anchor transamidase complex`cellular_component`An enzyme complex which in humans and yeast consists of at least five proteins; for example, the complex contains GAA1, GPI8, PIG-S, PIG-U, and PIG-T in human, and Gaa1p, Gab1p, Gpi8p, Gpi16p, and Gpi17p in yeast. Catalyzes the posttranslational attachment of the carboxy-terminus of a precursor protein to a GPI-anchor. [GOC:jl, GOC:rb…	K05289//GAA1`GPI-anchor transamidase subunit GAA1	ko00563//Glycosylphosphatidylinositol (GPI)-anchor biosynthesis`Metabolism`Glycan biosynthesis and metabolism;ko01100//Metabolic pathways`Metabolism`Global and overview maps	-	XP_028055011.1//glycosylphosphatidylinositol anchor attachment 1 protein`[Camellia sinensis]	PF04114.17//Gaa1`Gaa1-like, GPI transamidase component	-	tr|A0A2R6RZ01|A0A2R6RZ01_ACTCC//Glycosylphosphatidylinositol anchor attachment 1 protein {ECO:0000313|EMBL:PSS35247.1} OS=Actinidia chinensis var. chinensis (Chinese soft-hair kiwi) ORFNames=CEY00_Acc02448 {ECO:0000313|EMBL:PSS35247.1} PE=4
Unigene5669	9.36	6.65	8.26	9.83	9.09	9.18	5.02	7.61	9.30	3.30	4.97	3.95	6.48	10.08	9.18	-	GO:0005737//cytoplasm`cellular_component`The contents of a cell excluding the plasma membrane and nucleus, but including other subcellular structures. [ISBN:0198547684];GO:0055129//L-proline biosynthetic process`biological_process`The chemical reactions and pathways resulting in the formation of L-proline, an L-enantiomer of a chiral, cyclic, nonessential alpha-amino acid found in peptide linkage…	K12657//ALDH18A1, P5CS`delta-1-pyrroline-5-carboxylate synthetase [EC:2.7.2.11 1.2.1.41]	ko00330//Arginine and proline metabolism`Metabolism`Amino acid metabolism;ko01100//Metabolic pathways`Metabolism`Global and overview maps;ko01110//Biosynthesis of secondary metabolites`Metabolism`Global and overview maps;ko01230//Biosynthesis of amino acids`Metabolism`Global and overview maps	-	XP_028097620.1//delta-1-pyrroline-5-carboxylate synthase-like`[Camellia sinensis]	PF00696.31//AA_kinase`Amino acid kinase family;PF00171.25//Aldedh`Aldehyde dehydrogenase family	-	tr|A0A7J7GN69|A0A7J7GN69_CAMSI//Delta-1-pyrroline-5-carboxylate synthase {ECO:0000256|PIRNR:PIRNR036429} Glutamate 5-kinase {ECO:0000256|PIRNR:PIRNR036429} Short=GK {ECO:0000256|PIRNR:PIRNR036429} EC=2.7.2.11 {ECO:0000256|PIRNR:PIRNR036429} Gamma-glutamyl kinase {ECO:0000256|PIRNR:PIRNR036429} Gamma-glutamyl phosphate reductase {ECO:0000256|PIRNR:PIRNR036429} Short=GPR {ECO:0000256|PIRNR:PIRNR036…
Unigene26328	34.67	26.67	26.47	23.53	22.71	23.42	22.01	43.70	24.87	24.35	30.58	26.72	39.56	26.22	36.79	-	GO:0016773//phosphotransferase activity, alcohol group as acceptor`molecular_function`Catalysis of the transfer of a phosphorus-containing group from one compound (donor) to an alcohol group (acceptor). [GOC:jl];GO:0019200//carbohydrate kinase activity`molecular_function`Catalysis of the transfer of a phosphate group, usually from ATP, to a carbohydrate substrate molecule. [GOC:jl];GO:0044281//sm…	K18478//yihV`sulfofructose kinase [EC:2.7.1.184]	-	-	KAF5930765.1//hypothetical protein HYC85_031638`[Camellia sinensis]	PF00294.27//PfkB`pfkB family carbohydrate kinase	-	tr|A0A7J7FR72|A0A7J7FR72_CAMSI//PfkB domain-containing protein {ECO:0000259|Pfam:PF00294} OS=Camellia sinensis (Tea) ORFNames=HYC85_031638 {ECO:0000313|EMBL:KAF5930765.1} PE=3
Unigene29594	45.06	51.74	44.19	35.74	42.97	39.54	31.41	32.04	30.07	27.64	22.62	39.37	31.12	33.73	31.16	-	GO:0006886//intracellular protein transport`biological_process`The directed movement of proteins in a cell, including the movement of proteins between specific compartments or structures within a cell, such as organelles of a eukaryotic cell. [GOC:mah]	K18466//VPS26A_B`vacuolar protein sorting-associated protein 26A/B	ko04144//Endocytosis`Cellular Processes`Transport and catabolism	-	KAF3629680.1//Vacuolar protein sorting-associated protein 26A`[Capsicum annuum]	-	-	tr|A0A7J9LWB4|A0A7J9LWB4_GOSSC//Uncharacterized protein {ECO:0000313|EMBL:MBA0863000.1} OS=Gossypium schwendimanii (Cotton) ORFNames=Goshw_015361 {ECO:0000313|EMBL:MBA0863000.1} PE=3
Unigene28662	0.09	0.05	0.05	0.05	0.00	0.32	0.00	0.20	0.00	0.10	0.31	0.33	0.10	0.30	0.50	-	-	-	-	-	-	-	-	-
Unigene122178	0.00	0.00	0.00	0.00	0.00	1.42	0.00	0.77	1.29	0.00	0.00	0.00	0.00	0.00	0.00	-	-	-	-	-	-	-	-	-
Unigene58957	0.12	0.00	0.00	0.12	0.00	0.12	0.00	0.12	0.00	0.00	0.24	0.00	0.25	0.12	0.36	-	-	-	-	-	-	-	-	-
Unigene32348	1.22	1.57	1.00	0.79	0.19	0.65	3.25	1.04	1.97	1.29	1.14	1.37	14.89	2.73	6.12	-	-	-	-	-	-	-	-	-
Unigene64892	0.28	0.14	0.14	0.00	0.28	0.14	0.00	0.00	0.00	0.00	0.00	0.00	0.00	0.00	0.00	-	-	-	-	-	-	-	-	-
Unigene135965	0.00	0.00	1.08	0.00	0.00	0.00	0.00	1.28	0.00	0.00	0.00	0.00	0.00	0.00	0.00	-	-	-	-	-	-	-	-	-
Unigene104979	0.41	0.00	0.82	0.00	0.41	0.00	0.44	0.00	0.00	0.00	0.00	0.00	1.78	0.88	3.02	-	-	-	-	-	-	-	-	-
Unigene19534	0.10	0.03	0.52	0.00	0.14	0.17	0.04	0.23	0.10	0.00	0.00	0.00	0.87	0.28	0.19	-	-	-	-	-	-	-	-	-
Unigene72136	0.67	0.83	0.84	1.37	0.50	1.02	0.00	1.38	0.98	1.72	1.71	2.04	2.29	2.83	2.42	-	-	-	-	-	-	-	-	-
Unigene137709	0.00	0.00	0.00	0.00	0.00	0.00	0.00	0.00	0.00	0.00	0.00	0.00	1.29	0.00	0.00	-	-	-	-	-	-	-	-	-
Unigene88053	0.00	0.00	0.00	0.00	0.26	0.00	0.27	0.00	0.00	0.00	0.00	0.00	0.00	0.27	0.00	-	-	-	-	-	-	-	-	-
Unigene37989	0.17	0.00	0.07	0.23	0.00	0.00	0.27	0.36	0.13	0.27	0.40	0.58	0.24	0.63	0.48	-	-	-	-	-	-	-	-	-
Unigene38563	0.34	0.67	0.48	1.23	1.02	0.89	2.55	0.68	0.20	1.71	0.55	1.02	0.70	3.52	1.87	-	-	-	-	-	-	-	-	-
Unigene76104	0.79	0.56	0.20	0.40	1.68	0.00	0.19	0.21	0.39	0.00	0.40	0.19	1.66	1.86	0.19	-	-	-	-	-	-	-	-	-
Unigene63185	0.13	0.00	0.13	0.00	0.00	0.13	0.00	0.27	0.13	0.27	0.00	0.00	0.69	0.70	0.82	-	-	-	-	-	-	-	-	-
Unigene40706	0.58	0.86	0.72	0.15	0.07	0.22	0.73	1.17	0.50	0.00	0.00	0.00	1.86	0.08	0.07	-	-	-	-	-	KAE9447679.1//hypothetical protein C3L33_20422, partial`[Rhododendron williamsianum]	-	-	tr|A0A6A4KXU3|A0A6A4KXU3_9ERIC//Uncharacterized protein {ECO:0000313|EMBL:KAE9447679.1} Fragment OS=Rhododendron williamsianum ORFNames=C3L33_20422 {ECO:0000313|EMBL:KAE9447679.1} PE=4
Unigene125773	0.00	0.00	0.77	0.00	0.00	0.00	0.00	0.00	0.00	0.81	0.00	0.00	0.00	0.00	0.00	-	-	-	-	-	POE92525.1//hypothetical protein CFP56_37969`[Quercus suber]	PF04788.15//DUF620`Protein of unknown function (DUF620)	-	tr|A0A7N2QYB7|A0A7N2QYB7_QUELO//Uncharacterized protein {ECO:0000313|EnsemblPlants:QL02p008002:mrna} OS=Quercus lobata (Valley oak) PE=4
Unigene116615	0.00	0.00	0.00	0.00	0.00	0.00	0.00	0.00	0.00	0.00	0.00	0.00	1.27	0.63	0.00	-	-	-	-	-	-	-	-	-
Unigene127499	0.00	0.00	0.00	0.00	0.00	0.00	0.00	0.00	0.00	0.86	0.00	0.00	0.00	0.00	0.00	-	GO:0046872//metal ion binding`molecular_function`Binding to a metal ion. [GOC:ai]	-	-	KOG4738//Predicted metallothionein`Inorganic ion transport and metabolism`[P]	XP_007027026.1//PREDICTED: metallothionein-like protein type 2`[Theobroma cacao]	PF01439.21//Metallothio_2`Metallothionein	-	tr|A0A061ES70|A0A061ES70_THECC//Metallothionein 2A, putative {ECO:0000313|EMBL:EOY07528.1} OS=Theobroma cacao (Cacao) (Cocoa) ORFNames=TCM_021938 {ECO:0000313|EMBL:EOY07528.1} PE=3
Unigene31959	0.00	0.00	0.00	0.00	0.00	0.00	0.00	0.00	0.00	0.00	0.00	0.06	0.00	0.57	0.17	-	-	-	-	-	-	-	-	-
Unigene45904	0.17	0.25	0.67	0.25	0.25	0.34	1.36	0.59	0.66	2.12	1.10	0.51	0.95	1.13	0.60	-	GO:0015031//protein transport`biological_process`The directed movement of proteins into, out of or within a cell, or between cells, by means of some agent such as a transporter or pore. [GOC:ai];GO:0016021//integral component of membrane`cellular_component`The component of a membrane consisting of the gene products and protein complexes having at least some part of their peptide sequence embedded…	-	-	-	YP_009412480.1//hypothetical chloroplast RF1`[Schima wallichii]	-	-	tr|A0A220QQV7|A0A220QQV7_9ERIC//Protein TIC 214 {ECO:0000256|ARBA:ARBA00016640} Translocon at the inner envelope membrane of chloroplasts 214 {ECO:0000256|ARBA:ARBA00020405} OS=Schima wallichii Name=ycf1 {ECO:0000313|EMBL:ASK07418.1} PE=3
Unigene44290	0.16	0.08	0.08	0.00	0.16	0.24	0.08	0.00	0.00	0.16	0.16	0.24	0.25	0.50	0.45	-	-	-	-	-	-	-	-	-
Unigene33619	0.06	0.00	0.00	0.06	0.00	0.00	0.12	0.00	0.18	0.06	0.18	0.29	0.00	0.37	0.12	-	-	-	-	-	-	-	-	-
Unigene29888	1.59	0.22	0.00	3.13	5.25	1.85	0.54	0.25	0.24	0.30	0.26	0.62	0.20	0.30	0.84	-	GO:0005840//ribosome`cellular_component`An intracellular organelle, about 200 A in diameter, consisting of RNA and protein. It is the site of protein biosynthesis resulting from translation of messenger RNA (mRNA). It consists of two subunits, one large and one small, each containing only protein and RNA. Both the ribosome and its subunits are characterized by their sedimentation coefficients, ex…	K02947//RP-S10e, RPS10`small subunit ribosomal protein S10e	ko03010//Ribosome`Genetic Information Processing`Translation	-	PKI45060.1//hypothetical protein CRG98_034549`[Punica granatum]	PF03501.18//S10_plectin`Plectin/S10 domain	-	tr|A0A4D8Z0Z1|A0A4D8Z0Z1_SALSN//Small subunit ribosomal protein S10e {ECO:0000313|EMBL:TEY26229.1} OS=Salvia splendens (Scarlet sage) ORFNames=Saspl_032230 {ECO:0000313|EMBL:TEY26229.1} PE=4
Unigene124460	0.00	1.45	0.74	0.77	0.75	0.77	0.00	0.00	0.00	0.00	0.00	0.00	0.00	1.62	0.00	-	-	-	-	-	-	-	-	-
Unigene3288	37.91	38.68	38.48	29.54	26.84	35.43	36.61	31.85	36.18	57.07	45.35	37.00	59.99	76.09	70.83	-	GO:0008270//zinc ion binding`molecular_function`Binding to a zinc ion (Zn). [GOC:ai]	K17710//PTCD1`pentatricopeptide repeat domain-containing protein 1	-	-	XP_028116696.1//LOW QUALITY PROTEIN: pentatricopeptide repeat-containing protein At3g03580-like`[Camellia sinensis]	PF13041.9//PPR_2`PPR repeat family;PF12854.10//PPR_1`PPR repeat;PF01535.23//PPR`PPR repeat;PF20431.1//E_motif`E motif;PF14432.9//DYW_deaminase`DYW family of nucleic acid deaminases	-	tr|A0A2R6QPU4|A0A2R6QPU4_ACTCC//Pentatricopeptide repeat-containing protein {ECO:0000313|EMBL:PSS11958.1} OS=Actinidia chinensis var. chinensis (Chinese soft-hair kiwi) ORFNames=CEY00_Acc16170 {ECO:0000313|EMBL:PSS11958.1} PE=3
Unigene70823	0.17	0.17	0.34	0.00	0.00	0.16	0.00	0.00	0.16	0.00	0.00	0.00	0.18	0.18	0.00	-	-	-	-	-	-	-	-	-
Unigene102033	0.38	0.00	0.00	0.00	0.00	0.00	0.00	0.00	0.00	0.00	0.00	0.00	0.41	0.00	0.40	-	-	-	-	-	-	-	-	-
Unigene67461	0.00	0.00	0.00	0.00	0.00	0.00	0.00	0.16	0.00	0.00	0.00	0.00	0.00	3.39	0.32	-	-	-	-	-	-	-	-	-
Unigene155794	5.11	2.49	2.49	5.42	0.00	0.00	3.05	0.00	2.32	2.75	0.00	0.00	0.00	0.00	0.00	-	-	-	-	-	-	-	-	-
Unigene127571	0.00	0.00	0.00	0.00	0.83	0.00	0.00	0.00	0.00	0.00	0.00	0.00	0.00	0.90	0.00	-	-	-	-	-	-	-	-	-
Unigene5293	55.76	55.98	52.93	69.97	74.24	57.48	45.23	39.29	48.91	53.66	44.52	53.43	47.94	45.89	47.81	-	GO:0030131//clathrin adaptor complex`cellular_component`A membrane coat adaptor complex that links clathrin to a membrane. [GOC:mah];GO:0005794//Golgi apparatus`cellular_component`A membrane-bound cytoplasmic organelle of the endomembrane system that further processes the core oligosaccharides (e.g. N-glycans) added to proteins in the endoplasmic reticulum and packages them into membrane-bound ve…	K12393//AP1M`AP-1 complex subunit mu	-	-	PSR89560.1//AP-1 complex subunit mu-2 like`[Actinidia chinensis var. chinensis]	PF00928.24//Adap_comp_sub`Adaptor complexes medium subunit family	-	tr|A0A2R6PDX3|A0A2R6PDX3_ACTCC//AP-1 complex subunit mu-2 like {ECO:0000313|EMBL:PSR89560.1} OS=Actinidia chinensis var. chinensis (Chinese soft-hair kiwi) ORFNames=CEY00_Acc29763 {ECO:0000313|EMBL:PSR89560.1} PE=3
Unigene92170	0.29	0.00	0.00	0.29	0.00	0.00	0.30	0.00	0.00	0.30	0.00	0.00	0.00	0.00	0.00	-	-	-	-	-	-	-	-	-
Unigene90209	0.00	0.00	0.00	0.00	0.00	0.00	0.28	0.00	0.26	0.00	0.28	0.83	0.00	0.00	0.28	-	-	-	-	-	-	-	-	-
Unigene104093	0.00	0.00	0.00	0.00	0.00	0.41	0.43	0.00	1.06	0.42	0.00	0.00	0.00	3.97	0.42	-	-	-	-	-	-	-	-	-
Unigene54390	0.32	0.00	0.42	0.00	0.21	0.21	0.00	0.11	0.00	0.00	0.32	0.11	0.44	0.22	0.54	-	-	-	-	-	-	-	-	-
Unigene44902	0.49	0.00	0.16	0.41	0.24	0.33	0.00	0.00	0.32	0.00	0.00	0.00	0.00	0.17	0.00	-	-	-	-	-	-	-	-	-
Unigene137920	1.16	1.14	2.32	0.00	0.00	0.00	0.00	1.39	0.00	0.00	1.26	2.41	0.00	1.28	0.00	-	-	-	-	-	-	-	-	-
Unigene153568	0.00	0.00	0.00	0.00	0.00	0.00	0.00	0.00	0.00	0.00	0.00	0.00	5.07	0.00	0.00	-	-	-	-	-	-	-	-	-
Unigene75793	0.37	0.00	0.00	0.38	0.18	0.00	0.19	0.00	0.18	1.14	0.38	1.13	0.00	0.00	0.19	-	-	-	-	-	-	-	-	-
Unigene123595	0.94	1.40	7.23	3.32	5.46	3.44	0.00	0.00	1.55	0.76	1.53	0.00	2.65	6.21	1.79	-	-	-	-	-	-	-	-	-
Unigene111945	0.00	0.00	0.00	0.00	0.00	0.00	0.54	0.55	0.00	1.58	0.53	0.52	0.00	0.54	0.00	-	-	-	-	-	-	-	-	-
Unigene77397	0.19	0.19	0.19	0.00	0.00	0.98	0.40	0.60	0.56	0.79	1.19	1.18	1.22	1.22	0.80	-	-	-	-	-	-	-	-	-
Unigene28519	23.02	36.58	45.95	51.72	38.59	46.01	80.73	17.04	51.62	62.57	45.94	64.61	11.23	12.02	12.93	-	-	-	-	-	-	-	-	-
Unigene67882	0.00	1.19	0.60	0.15	0.00	0.30	0.00	0.31	0.00	0.00	0.00	0.00	0.31	0.00	0.31	-	-	-	-	-	-	-	-	-
Unigene97258	0.00	0.00	0.00	0.00	0.00	0.00	0.00	0.00	0.00	0.00	0.00	0.00	0.71	0.70	0.34	-	-	-	-	-	-	-	-	-
Unigene72767	0.00	0.00	0.17	0.17	0.85	0.17	1.06	0.35	0.33	0.35	0.17	0.52	0.36	0.18	0.18	-	-	-	-	-	-	-	-	-
Unigene84634	0.47	0.00	0.00	0.00	0.70	0.71	0.24	0.00	0.45	0.24	0.00	0.24	0.00	0.00	0.00	-	-	-	-	-	-	-	-	-
Unigene100537	0.00	0.71	0.36	0.00	0.36	1.11	0.38	1.15	0.69	0.75	0.38	0.37	0.00	0.39	0.38	-	-	-	-	-	-	-	-	-
Unigene92540	0.58	0.00	0.00	0.00	0.00	0.30	0.00	0.00	0.56	0.00	0.30	0.00	0.00	0.00	0.00	-	-	-	-	-	-	-	-	-
Unigene145650	0.00	0.00	0.00	0.00	0.00	0.00	0.00	0.00	0.00	1.68	0.00	0.00	0.00	0.00	0.00	-	-	-	-	-	-	-	-	-
Unigene4016	0.13	0.03	0.06	0.08	0.08	0.13	0.18	0.29	0.17	0.20	0.15	0.15	0.15	0.49	0.42	-	-	-	-	-	-	-	-	-
Unigene10353	11.39	9.75	8.52	16.64	17.95	13.16	16.36	5.56	7.44	1.94	4.43	4.98	0.91	0.88	0.81	-	GO:0042546//cell wall biogenesis`biological_process`A cellular process that results in the biosynthesis of constituent macromolecules, assembly, and arrangement of constituent parts of a cell wall. Includes biosynthesis of constituent macromolecules, such as proteins and polysaccharides, and those macromolecular modifications that are involved in synthesis or assembly of the cellular component. A…	K08235//E2.4.1.207`xyloglucan:xyloglucosyl transferase [EC:2.4.1.207]	-	-	KAF5937682.1//hypothetical protein HYC85_025188`[Camellia sinensis]	PF00722.24//Glyco_hydro_16`Glycosyl hydrolases family 16	-	tr|A0A7J7GA91|A0A7J7GA91_CAMSI//Xyloglucan endotransglucosylase/hydrolase {ECO:0000256|RuleBase:RU361120} EC=2.4.1.207 {ECO:0000256|RuleBase:RU361120} OS=Camellia sinensis (Tea) ORFNames=HYC85_025188 {ECO:0000313|EMBL:KAF5937682.1} PE=3
Unigene137910	0.00	0.00	1.16	0.00	0.00	0.00	0.00	0.00	0.00	0.00	0.00	0.00	0.00	1.28	0.00	-	-	-	-	-	-	-	-	-
Unigene46952	2.32	4.32	2.51	2.13	1.99	2.46	2.07	2.43	1.78	3.03	3.37	3.92	1.66	0.71	1.26	-	GO:0004605//phosphatidate cytidylyltransferase activity`molecular_function`Catalysis of the reaction: CTP + phosphatidate = diphosphate + CDP-diacylglycerol. [EC:2.7.7.41];GO:0016021//integral component of membrane`cellular_component`The component of a membrane consisting of the gene products and protein complexes having at least some part of their peptide sequence embedded in the hydrophobic reg…	K00981//E2.7.7.41, CDS1, CDS2, cdsA`phosphatidate cytidylyltransferase [EC:2.7.7.41]	ko00564//Glycerophospholipid metabolism`Metabolism`Lipid metabolism;ko01100//Metabolic pathways`Metabolism`Global and overview maps;ko01110//Biosynthesis of secondary metabolites`Metabolism`Global and overview maps;ko04070//Phosphatidylinositol signaling system`Environmental Information Processing`Signal transduction	-	KAE9458311.1//hypothetical protein C3L33_09804, partial`[Rhododendron williamsianum]	-	-	tr|A0A5B6Z9H1|A0A5B6Z9H1_DAVIN//Phosphatidate cytidylyltransferase {ECO:0000256|ARBA:ARBA00012487} EC=2.7.7.41 {ECO:0000256|ARBA:ARBA00012487} Fragment OS=Davidia involucrata (Dove tree) ORFNames=Din_010170 {ECO:0000313|EMBL:MPA40729.1} PE=3
Unigene73143	0.17	0.00	0.52	0.35	0.17	0.52	0.18	0.35	0.00	0.00	0.00	0.00	0.36	0.00	0.18	-	-	-	-	-	-	-	-	-
Unigene50923	0.10	0.00	0.19	0.19	0.00	0.29	0.10	0.39	0.09	0.00	0.19	0.10	0.10	0.40	0.10	-	-	-	-	-	-	-	-	-
Unigene106147	0.00	0.83	0.85	0.87	0.85	1.31	0.00	0.00	1.21	1.33	0.89	0.87	0.46	0.46	0.45	-	-	-	-	-	-	-	-	-
Unigene38183	0.13	0.00	0.34	0.20	0.20	0.07	0.00	0.14	0.07	0.14	0.14	0.07	0.00	0.21	0.00	-	-	-	-	-	-	-	-	-
Unigene24770	29.07	33.59	40.46	45.30	46.32	47.42	26.72	29.47	40.63	33.62	32.62	40.36	17.43	22.45	19.41	-	-	K13418//SERK1`somatic embryogenesis receptor kinase 1 [EC:2.7.10.1 2.7.11.1]	-	-	THF95752.1//hypothetical protein TEA_006053`[Camellia sinensis var. sinensis]	PF08263.15//LRRNT_2`Leucine rich repeat N-terminal domain	-	tr|A0A4S4D0M8|A0A4S4D0M8_CAMSI//LRRNT_2 domain-containing protein {ECO:0000259|Pfam:PF08263} OS=Camellia sinensis var. sinensis ORFNames=TEA_006053 {ECO:0000313|EMBL:THF95752.1} PE=4
Unigene109377	0.93	0.46	0.00	0.00	0.93	0.00	0.00	0.50	0.00	0.00	0.49	0.00	0.00	0.00	0.49	-	-	-	-	-	-	-	-	-
Unigene39201	1.85	1.81	0.21	0.07	3.43	6.27	3.47	5.89	3.28	5.13	2.25	3.98	4.67	6.19	4.24	-	-	-	-	-	-	-	-	-
Unigene53984	0.00	0.00	0.10	0.11	0.00	0.32	0.00	0.11	0.42	0.00	0.11	0.11	0.11	0.00	0.21	-	GO:0004519//endonuclease activity`molecular_function`Catalysis of the hydrolysis of ester linkages within nucleic acids by creating internal breaks. [GOC:mah, ISBN:0198547684];GO:0003676//nucleic acid binding`molecular_function`Binding to a nucleic acid. [GOC:jl];GO:0005524//ATP binding`molecular_function`Binding to ATP, adenosine 5'-triphosphate, a universally important coenzyme and enzyme regul…	K25861//ZRANB3`DNA annealing helicase and endonuclease ZRANB3 [EC:5.6.2.- 3.1.-.-]	-	-	THG03312.1//hypothetical protein TEA_023243`[Camellia sinensis var. sinensis]	-	-	tr|A0A4S4DK88|A0A4S4DK88_CAMSI//Uncharacterized protein {ECO:0000313|EMBL:THG03312.1} OS=Camellia sinensis var. sinensis ORFNames=TEA_023243 {ECO:0000313|EMBL:THG03312.1} PE=4
Unigene1458	32.15	25.67	34.98	31.10	29.99	35.11	22.59	33.06	29.89	23.44	26.17	26.47	28.90	44.79	32.62	-	GO:0005634//nucleus`cellular_component`A membrane-bounded organelle of eukaryotic cells in which chromosomes are housed and replicated. In most cells, the nucleus contains all of the cell's chromosomes except the organellar chromosomes, and is the site of RNA synthesis and processing. In some species, or in specialized cell types, RNA metabolism or DNA replication may be absent. [GOC:go_curators]…	K09338//HD-ZIP`homeobox-leucine zipper protein	-	-	XP_028069038.1//homeobox-leucine zipper protein ANTHOCYANINLESS 2-like`[Camellia sinensis]	PF00046.32//Homeodomain`Homeodomain;PF01852.22//START`START domain	HB-other//http://planttfdb.gao-lab.org/family.php?fam=HB-other;HD-ZIP//http://planttfdb.gao-lab.org/family.php?fam=HD-ZIP	tr|A0A7J7HJQ7|A0A7J7HJQ7_CAMSI//Uncharacterized protein {ECO:0000313|EMBL:KAF5952959.1} OS=Camellia sinensis (Tea) ORFNames=HYC85_010903 {ECO:0000313|EMBL:KAF5952959.1} PE=3
Unigene45500	0.00	0.00	0.00	0.00	0.00	0.08	0.00	0.00	0.00	0.00	0.00	0.00	0.09	0.95	0.17	-	-	-	-	-	-	-	-	-
Unigene113738	0.00	0.00	0.00	1.10	0.53	1.64	0.00	1.16	0.00	1.12	0.00	0.55	1.17	0.58	0.57	-	-	-	-	-	-	-	-	-
Unigene138202	1.32	0.00	0.00	0.00	0.00	1.21	0.00	0.00	1.93	0.00	0.00	2.16	0.00	0.00	2.32	-	-	-	-	-	-	-	-	-
Unigene64550	0.00	0.00	0.00	0.28	0.00	0.00	0.00	0.00	0.27	0.14	0.00	0.17	0.57	1.15	0.71	-	-	-	-	-	-	-	-	-
Unigene9772	99.85	102.66	92.94	93.42	117.40	91.36	67.45	89.41	84.58	50.54	60.50	67.93	70.12	60.80	60.09	-	GO:0003995//acyl-CoA dehydrogenase activity`molecular_function`Catalysis of the reaction: acyl-CoA + acceptor = 2,3-dehydroacyl-CoA + reduced acceptor. [EC:1.3.99.3];GO:0050660//flavin adenine dinucleotide binding`molecular_function`Binding to FAD, flavin-adenine dinucleotide, the coenzyme or the prosthetic group of various flavoprotein oxidoreductase enzymes, in either the oxidized form, FAD, or…	K00252//GCDH, gcdH`glutaryl-CoA dehydrogenase [EC:1.3.8.6]	ko00071//Fatty acid degradation`Metabolism`Lipid metabolism;ko00310//Lysine degradation`Metabolism`Amino acid metabolism;ko00380//Tryptophan metabolism`Metabolism`Amino acid metabolism;ko01100//Metabolic pathways`Metabolism`Global and overview maps;ko01110//Biosynthesis of secondary metabolites`Metabolism`Global and overview maps	-	XP_028075965.1//acyl-coenzyme A oxidase 4, peroxisomal-like isoform X1`[Camellia sinensis]	PF02771.19//Acyl-CoA_dh_N`Acyl-CoA dehydrogenase, N-terminal domain;PF02770.22//Acyl-CoA_dh_M`Acyl-CoA dehydrogenase, middle domain	-	tr|A0A4S4E6E6|A0A4S4E6E6_CAMSI//Uncharacterized protein {ECO:0000313|EMBL:THG11593.1} OS=Camellia sinensis var. sinensis ORFNames=TEA_012054 {ECO:0000313|EMBL:THG11593.1} PE=3
Unigene29330	0.29	0.00	0.05	0.40	0.13	0.00	0.10	0.13	0.15	0.00	0.05	0.00	0.21	0.84	0.25	-	GO:0051301//cell division`biological_process`The process resulting in division and partitioning of components of a cell to form more cells; may or may not be accompanied by the physical separation of a cell into distinct, individually membrane-bounded daughter cells. [GOC:di, GOC:go_curators, GOC:pr]	K12860//CDC5L, CDC5, CEF1`pre-mRNA-splicing factor CDC5/CEF1	ko03040//Spliceosome`Genetic Information Processing`Transcription	-	KAB5512020.1//hypothetical protein DKX38_029048`[Salix brachista]	-	-	tr|A0A836DDR5|A0A836DDR5_9ROSI//Cell division cycle protein {ECO:0000313|EMBL:KAG5223971.1} OS=Salix suchowensis ORFNames=IMY05_019G0021100 {ECO:0000313|EMBL:KAG5223971.1} PE=3
Unigene63611	38.11	31.37	39.82	43.73	26.78	34.56	28.26	50.30	60.48	49.63	22.49	62.32	33.21	29.23	45.38	-	GO:0003924//GTPase activity`molecular_function`Catalysis of the reaction: GTP + H2O = GDP + phosphate. [ISBN:0198547684, PMID:26832457, PMID:27218782];GO:0005525//GTP binding`molecular_function`Binding to GTP, guanosine triphosphate. [GOC:ai]	K07893//RAB6A`Ras-related protein Rab-6A	-	-	RDX78533.1//Ras-related protein RABH1b`[Mucuna pruriens]	PF08477.16//Roc`Ras of Complex, Roc, domain of DAPkinase	-	tr|A0A2Z6P1P0|A0A2Z6P1P0_TRISU//Uncharacterized protein {ECO:0000313|EMBL:GAU36357.1} OS=Trifolium subterraneum (Subterranean clover) ORFNames=TSUD_321960 {ECO:0000313|EMBL:GAU36357.1} PE=4
Unigene152683	0.00	0.00	0.00	0.00	0.00	4.49	0.00	0.00	0.00	2.32	0.00	0.00	0.00	0.00	0.00	-	-	-	-	-	-	-	-	-
Unigene12629	15.03	14.59	13.98	14.49	14.19	14.01	12.74	11.80	13.59	16.63	16.12	16.88	23.51	30.44	29.20	-	-	-	-	-	KAF5934843.1//hypothetical protein HYC85_025972`[Camellia sinensis]	-	-	tr|A0A7J7G290|A0A7J7G290_CAMSI//Protein TSSC4 {ECO:0000256|ARBA:ARBA00019063} OS=Camellia sinensis (Tea) ORFNames=HYC85_025972 {ECO:0000313|EMBL:KAF5934843.1} PE=3
Unigene23318	0.08	0.04	0.12	0.04	0.08	0.16	0.21	0.08	0.08	0.04	0.16	0.16	0.04	0.17	0.12	-	-	-	-	-	-	-	-	-
Unigene124384	0.00	0.00	0.00	0.00	0.00	0.00	0.00	0.00	0.00	0.00	0.00	0.76	0.00	0.00	0.00	-	-	-	-	-	-	-	-	-
Unigene49491	0.00	0.57	1.16	1.20	2.44	2.98	0.00	0.79	0.55	0.00	0.00	0.00	8.85	0.29	0.19	-	-	-	-	-	-	-	-	-
Unigene58582	0.24	0.23	0.47	0.12	0.00	0.12	0.60	0.95	0.34	0.24	0.12	0.00	0.37	0.25	0.12	-	-	-	-	-	-	-	-	-
Unigene91164	0.28	0.00	0.00	0.57	0.28	0.29	0.00	0.00	0.00	0.00	0.00	0.00	0.00	0.30	0.29	-	-	-	-	-	-	-	-	-
Unigene147161	0.00	0.00	0.00	0.00	0.00	0.00	0.00	0.00	0.00	1.80	5.47	0.00	0.00	0.00	0.00	-	-	-	-	-	-	-	-	-
Unigene71335	0.00	0.32	0.33	0.33	0.49	0.17	0.00	0.67	0.16	0.00	0.17	0.33	0.52	0.35	0.00	-	-	-	-	-	-	-	-	-
Unigene23291	0.79	0.80	0.68	0.08	0.24	0.29	0.47	0.64	0.32	0.99	0.52	0.37	0.32	0.49	0.22	-	GO:0016788//hydrolase activity, acting on ester bonds`molecular_function`Catalysis of the hydrolysis of any ester bond. [GOC:jl]	-	-	-	XP_028060291.1//uncharacterized protein LOC114263908`[Camellia sinensis]	-	-	tr|A0A2N9HP94|A0A2N9HP94_FAGSY//Uncharacterized protein {ECO:0000313|EMBL:SPD14082.1} OS=Fagus sylvatica (Beechnut) ORFNames=FSB_LOCUS41964 {ECO:0000313|EMBL:SPD14082.1} PE=4
Unigene122132	0.00	0.00	0.00	0.00	0.00	0.00	0.00	0.00	0.00	0.73	0.00	0.00	0.00	0.00	0.00	-	-	-	-	-	-	-	-	-
Unigene104258	0.00	0.00	0.81	0.00	0.00	0.83	0.00	0.43	0.00	0.00	0.00	0.00	0.00	1.74	0.00	-	-	-	-	-	-	-	-	-
Unigene89015	0.00	0.26	0.00	0.00	0.00	0.00	0.00	0.00	0.00	0.00	0.27	0.27	0.28	0.28	0.27	-	-	-	-	-	-	-	-	-
Unigene17190	7.26	9.26	8.60	9.99	12.83	10.88	6.75	4.65	6.81	5.18	6.25	6.71	5.35	6.19	6.84	-	-	-	-	-	XP_028125812.1//uncharacterized protein LOC114322658`[Camellia sinensis]	-	-	tr|A0A4S4F2B6|A0A4S4F2B6_CAMSI//Uncharacterized protein {ECO:0000313|EMBL:THG23631.1} OS=Camellia sinensis var. sinensis ORFNames=TEA_014903 {ECO:0000313|EMBL:THG23631.1} PE=4
Unigene144805	0.00	0.00	0.00	0.00	1.52	0.00	0.00	0.00	0.00	0.00	0.00	0.00	0.00	1.65	1.65	-	-	-	-	-	-	-	-	-
Unigene78321	0.20	0.00	0.00	0.00	0.00	0.40	0.20	0.41	0.00	0.00	0.20	0.20	1.25	17.95	3.88	-	-	-	-	-	-	-	-	-
Unigene67488	0.15	0.00	0.00	0.00	0.00	0.30	0.00	0.15	0.00	0.00	0.15	0.00	0.62	0.63	0.77	-	-	-	-	-	-	-	-	-
Unigene140409	0.00	0.00	0.00	0.00	0.00	1.33	0.00	0.00	1.18	0.00	0.00	0.00	0.00	1.40	0.00	-	-	-	-	-	-	-	-	-
Unigene32329	0.28	0.06	0.18	1.29	0.18	0.12	0.12	0.12	0.06	0.00	0.06	0.00	0.31	0.06	0.06	-	GO:0016021//integral component of membrane`cellular_component`The component of a membrane consisting of the gene products and protein complexes having at least some part of their peptide sequence embedded in the hydrophobic region of the membrane. [GOC:dos, GOC:go_curators]	-	-	-	KAF5947533.1//hypothetical protein HYC85_013490`[Camellia sinensis]	-	-	tr|A0A7J7H3H7|A0A7J7H3H7_CAMSI//Uncharacterized protein {ECO:0000313|EMBL:KAF5947533.1} OS=Camellia sinensis (Tea) ORFNames=HYC85_013490 {ECO:0000313|EMBL:KAF5947533.1} PE=4
Unigene127190	0.00	0.00	0.00	0.84	0.00	0.00	0.89	0.00	0.00	0.00	0.00	0.00	1.79	0.00	0.87	-	-	-	-	-	-	-	-	-
Unigene102668	2.73	0.38	2.14	0.00	0.77	1.02	4.15	0.41	2.19	1.60	0.80	1.01	0.42	0.41	0.40	-	-	-	-	-	-	-	-	-
Unigene96145	37.88	18.06	18.74	25.65	22.46	20.46	13.50	6.07	8.26	23.32	15.91	13.66	11.19	22.97	6.89	-	-	-	-	-	-	-	-	-
Unigene34513	1.33	1.17	1.89	2.42	0.58	2.13	4.47	0.36	1.90	3.45	5.04	4.85	1.88	1.82	1.42	-	-	-	-	-	-	-	-	-
Unigene36166	0.06	0.12	0.00	0.06	0.00	0.13	0.06	0.00	0.12	0.19	0.25	0.19	0.13	0.13	0.13	-	-	-	-	-	-	-	-	-
Unigene144421	0.00	0.00	0.00	0.00	0.00	0.00	0.00	0.00	0.00	0.00	0.00	1.53	1.67	0.00	1.62	-	-	-	-	-	-	-	-	-
Unigene29057	0.95	1.69	0.50	1.26	0.80	1.21	0.46	1.61	0.94	1.16	0.96	0.90	0.46	0.36	0.61	-	-	-	-	-	-	-	-	-
Unigene95349	0.00	0.00	0.00	0.00	0.00	0.00	0.00	0.00	0.00	0.00	0.00	0.32	0.00	0.67	0.33	-	-	-	-	-	-	-	-	-
Unigene2069	5.99	3.55	5.33	3.70	2.18	5.76	7.70	8.33	4.51	4.31	3.04	3.82	13.86	14.19	16.21	-	-	-	-	-	-	-	-	-
Unigene33688	1.69	1.44	3.68	5.23	1.28	1.70	3.27	5.01	0.98	1.41	1.00	5.18	2.41	16.66	6.60	-	-	-	-	-	-	-	-	-
Unigene96382	1.28	0.63	1.61	1.98	1.28	4.92	2.04	1.69	2.46	1.33	2.00	2.63	5.18	3.78	3.36	-	-	-	-	-	-	-	-	-
Unigene36314	0.38	0.06	0.06	0.00	0.00	0.00	0.06	0.64	0.25	0.32	0.38	0.45	0.52	1.18	0.77	-	-	-	-	-	-	-	-	-
Unigene106767	0.00	0.00	0.00	0.55	0.00	0.00	0.00	0.00	0.00	0.00	0.00	0.00	0.00	0.93	0.45	-	-	-	-	-	-	-	-	-
Unigene8100	8.34	10.26	10.43	10.74	12.37	10.46	5.51	9.39	9.57	5.27	6.63	8.27	3.13	3.90	3.83	-	-	K23368//TRIP11`thyroid receptor-interacting protein 11	-	-	XP_028064783.1//filament-like plant protein`[Camellia sinensis]	-	-	tr|A0A4S4EJ54|A0A4S4EJ54_CAMSI//Uncharacterized protein {ECO:0000313|EMBL:THG16581.1} OS=Camellia sinensis var. sinensis ORFNames=TEA_017362 {ECO:0000313|EMBL:THG16581.1} PE=3
Unigene6743	29.94	15.96	27.02	44.15	31.07	44.46	86.28	19.82	59.61	85.06	74.39	66.15	15.04	29.99	26.78	-	GO:0031119//tRNA pseudouridine synthesis`biological_process`The intramolecular conversion of uridine to pseudouridine in a tRNA molecule. [GOC:mah];GO:0003723//RNA binding`molecular_function`Binding to an RNA molecule or a portion thereof. [GOC:jl, GOC:mah];GO:0009982//pseudouridine synthase activity`molecular_function`Catalysis of the reaction: RNA uridine = RNA pseudouridine. Conversion of urid…	K06173//truA, PUS1`tRNA pseudouridine38-40 synthase [EC:5.4.99.12]	-	-	XP_028094560.1//tRNA pseudouridine synthase A-like`[Camellia sinensis]	PF01416.23//PseudoU_synth_1`tRNA pseudouridine synthase	-	tr|A0A4S4D191|A0A4S4D191_CAMSI//PseudoU_synth_1 domain-containing protein {ECO:0000259|Pfam:PF01416} OS=Camellia sinensis var. sinensis ORFNames=TEA_009383 {ECO:0000313|EMBL:THF95980.1} PE=3
Unigene87574	0.25	0.00	0.51	0.26	0.00	0.52	0.26	0.00	0.24	0.00	0.52	0.77	0.81	0.81	0.00	-	-	-	-	-	-	-	-	-
Unigene113855	0.00	0.00	0.00	0.00	0.00	0.55	0.00	0.00	0.00	0.00	0.00	0.00	1.17	0.00	0.00	-	-	-	-	-	-	-	-	-
Unigene146027	0.00	0.00	0.00	1.67	0.00	0.00	0.00	0.00	0.00	0.00	0.00	0.00	0.00	0.00	0.00	-	-	-	-	-	-	-	-	-
Unigene9386	13.69	10.30	15.08	17.62	16.17	16.80	8.22	10.60	16.12	13.47	14.17	15.28	8.49	12.93	14.37	-	GO:0046872//metal ion binding`molecular_function`Binding to a metal ion. [GOC:ai];GO:0005525//GTP binding`molecular_function`Binding to GTP, guanosine triphosphate. [GOC:ai]	K03978//engB`GTP-binding protein	-	-	XP_028117545.1//uncharacterized protein LOC114315169`[Camellia sinensis]	PF01926.26//MMR_HSR1`50S ribosome-binding GTPase	-	tr|A0A7J7HND5|A0A7J7HND5_CAMSI//EngB-type G domain-containing protein {ECO:0000259|PROSITE:PS51706} OS=Camellia sinensis (Tea) ORFNames=HYC85_007216 {ECO:0000313|EMBL:KAF5954360.1} PE=3
Unigene40741	14.60	8.10	11.32	16.22	14.67	13.97	8.25	4.23	14.83	22.42	17.37	18.96	2.39	6.02	6.79	-	GO:0007017//microtubule-based process`biological_process`Any cellular process that depends upon or alters the microtubule cytoskeleton, that part of the cytoskeleton comprising microtubules and their associated proteins. [GOC:mah];GO:0005200//structural constituent of cytoskeleton`molecular_function`The action of a molecule that contributes to the structural integrity of a cytoskeletal structure.…	K07374//TUBA`tubulin alpha	ko04145//Phagosome`Cellular Processes`Transport and catabolism;ko04814//Motor proteins`Cellular Processes`Cell motility	-	KAB1199768.1//Tubulin alpha-3 chain`[Morella rubra]	-	-	tr|A0A6A1UI89|A0A6A1UI89_9ROSI//Tubulin alpha-3 chain {ECO:0000313|EMBL:KAB1199768.1} OS=Morella rubra ORFNames=CJ030_MR0G013900 {ECO:0000313|EMBL:KAB1199768.1} PE=3
Unigene133405	0.00	0.00	0.00	0.00	0.00	0.00	0.00	0.00	0.91	0.00	0.00	0.00	0.00	0.00	0.00	-	-	-	-	-	-	-	-	-
Unigene58052	0.00	0.00	0.00	0.35	0.00	0.12	0.00	0.24	0.11	0.24	0.70	1.05	0.12	0.48	0.83	-	-	-	-	-	-	-	-	-
Unigene45441	0.08	0.08	0.00	0.25	0.00	0.17	0.08	0.33	0.16	0.00	0.33	0.25	0.51	0.69	0.84	-	-	-	-	-	-	-	-	-
Unigene43678	0.16	0.00	0.00	0.08	0.00	0.24	0.16	0.00	0.00	0.00	0.24	0.08	0.00	0.08	0.08	-	-	-	-	-	-	-	-	-
Unigene1934	192.81	202.12	192.04	179.63	150.90	164.44	233.24	160.16	173.77	228.17	219.28	215.33	167.30	119.44	150.77	-	-	-	-	-	-	-	-	-
Unigene107732	0.00	0.00	0.00	0.00	0.00	0.46	0.48	0.48	0.00	0.00	0.00	0.00	0.97	0.42	0.00	-	GO:0003700//DNA-binding transcription factor activity`molecular_function`A transcription regulator activity that modulates transcription of gene sets via selective and non-covalent binding to a specific double-stranded genomic DNA sequence (sometimes referred to as a motif) within a cis-regulatory region. Regulatory regions include promoters (proximal and distal) and enhancers. Genes are transcri…	K08064//NFYA, HAP2`nuclear transcription factor Y, alpha	-	-	RWW55209.1//hypothetical protein BHE74_00038167, partial`[Ensete ventricosum]	PF02045.18//CBFB_NFYA`CCAAT-binding transcription factor (CBF-B/NF-YA) subunit B	NF-YA//http://planttfdb.gao-lab.org/family.php?fam=NF-YA	tr|A0A444FBR2|A0A444FBR2_ENSVE//Nuclear transcription factor Y subunit {ECO:0000256|RuleBase:RU367155} OS=Ensete ventricosum (Abyssinian banana) (Musa ensete) ORFNames=GW17_00015807 {ECO:0000313|EMBL:RWW20092.1} PE=3
Unigene24039	0.08	0.29	0.25	0.38	0.58	0.34	0.25	0.29	0.21	0.17	0.21	0.21	0.47	0.35	0.38	-	GO:0008515//sucrose transmembrane transporter activity`molecular_function`Enables the transfer of sucrose from one side of a membrane to the other. Sucrose is the disaccharide O-beta-D-fructofuranosyl-(2->1)-alpha-D-glucopyranoside, a sweet-tasting, non-reducing sugar isolated industrially from sugar beet or sugar cane. [GOC:mtg_transport, ISBN:0198506732, ISBN:0815340729];GO:0050896//response to…	K15378//SLC45A1_2_4`solute carrier family 45, member 1/2/4	-	-	KAE9457346.1//hypothetical protein C3L33_10791, partial`[Rhododendron williamsianum]	PF07690.19//MFS_1`Major Facilitator Superfamily	-	tr|A0A5B6YVK8|A0A5B6YVK8_DAVIN//Putative sucrose transport protein {ECO:0000313|EMBL:MPA35678.1} OS=Davidia involucrata (Dove tree) ORFNames=Din_005119 {ECO:0000313|EMBL:MPA35678.1} PE=3
Unigene143622	4.29	4.20	1.42	0.00	2.88	10.42	0.00	0.00	6.59	4.61	1.55	2.95	3.23	1.57	7.84	-	-	-	-	-	-	-	-	-
Unigene131166	0.00	0.90	0.00	0.00	0.00	0.00	0.00	0.00	0.00	0.00	0.00	0.00	2.06	2.01	0.00	-	-	-	-	-	-	-	-	-
Unigene9623	0.24	0.13	0.37	0.20	0.20	0.60	0.22	0.11	0.48	0.18	0.32	0.36	0.04	0.25	0.08	-	GO:0004252//serine-type endopeptidase activity`molecular_function`Catalysis of the hydrolysis of internal, alpha-peptide bonds in a polypeptide chain by a catalytic mechanism that involves a catalytic triad consisting of a serine nucleophile that is activated by a proton relay involving an acidic residue (e.g. aspartate or glutamate) and a basic residue (usually histidine). [GOC:mah, https://www.…	K25898//CRSP`CO(2)-response secreted protease	-	-	XP_028055684.1//LOW QUALITY PROTEIN: subtilisin-like protease SBT3.18`[Camellia sinensis]	PF00082.25//Peptidase_S8`Subtilase family;PF17766.4//fn3_6`Fibronectin type-III domain	-	tr|A0A2R6P8G3|A0A2R6P8G3_ACTCC//Subtilisin-like protease SBT3.18 {ECO:0000313|EMBL:PSR86918.1} OS=Actinidia chinensis var. chinensis (Chinese soft-hair kiwi) ORFNames=CEY00_Acc32549 {ECO:0000313|EMBL:PSR86918.1} PE=3
Unigene21966	1.58	0.08	0.60	0.48	0.51	0.88	1.28	0.10	0.52	2.59	1.58	1.32	0.66	0.70	0.58	-	-	-	-	-	-	-	-	-
Unigene102553	0.00	0.00	0.00	0.00	0.00	0.00	0.00	0.41	0.00	0.00	0.00	0.00	0.00	0.00	0.00	-	-	-	-	-	-	-	-	-
Unigene125148	0.00	0.00	0.00	0.00	0.76	0.00	0.00	0.00	0.00	0.00	0.00	0.00	0.00	0.00	0.82	-	-	-	-	-	-	-	-	-
Unigene118343	0.00	0.00	0.00	0.00	0.00	0.00	0.00	0.00	0.00	0.64	0.00	0.00	0.00	0.00	0.65	-	-	-	-	-	-	-	-	-
Unigene112987	0.52	0.69	1.82	0.91	4.15	1.60	1.32	2.26	1.67	1.41	2.46	3.01	2.84	1.81	1.65	-	-	-	-	-	-	-	-	-
Unigene72404	0.00	0.33	0.51	0.52	0.00	0.00	0.17	0.00	0.00	0.00	0.17	0.00	0.36	0.36	0.00	-	-	-	-	-	-	-	-	-
Unigene109433	0.00	0.00	0.00	0.00	0.00	0.00	0.00	0.50	0.00	0.00	0.00	0.00	0.00	0.00	0.49	-	-	-	-	-	-	-	-	-
Unigene105476	0.00	0.00	0.00	0.00	0.00	0.00	1.27	0.00	0.39	1.71	0.43	0.72	0.00	0.00	0.00	-	-	-	-	-	-	-	-	-
Unigene24412	0.26	0.21	0.30	0.26	0.13	0.43	0.22	0.38	0.08	0.21	0.17	0.21	1.74	0.79	0.99	-	-	-	-	-	-	-	-	-
Unigene131198	0.00	0.00	0.00	0.96	0.00	0.00	0.00	0.00	0.00	0.00	0.00	0.00	0.00	0.00	0.00	-	-	-	-	-	-	-	-	-
Unigene50694	10.59	5.84	7.45	8.67	7.04	8.56	10.89	10.03	8.51	10.62	12.43	10.84	7.30	8.65	5.56	-	-	-	-	-	-	-	-	-
Unigene135106	0.00	0.00	0.00	0.00	0.00	0.00	0.00	0.00	0.00	0.00	0.00	0.00	0.00	1.15	0.00	-	-	-	-	-	XP_028059346.1//uncharacterized protein LOC114263049`[Camellia sinensis]	-	-	-
Unigene31839	0.05	0.05	0.05	0.11	0.11	0.22	0.17	0.11	0.22	0.28	0.28	0.22	0.11	0.06	0.06	-	-	-	-	-	-	-	-	-
Unigene118111	0.00	0.59	1.21	0.62	0.00	0.62	0.66	0.66	1.13	0.00	1.27	0.62	0.66	0.65	0.64	-	-	-	-	-	-	-	-	-
Unigene30799	10.35	4.51	5.35	3.67	1.92	3.36	3.22	4.30	4.18	6.68	6.94	6.35	7.49	6.13	4.66	-	-	-	-	-	-	-	-	-
Unigene17245	0.26	0.16	0.10	0.13	0.10	0.26	0.22	0.38	0.13	0.10	0.38	0.38	0.46	0.46	0.58	-	-	-	-	-	-	-	-	-
Unigene149085	1.84	0.00	0.00	0.00	0.00	0.00	0.00	0.00	0.00	0.00	0.00	0.00	0.00	0.00	0.00	-	-	-	-	-	-	-	-	-
Unigene25224	16.24	15.85	24.45	22.65	24.32	16.12	11.97	9.80	29.41	13.68	10.18	11.16	20.49	26.74	27.54	-	GO:0016705//oxidoreductase activity, acting on paired donors, with incorporation or reduction of molecular oxygen`molecular_function`Catalysis of an oxidation-reduction (redox) reaction in which hydrogen or electrons are transferred from each of two donors, and molecular oxygen is reduced or incorporated into a donor. [GOC:mah];GO:0046872//metal ion binding`molecular_function`Binding to a metal i…	K23947//DAO`2-oxoglutarate-dependent dioxygenase [EC:1.14.11.-]	ko00380//Tryptophan metabolism`Metabolism`Amino acid metabolism	-	THG04814.1//hypothetical protein TEA_008027`[Camellia sinensis var. sinensis]	PF14226.9//DIOX_N`non-haem dioxygenase in morphine synthesis N-terminal;PF03171.23//2OG-FeII_Oxy`2OG-Fe(II) oxygenase superfamily	-	tr|A0A4S4DQ40|A0A4S4DQ40_CAMSI//Fe2OG dioxygenase domain-containing protein {ECO:0000259|PROSITE:PS51471} OS=Camellia sinensis var. sinensis ORFNames=TEA_008027 {ECO:0000313|EMBL:THG04814.1} PE=3
Unigene33121	70.96	76.53	54.63	50.40	56.43	47.04	61.61	90.62	34.65	53.68	47.30	42.73	135.54	54.49	68.70	-	-	-	-	-	-	-	-	-
Unigene86305	0.69	1.01	2.51	1.41	0.69	1.97	1.23	3.42	0.00	0.61	0.45	1.41	0.74	0.85	0.36	-	-	-	-	-	-	-	-	-
Unigene28248	6.15	3.05	5.60	2.22	3.91	6.45	9.03	5.62	5.99	3.73	5.38	1.95	2.20	1.10	3.84	-	-	-	-	-	-	-	-	-
Unigene8489	28.74	25.81	28.78	25.16	26.85	30.24	19.06	28.21	23.82	17.12	25.25	24.03	21.75	19.59	17.87	-	GO:0003677//DNA binding`molecular_function`Any molecular function by which a gene product interacts selectively and non-covalently with DNA (deoxyribonucleic acid). [GOC:dph, GOC:jl, GOC:tb, GOC:vw]	K09521//DNAJC1`DnaJ homolog subfamily C member 1	ko04141//Protein processing in endoplasmic reticulum`Genetic Information Processing`Folding, sorting and degradation	-	XP_028104917.1//transcription factor SRM1-like`[Camellia sinensis]	PF00249.34//Myb_DNA-binding`Myb-like DNA-binding domain	-	tr|A0A7J0GUF4|A0A7J0GUF4_9ERIC//Duplicated homeodomain-like superfamily protein {ECO:0000313|EMBL:GFZ14422.1} OS=Actinidia rufa ORFNames=Acr_24g0006120 {ECO:0000313|EMBL:GFZ14422.1} PE=4
Unigene79871	0.00	0.00	0.00	0.00	0.00	0.00	0.00	0.00	0.00	0.00	0.00	0.00	0.00	1.96	0.21	-	-	-	-	-	-	-	-	-
Unigene53315	0.00	0.00	0.10	0.00	0.10	0.10	0.10	0.31	0.00	0.21	0.21	0.10	0.21	0.00	0.00	-	-	-	-	-	-	-	-	-
Unigene70961	0.22	0.32	0.16	0.22	0.65	1.15	0.67	0.22	0.75	0.66	0.33	1.15	1.71	0.77	0.17	-	-	-	-	-	-	-	-	-
Unigene62741	0.26	0.00	0.26	0.27	0.46	0.00	0.40	0.13	0.13	0.00	0.00	0.44	0.00	0.00	0.18	-	-	-	-	-	-	-	-	-
Unigene51631	0.20	0.19	0.00	0.20	0.00	0.20	0.10	0.10	0.00	0.00	0.00	0.00	0.00	0.51	0.20	-	-	-	-	-	-	-	-	-
Unigene127528	0.00	0.00	0.00	0.00	0.00	0.00	0.00	0.00	0.00	0.86	0.87	0.00	0.91	0.00	0.00	-	-	-	-	-	-	-	-	-
Unigene52652	0.50	0.10	0.00	0.10	0.40	0.10	0.42	0.00	0.00	0.20	0.00	0.10	0.10	0.21	0.62	-	-	-	-	-	-	-	-	-
Unigene41147	0.22	0.43	0.15	0.15	0.15	0.52	0.52	0.44	0.36	0.30	0.15	0.52	0.08	1.22	0.15	-	-	-	-	-	-	-	-	-
Unigene66052	0.43	0.28	0.00	0.15	0.14	0.44	0.00	0.29	0.00	0.15	0.29	0.00	0.00	0.15	0.00	-	-	-	-	-	-	-	-	-
Unigene38083	23.98	23.76	19.70	10.72	19.89	12.60	16.15	22.28	12.12	13.03	11.18	9.95	28.40	8.82	9.75	-	-	-	-	-	XP_028127674.1//uncharacterized protein LOC114324130`[Camellia sinensis]	-	-	tr|A0A2R6QKR0|A0A2R6QKR0_ACTCC//Recombination protein like {ECO:0000313|EMBL:PSS09984.1} OS=Actinidia chinensis var. chinensis (Chinese soft-hair kiwi) ORFNames=CEY00_Acc17072 {ECO:0000313|EMBL:PSS09984.1} PE=4
Unigene145341	0.00	0.00	0.00	0.00	0.00	0.00	0.00	0.00	0.00	0.00	0.00	0.00	0.00	0.00	0.00	-	-	-	-	-	-	-	-	-
Unigene116033	0.00	0.00	0.57	0.00	0.00	0.00	0.00	0.00	0.00	0.00	0.00	0.00	0.62	0.00	0.00	-	-	-	-	-	-	-	-	-
Unigene93359	0.00	0.29	0.30	0.00	0.00	0.00	0.00	0.00	0.00	0.31	0.31	0.00	0.64	0.63	0.31	-	-	-	-	-	-	-	-	-
Unigene1292	30.66	27.86	39.88	39.29	31.25	38.95	29.67	33.72	38.07	23.22	29.94	28.84	21.44	28.95	24.87	-	GO:0050832//defense response to fungus`biological_process`Reactions triggered in response to the presence of a fungus that act to protect the cell or organism. [GOC:ai];GO:0016021//integral component of membrane`cellular_component`The component of a membrane consisting of the gene products and protein complexes having at least some part of their peptide sequence embedded in the hydrophobic region…	K13420//FLS2`LRR receptor-like serine/threonine-protein kinase FLS2 [EC:2.7.11.1]	ko04016//MAPK signaling pathway - plant`Environmental Information Processing`Signal transduction;ko04626//Plant-pathogen interaction`Organismal Systems`Environmental adaptation	-	XP_028052204.1//LRR receptor-like serine/threonine-protein kinase GHR1`[Camellia sinensis]	PF08263.15//LRRNT_2`Leucine rich repeat N-terminal domain;PF13855.9//LRR_8`Leucine rich repeat;PF12799.10//LRR_4`Leucine Rich repeats (2 copies);PF07714.20//PK_Tyr_Ser-Thr`Protein tyrosine and serine/threonine kinase;PF00069.28//Pkinase`Protein kinase domain	-	tr|A0A4S4EZ23|A0A4S4EZ23_CAMSI//Protein kinase domain-containing protein {ECO:0000259|PROSITE:PS50011} OS=Camellia sinensis var. sinensis ORFNames=TEA_010022 {ECO:0000313|EMBL:THG22339.1} PE=3
Unigene40934	3.76	1.27	0.79	3.74	0.47	1.57	1.27	1.30	1.44	1.28	3.12	2.52	2.15	1.95	3.28	-	GO:0016021//integral component of membrane`cellular_component`The component of a membrane consisting of the gene products and protein complexes having at least some part of their peptide sequence embedded in the hydrophobic region of the membrane. [GOC:dos, GOC:go_curators];GO:0048544//recognition of pollen`biological_process`The process, involving the sharing and interaction of the single locus …	K04733//IRAK4`interleukin-1 receptor-associated kinase 4 [EC:2.7.11.1]	-	-	THF95403.1//hypothetical protein TEA_026535`[Camellia sinensis var. sinensis]	-	-	tr|A0A4S4D102|A0A4S4D102_CAMSI//Uncharacterized protein {ECO:0000313|EMBL:THF95403.1} OS=Camellia sinensis var. sinensis ORFNames=TEA_026535 {ECO:0000313|EMBL:THF95403.1} PE=4
Unigene11614	244.66	242.11	236.23	265.56	258.78	257.77	284.55	159.96	235.53	361.82	346.30	337.36	294.21	288.86	322.98	-	-	-	-	-	-	-	-	-
Unigene42874	3.32	4.48	7.55	4.49	1.86	2.99	5.49	2.76	6.74	3.80	3.63	3.41	7.54	6.18	12.44	-	-	-	-	-	-	-	-	-
Unigene133978	0.00	0.00	0.00	0.00	0.00	0.00	0.00	0.00	0.00	1.08	0.00	0.00	1.13	0.00	0.00	-	-	-	-	-	-	-	-	-
Unigene80655	1.79	1.18	1.06	4.11	2.72	3.41	2.65	0.87	2.57	4.95	5.78	7.08	4.47	1.63	5.56	-	-	-	-	-	-	-	-	-
Unigene104362	0.40	0.00	0.00	0.00	0.00	0.00	0.00	0.43	0.00	0.00	0.00	0.83	0.00	0.00	0.42	-	-	-	-	-	-	-	-	-
Unigene80947	0.42	0.00	0.00	0.00	0.00	0.00	0.00	0.00	0.20	0.00	0.00	0.22	0.45	0.00	0.44	-	-	-	-	-	-	-	-	-
Unigene79042	0.00	0.20	0.00	0.00	0.00	0.00	0.00	0.00	0.00	0.00	0.00	0.00	0.00	0.64	0.21	-	-	-	-	-	-	-	-	-
Unigene112948	0.00	0.00	0.00	0.00	0.00	0.00	0.00	0.00	0.00	0.00	0.00	0.53	0.00	0.00	0.55	-	-	-	-	-	-	-	-	-
Unigene87521	0.00	0.25	0.00	0.00	0.00	0.00	0.00	0.53	0.00	0.00	0.26	0.00	0.00	0.00	0.00	-	-	-	-	-	-	-	-	-
Unigene137981	0.00	0.00	0.00	0.00	0.00	0.00	0.00	0.00	1.08	0.00	1.26	0.00	0.00	0.00	0.00	-	-	-	-	-	-	-	-	-
Unigene80206	1.25	0.00	0.00	0.21	0.00	0.00	0.22	0.00	0.40	0.43	0.85	1.48	0.22	0.88	0.86	-	-	-	-	-	-	-	-	-
Unigene121725	0.00	0.00	0.68	1.41	0.68	0.00	0.00	0.00	0.00	0.00	0.00	0.00	0.00	0.74	0.00	-	-	-	-	-	-	-	-	-
Unigene114357	0.54	0.00	0.00	1.12	0.00	0.00	0.00	0.00	0.51	0.00	1.72	1.12	0.00	0.00	0.58	-	-	-	-	-	-	-	-	-
Unigene113499	0.00	0.00	0.00	0.00	0.00	0.00	0.00	0.00	0.00	0.00	0.00	0.00	0.00	1.72	0.00	-	-	-	-	-	XP_010692677.1//PREDICTED: uncharacterized protein LOC104905754`[Beta vulgaris subsp. vulgaris]	-	-	-
Unigene100237	0.36	0.00	0.36	0.42	0.81	0.00	0.76	0.43	0.77	0.37	0.75	0.74	0.00	0.43	0.75	-	-	-	-	-	-	-	-	-
Unigene32799	0.17	0.06	0.11	0.17	0.00	0.17	0.06	0.00	0.06	0.00	0.17	0.06	0.06	0.12	0.35	-	-	-	-	-	-	-	-	-
Unigene123336	0.00	0.00	0.00	0.00	0.00	0.00	0.00	0.00	0.00	0.00	0.00	0.73	0.00	0.00	0.76	-	-	-	-	-	-	-	-	-
Unigene100785	0.36	0.00	0.00	0.00	0.00	0.00	0.00	0.00	0.35	0.00	0.00	0.00	0.00	0.39	0.00	-	-	-	-	-	-	-	-	-
Unigene11841	322.65	348.86	263.40	255.95	249.18	241.19	248.63	336.33	212.31	240.22	264.65	234.40	241.65	94.67	148.53	-	-	-	-	-	-	-	-	-
Unigene90137	0.54	0.00	0.27	0.55	0.27	0.28	0.00	0.28	0.52	0.00	0.84	0.28	2.44	0.87	0.00	-	-	-	-	-	-	-	-	-
Unigene73922	5.34	6.07	3.67	7.47	2.61	8.91	20.42	7.62	3.83	19.55	13.67	13.17	1.99	1.59	1.44	-	GO:0097573//glutathione oxidoreductase activity`molecular_function`Catalysis of the reaction: protein-S-S-glutathione + glutathione-SH = protein-SH + glutathione-S-S-glutathione. [GOC:jd, PMID:18992757]	K03676//grxC, GLRX, GLRX2`glutaredoxin 3	-	-	XP_028055622.1//monothiol glutaredoxin-S2-like`[Camellia sinensis]	PF00462.27//Glutaredoxin`Glutaredoxin	-	tr|A0A7J7GDB2|A0A7J7GDB2_CAMSI//Glutaredoxin domain-containing protein {ECO:0000259|Pfam:PF00462} OS=Camellia sinensis (Tea) ORFNames=HYC85_024792 {ECO:0000313|EMBL:KAF5937286.1} PE=3
Unigene2672	445.87	647.87	386.95	302.91	299.86	305.54	275.77	675.89	310.83	265.09	389.78	343.61	315.34	119.92	196.20	-	-	K07071//K07071`uncharacterized protein	-	-	XP_028100737.1//chloroplast stem-loop binding protein of 41 kDa b, chloroplastic isoform X1`[Camellia sinensis]	-	-	tr|A0A834LAB6|A0A834LAB6_RHOSS//Epimerase domain-containing protein {ECO:0000259|Pfam:PF01370} OS=Rhododendron simsii (Sims's rhododendron) ORFNames=RHSIM_Rhsim11G0098700 {ECO:0000313|EMBL:KAF7126982.1} PE=4
Unigene95033	0.00	0.00	0.00	0.00	0.00	0.00	0.33	0.00	0.30	0.00	0.64	0.00	0.00	0.33	1.30	-	-	-	-	-	XP_028121753.1//uncharacterized protein LOC114318966`[Camellia sinensis]	-	-	tr|A0A438DIR5|A0A438DIR5_VITVI//Transposon TX1 uncharacterized 149 kDa protein {ECO:0000313|EMBL:RVW35353.1} OS=Vitis vinifera (Grape) ORFNames=CK203_077061 {ECO:0000313|EMBL:RVW35353.1} PE=4
Unigene117175	0.00	0.57	0.59	0.00	0.00	0.00	0.00	0.00	0.00	0.00	0.00	0.00	0.00	0.63	0.00	-	-	-	-	-	-	-	-	-
Unigene97991	0.00	0.00	0.00	0.00	0.00	0.00	0.00	0.00	0.00	0.00	0.00	0.00	0.00	0.36	0.00	-	-	-	-	-	-	-	-	-
Unigene123394	0.00	0.70	0.00	0.00	0.72	0.74	0.79	0.81	0.00	0.76	0.00	0.00	0.00	0.00	0.77	-	-	-	-	-	-	-	-	-
Unigene144986	0.00	0.00	0.00	0.00	0.00	0.00	0.00	0.00	0.00	0.00	0.00	0.00	0.00	3.36	1.68	-	-	-	-	-	-	-	-	-
Unigene143127	0.00	0.00	0.00	0.00	0.00	0.00	1.62	0.00	0.00	0.00	3.06	0.00	0.00	1.55	0.00	-	-	-	-	-	-	-	-	-
Unigene148881	14.41	0.00	10.68	0.00	0.00	0.00	0.00	0.00	3.30	0.00	0.00	0.00	0.00	0.00	0.00	-	-	-	-	-	-	-	-	-
Unigene89782	0.00	0.00	0.00	0.00	0.00	0.27	0.00	0.00	0.26	0.00	0.28	0.00	0.00	1.14	0.00	-	-	-	-	-	-	-	-	-
Unigene34275	0.12	0.06	0.00	0.06	0.06	0.06	0.12	0.12	0.00	0.00	0.06	0.06	0.37	0.12	0.06	-	-	-	-	-	-	-	-	-
Unigene149993	0.00	0.00	0.00	0.00	0.00	0.00	0.00	0.00	0.00	0.00	0.00	0.00	2.16	0.00	0.00	-	-	-	-	-	-	-	-	-
Unigene82945	1.34	1.10	0.90	1.61	1.34	1.37	0.47	1.39	0.43	0.23	1.16	1.60	1.42	0.95	1.16	-	-	-	-	-	-	-	-	-
Unigene45995	0.17	0.00	0.08	0.25	0.08	0.08	0.09	0.25	0.33	0.17	0.08	0.51	0.00	0.44	0.26	-	GO:0005634//nucleus`cellular_component`A membrane-bounded organelle of eukaryotic cells in which chromosomes are housed and replicated. In most cells, the nucleus contains all of the cell's chromosomes except the organellar chromosomes, and is the site of RNA synthesis and processing. In some species, or in specialized cell types, RNA metabolism or DNA replication may be absent. [GOC:go_curators]…	-	-	-	THG13497.1//hypothetical protein TEA_016781`[Camellia sinensis var. sinensis]	-	-	tr|A0A4V3WNQ6|A0A4V3WNQ6_CAMSI//Uncharacterized protein {ECO:0000313|EMBL:THG13497.1} OS=Camellia sinensis var. sinensis ORFNames=TEA_016781 {ECO:0000313|EMBL:THG13497.1} PE=3
Unigene19257	32.36	52.99	47.00	50.35	77.23	44.48	51.55	25.13	37.01	37.49	22.90	26.07	21.00	23.50	17.32	-	-	-	-	-	-	-	-	-
Unigene125334	0.00	1.56	0.00	0.00	0.00	0.00	0.00	0.00	0.00	0.00	0.00	0.00	0.00	0.00	0.00	-	-	-	-	-	-	-	-	-
Unigene13869	1.23	0.22	0.22	2.16	0.71	1.38	0.39	0.30	0.65	1.26	0.85	1.21	0.59	2.43	2.25	-	-	-	-	-	-	-	-	-
Unigene132025	1.88	0.00	1.89	0.00	0.00	0.00	0.00	0.00	0.00	0.00	0.00	0.00	0.00	2.07	0.00	-	-	-	-	-	-	-	-	-
Unigene118685	0.61	0.00	0.00	0.00	0.00	0.00	0.00	0.00	0.00	0.00	0.00	0.63	0.00	0.67	0.65	-	-	-	-	-	-	-	-	-
Unigene67907	0.15	0.00	0.00	0.15	0.00	0.15	0.00	0.00	0.00	0.15	1.07	0.61	0.00	0.16	0.00	-	GO:0004497//monooxygenase activity`molecular_function`Catalysis of the incorporation of one atom from molecular oxygen into a compound and the reduction of the other atom of oxygen to water. [ISBN:0198506732];GO:0016021//integral component of membrane`cellular_component`The component of a membrane consisting of the gene products and protein complexes having at least some part of their peptide seq…	K20771//CYP711A1`carlactone C-19 oxidase [EC:1.14.-.-]	-	-	XP_028116664.1//cytochrome P450 711A1-like isoform X1`[Camellia sinensis]	-	-	tr|A0A4S4D7M3|A0A4S4D7M3_CAMSI//Uncharacterized protein {ECO:0000313|EMBL:THF98367.1} OS=Camellia sinensis var. sinensis ORFNames=TEA_018440 {ECO:0000313|EMBL:THF98367.1} PE=3
Unigene52469	0.51	0.29	0.41	0.00	0.16	0.06	0.10	0.00	0.29	0.00	0.00	0.00	0.51	2.54	0.80	-	-	-	-	-	-	-	-	-
Unigene122893	0.00	0.00	0.00	0.73	0.00	0.00	0.00	0.00	0.66	0.00	0.00	0.00	0.00	0.76	0.00	-	-	-	-	-	-	-	-	-
Unigene127739	0.00	0.00	0.00	0.00	0.00	0.00	0.00	0.00	0.00	0.87	0.00	0.00	0.00	0.00	0.00	-	-	-	-	-	-	-	-	-
Unigene90932	0.00	0.27	0.00	0.00	0.28	0.00	0.29	0.00	0.00	0.00	0.29	0.28	0.00	0.00	0.00	-	-	-	-	-	-	-	-	-
Unigene94643	2.02	3.06	2.64	2.41	1.49	2.58	0.97	0.95	1.66	0.63	0.32	0.94	3.13	1.87	0.96	-	-	-	-	-	-	-	-	-
Unigene23384	0.82	0.81	0.94	0.98	0.28	0.78	0.58	1.47	0.48	0.41	0.69	0.61	0.29	0.34	0.17	-	-	-	-	-	-	-	-	-
Unigene15130	47.22	44.95	58.50	58.29	69.72	56.74	32.91	46.07	59.20	31.72	35.64	38.95	51.54	50.50	40.57	-	GO:0005634//nucleus`cellular_component`A membrane-bounded organelle of eukaryotic cells in which chromosomes are housed and replicated. In most cells, the nucleus contains all of the cell's chromosomes except the organellar chromosomes, and is the site of RNA synthesis and processing. In some species, or in specialized cell types, RNA metabolism or DNA replication may be absent. [GOC:go_curators]…	K14325//RNPS1`RNA-binding protein with serine-rich domain 1	ko03013//Nucleocytoplasmic transport`Genetic Information Processing`Translation;ko03015//mRNA surveillance pathway`Genetic Information Processing`Translation	-	KAF5949498.1//hypothetical protein HYC85_011491`[Camellia sinensis]	PF00076.25//RRM_1`RNA recognition motif. (a.k.a. RRM, RBD, or RNP domain)	-	tr|A0A7J7HCB2|A0A7J7HCB2_CAMSI//RRM domain-containing protein {ECO:0000259|PROSITE:PS50102} OS=Camellia sinensis (Tea) ORFNames=HYC85_011491 {ECO:0000313|EMBL:KAF5949498.1} PE=4
Unigene51753	10.72	8.83	14.28	18.27	16.37	17.94	36.76	5.77	23.61	38.52	23.74	23.37	1.63	4.82	0.70	-	GO:0080143//regulation of amino acid export`biological_process`Any process that modulates the frequency, rate or extent of amino acid export. Amino acid export is the directed movement of amino acids out of a cell or organelle. [PMID:20018597];GO:0016021//integral component of membrane`cellular_component`The component of a membrane consisting of the gene products and protein complexes having at l…	-	-	-	KAF5936559.1//hypothetical protein HYC85_024065`[Camellia sinensis]	-	-	tr|A0A7J7G736|A0A7J7G736_CAMSI//Uncharacterized protein {ECO:0000313|EMBL:KAF5936559.1} OS=Camellia sinensis (Tea) ORFNames=HYC85_024065 {ECO:0000313|EMBL:KAF5936559.1} PE=3
Unigene145623	0.00	0.00	0.00	0.00	0.00	0.00	0.00	1.96	0.00	0.00	0.00	0.00	0.00	0.00	0.00	-	-	-	-	-	-	-	-	-
Unigene114477	0.00	0.00	0.00	1.12	0.00	0.00	0.00	0.00	0.00	0.00	0.00	1.12	0.00	0.59	0.00	-	-	-	-	-	-	-	-	-
Unigene134354	2.04	1.00	1.02	0.00	0.00	0.00	0.00	1.20	0.00	0.00	0.00	0.00	0.00	0.00	0.00	-	-	-	-	-	-	-	-	-
Unigene77652	0.64	1.54	1.37	1.16	1.36	1.18	1.61	1.00	3.39	0.25	1.17	0.50	0.55	0.21	0.00	-	-	-	-	-	-	-	-	-
Unigene119998	0.00	0.00	0.00	0.00	0.64	0.66	0.00	0.00	0.00	0.00	0.00	0.00	0.00	0.00	0.00	-	-	-	-	-	-	-	-	-
Unigene48053	0.09	0.00	0.09	0.00	0.00	0.18	0.09	0.27	0.00	0.00	0.09	0.18	0.37	0.65	0.82	-	-	-	-	-	-	-	-	-
Unigene67498	0.29	0.00	0.29	0.00	0.00	0.30	0.00	0.00	0.00	0.30	0.15	0.30	0.00	0.31	0.30	-	-	-	-	-	-	-	-	-
Unigene110361	0.00	0.00	0.00	0.50	0.00	0.00	0.00	0.00	0.91	0.00	0.00	0.00	0.00	0.00	0.00	-	-	-	-	-	-	-	-	-
Unigene159266	0.00	0.00	0.00	0.00	0.00	0.00	3.70	0.00	0.00	0.00	0.00	0.00	0.00	0.00	0.00	-	-	-	-	-	-	-	-	-
Unigene143064	0.00	0.00	0.00	0.00	0.00	0.00	0.00	0.00	0.00	0.00	0.00	0.00	0.00	1.55	0.00	-	-	-	-	-	-	-	-	-
Unigene98687	0.34	0.00	0.00	0.35	0.34	0.00	0.00	0.00	0.00	0.00	0.00	0.00	0.00	0.00	0.00	-	-	-	-	-	-	-	-	-
Unigene106136	0.86	0.00	1.31	0.89	1.32	0.89	0.91	1.38	1.61	0.44	0.91	0.87	0.92	0.00	0.47	-	-	-	-	-	-	-	-	-
Unigene102674	0.00	0.00	2.44	0.85	2.45	2.52	0.00	0.00	0.76	3.49	0.40	0.39	0.42	0.89	0.00	-	-	-	-	-	-	-	-	-
Unigene102409	0.00	0.00	0.00	0.39	0.00	0.39	0.00	0.00	0.00	0.00	0.00	0.39	0.00	0.82	0.80	-	-	-	-	-	-	-	-	-
Unigene156595	0.00	0.00	0.00	0.00	0.00	0.00	0.00	0.00	0.00	0.00	0.00	0.00	0.00	0.00	0.00	-	GO:0015299//solute:proton antiporter activity`molecular_function`Enables the transfer of a solute or solutes from one side of a membrane to the other according to the reaction: solute(out) + H+(in) = solute(in) + H+(out). [GOC:ai]	-	-	-	POE84298.1//cation/h(+) antiporter 19`[Quercus suber]	-	-	tr|A0A7N2LWG9|A0A7N2LWG9_QUELO//Na_H_Exchanger domain-containing protein {ECO:0000259|Pfam:PF00999} OS=Quercus lobata (Valley oak) PE=4
Unigene96303	0.00	0.00	0.32	0.00	0.00	0.00	0.00	0.00	0.00	0.00	0.00	0.33	0.00	0.34	0.34	-	-	-	-	-	-	-	-	-
Unigene5628	0.09	0.45	0.05	0.86	0.76	1.30	2.78	0.54	0.83	3.44	3.91	0.11	1.09	8.22	4.38	-	-	-	-	-	-	-	-	-
Unigene144353	0.00	0.00	0.00	0.00	0.00	0.00	0.00	0.00	0.00	0.00	0.00	0.00	0.00	0.00	0.00	-	-	-	-	-	-	-	-	-
Unigene137115	1.13	0.00	0.00	0.00	0.00	0.00	0.00	0.00	0.00	0.00	0.00	0.00	0.00	0.00	0.00	-	-	-	-	-	-	-	-	-
Unigene3614	2.98	3.89	3.97	3.16	3.76	2.62	2.40	2.87	3.34	1.83	2.16	2.49	4.72	3.06	2.62	-	-	-	-	-	XP_028070988.1//uncharacterized protein LOC114273401 isoform X1`[Camellia sinensis]	-	-	tr|A0A4S4EDQ5|A0A4S4EDQ5_CAMSI//Uncharacterized protein {ECO:0000313|EMBL:THG14004.1} OS=Camellia sinensis var. sinensis ORFNames=TEA_022777 {ECO:0000313|EMBL:THG14004.1} PE=4
Unigene132486	0.00	0.94	0.00	0.00	0.00	0.00	0.00	0.00	0.00	0.00	0.00	0.00	0.00	0.00	0.00	-	-	-	-	-	-	-	-	-
Unigene149224	0.00	1.80	0.00	0.00	0.00	0.00	0.00	2.38	0.00	0.00	0.00	3.78	0.00	2.01	0.00	-	-	-	-	-	-	-	-	-
Unigene12972	0.21	0.05	0.21	0.05	0.00	0.29	0.13	0.37	1.06	0.18	0.42	0.34	0.45	8.27	3.35	-	-	-	-	-	-	-	-	-
Unigene48707	0.45	0.45	0.63	0.73	0.54	1.00	0.92	1.46	0.98	0.82	0.46	0.91	0.37	1.23	0.92	-	-	-	-	-	-	-	-	-
Unigene1654	4.85	3.21	9.39	11.39	9.48	12.06	3.64	11.36	7.52	6.20	4.79	5.17	13.07	5.84	10.12	-	GO:0050832//defense response to fungus`biological_process`Reactions triggered in response to the presence of a fungus that act to protect the cell or organism. [GOC:ai];GO:0003953//NAD+ nucleosidase activity`molecular_function`Catalysis of the reaction: NAD+ + H2O = nicotinamide + ADP-ribose. [GOC:dph, GOC:pad, GOC:PARL, GOC:pde, PMID:11866528, PMID:7805847];GO:0007165//signal transduction`biolog…	K13459//RPS2`disease resistance protein RPS2	ko04626//Plant-pathogen interaction`Organismal Systems`Environmental adaptation	-	XP_028098800.1//disease resistance protein TAO1-like`[Camellia sinensis]	PF00931.25//NB-ARC`NB-ARC domain	-	tr|A0A7J7I2J9|A0A7J7I2J9_CAMSI//TIR domain-containing protein {ECO:0000259|PROSITE:PS50104} OS=Camellia sinensis (Tea) ORFNames=HYC85_000459 {ECO:0000313|EMBL:KAF5959250.1} PE=4
Unigene95928	0.00	0.00	0.00	0.33	0.00	0.00	0.00	0.00	0.00	0.33	0.00	0.00	0.00	0.34	0.33	-	-	-	-	-	-	-	-	-
Unigene35945	7.62	5.18	6.46	8.87	8.33	7.14	6.24	4.20	6.69	7.41	4.88	3.40	4.84	9.54	4.76	-	-	-	-	-	-	-	-	-
Unigene68364	0.40	0.00	0.19	0.19	0.19	0.15	0.00	0.00	0.55	0.00	0.00	0.00	0.00	0.37	0.00	-	-	-	-	-	-	-	-	-
Unigene60140	0.00	0.00	0.12	0.00	0.00	0.12	0.00	0.00	0.00	0.00	0.25	0.37	0.13	0.00	0.25	-	-	-	-	-	-	-	-	-
Unigene59646	0.00	0.00	0.00	0.25	0.12	0.00	0.25	0.25	0.24	0.12	0.00	0.00	0.00	0.13	0.00	-	-	-	-	-	-	-	-	-
Unigene82995	1.52	8.66	5.94	2.41	4.84	1.66	4.55	4.93	2.68	0.23	1.15	1.59	5.15	1.75	1.96	-	-	-	-	-	-	-	-	-
Unigene4828	0.67	0.13	0.36	0.23	0.10	0.21	0.59	0.14	0.35	0.49	0.42	0.65	0.66	0.61	0.91	-	GO:0016117//carotenoid biosynthetic process`biological_process`The chemical reactions and pathways resulting in the formation of carotenoids, tetraterpenoid compounds in which two units of 4 isoprenoid residues joined head-to-tail are themselves joined tail-to-tail. [GOC:go_curators];GO:0016705//oxidoreductase activity, acting on paired donors, with incorporation or reduction of molecular oxygen`…	K14593//CCS1`capsanthin/capsorubin synthase [EC:5.3.99.8]	ko00906//Carotenoid biosynthesis`Metabolism`Metabolism of terpenoids and polyketides;ko01110//Biosynthesis of secondary metabolites`Metabolism`Global and overview maps	-	ADZ28517.1//neoxanthin synthase`[Camellia nitidissima]	PF05834.15//Lycopene_cycl`Lycopene cyclase protein	-	tr|F1KPE6|F1KPE6_9ERIC//Neoxanthin synthase {ECO:0000313|EMBL:ADZ28517.1} OS=Camellia nitidissima Name=NXS {ECO:0000313|EMBL:ADZ28517.1} PE=2
Unigene35696	0.19	0.00	0.00	0.00	0.06	0.06	0.25	0.06	0.12	0.06	0.25	0.25	0.00	0.26	0.19	-	-	-	-	-	-	-	-	-
Unigene131013	0.00	0.00	0.00	0.00	0.00	0.00	1.02	0.00	0.00	0.00	0.00	0.00	1.02	0.00	0.00	-	-	-	-	-	-	-	-	-
Unigene14609	13.61	6.54	5.74	20.12	32.75	21.30	12.37	3.45	5.00	6.72	6.51	5.43	12.53	4.90	5.01	-	GO:0016021//integral component of membrane`cellular_component`The component of a membrane consisting of the gene products and protein complexes having at least some part of their peptide sequence embedded in the hydrophobic region of the membrane. [GOC:dos, GOC:go_curators];GO:0016301//kinase activity`molecular_function`Catalysis of the transfer of a phosphate group, usually from ATP, to a substr…	-	-	-	XP_028080634.1//uncharacterized protein LOC114282190`[Camellia sinensis]	-	-	tr|A0A7J7GQT3|A0A7J7GQT3_CAMSI//Zeta_toxin domain-containing protein {ECO:0000259|Pfam:PF06414} OS=Camellia sinensis (Tea) ORFNames=HYC85_019420 {ECO:0000313|EMBL:KAF5941778.1} PE=4
Unigene31392	7.97	8.19	8.29	7.85	6.80	6.15	5.26	9.24	7.05	6.16	8.32	5.49	7.66	10.21	6.17	-	GO:0046872//metal ion binding`molecular_function`Binding to a metal ion. [GOC:ai];GO:0106306//protein serine/threonine phosphatase activity`molecular_function`Catalysis of the reaction: a phosphoprotein + H2O = a protein + phosphate. Together with protein kinases, these enzymes control the state of phosphorylation of cell proteins and thereby provide an important mechanism for regulating cellular…	K14497//PP2C`protein phosphatase 2C [EC:3.1.3.16]	ko04016//MAPK signaling pathway - plant`Environmental Information Processing`Signal transduction;ko04075//Plant hormone signal transduction`Environmental Information Processing`Signal transduction	-	XP_028078052.1//probable protein phosphatase 2C 6 isoform X2`[Camellia sinensis]	-	-	tr|A0A4S4EFP3|A0A4S4EFP3_CAMSI//Protein-serine/threonine phosphatase {ECO:0000256|ARBA:ARBA00013081} EC=3.1.3.16 {ECO:0000256|ARBA:ARBA00013081} OS=Camellia sinensis var. sinensis ORFNames=TEA_007789 {ECO:0000313|EMBL:THG14802.1} PE=3
Unigene128459	0.00	0.00	0.00	0.88	4.44	2.29	0.00	0.00	0.00	0.00	0.00	0.00	0.00	0.92	0.00	-	-	-	-	-	-	-	-	-
Unigene40217	0.00	0.00	0.07	0.14	0.00	0.00	0.00	0.00	0.21	0.14	0.07	0.07	0.15	0.59	0.29	-	-	-	-	-	-	-	-	-
Unigene97876	0.00	0.00	0.00	0.00	0.00	0.34	0.71	0.00	0.00	0.69	0.00	0.00	0.00	0.36	0.35	-	-	-	-	-	-	-	-	-
Unigene75445	29.58	3.74	8.75	15.56	12.85	19.97	3.93	4.08	9.24	8.99	19.65	12.92	29.13	30.15	26.65	-	GO:0005576//extracellular region`cellular_component`The space external to the outermost structure of a cell. For cells without external protective or external encapsulating structures this refers to space outside of the plasma membrane. This term covers the host cell environment outside an intracellular parasite. [GOC:go_curators]	-	-	-	XP_028058440.1//uncharacterized protein LOC114262281`[Camellia sinensis]	PF07468.14//Agglutinin`Agglutinin domain	-	tr|A0A4S4ER51|A0A4S4ER51_CAMSI//Uncharacterized protein {ECO:0000313|EMBL:THG19271.1} OS=Camellia sinensis var. sinensis ORFNames=TEA_004526 {ECO:0000313|EMBL:THG19271.1} PE=3
Unigene84118	0.46	1.13	0.70	0.71	0.69	0.70	0.48	1.19	0.44	0.47	0.24	0.70	0.00	0.24	0.00	-	-	-	-	-	-	-	-	-
Unigene104905	0.00	0.80	0.00	0.00	0.00	0.00	0.00	0.44	0.00	0.00	0.00	0.00	0.89	1.76	0.00	-	-	-	-	-	-	-	-	-
Unigene84282	0.23	0.00	0.23	0.24	0.23	0.24	0.00	0.00	0.45	0.00	0.00	0.00	0.00	0.25	0.96	-	-	-	-	-	-	-	-	-
Unigene99678	0.00	0.00	0.00	0.72	0.00	0.00	0.00	0.00	0.00	0.73	0.00	0.00	0.00	0.00	0.00	-	-	-	-	-	-	-	-	-
Unigene24259	2.61	1.08	6.57	6.55	7.03	6.42	2.46	0.72	8.04	1.06	1.52	2.90	0.69	7.56	1.92	-	GO:0006355//regulation of transcription, DNA-templated`biological_process`Any process that modulates the frequency, rate or extent of cellular DNA-templated transcription. [GOC:go_curators, GOC:txnOH];GO:0005634//nucleus`cellular_component`A membrane-bounded organelle of eukaryotic cells in which chromosomes are housed and replicated. In most cells, the nucleus contains all of the cell's chromoso…	K14486//K14486, ARF`auxin response factor	ko04075//Plant hormone signal transduction`Environmental Information Processing`Signal transduction	-	XP_028073068.1//auxin response factor 5`[Camellia sinensis]	-	-	tr|A0A4S4EBW1|A0A4S4EBW1_CAMSI//Auxin response factor {ECO:0000256|RuleBase:RU004561} OS=Camellia sinensis var. sinensis ORFNames=TEA_018090 {ECO:0000313|EMBL:THG13086.1} PE=3
Unigene157485	0.00	0.00	0.00	0.00	0.00	0.00	0.00	0.00	0.00	0.00	0.00	0.00	0.00	0.00	6.17	-	-	-	-	-	KAF5947910.1//hypothetical protein HYC85_013867`[Camellia sinensis]	-	-	tr|A0A7J7H4L2|A0A7J7H4L2_CAMSI//Uncharacterized protein {ECO:0000313|EMBL:KAF5947910.1} OS=Camellia sinensis (Tea) ORFNames=HYC85_013867 {ECO:0000313|EMBL:KAF5947910.1} PE=4
Unigene58900	0.00	0.00	0.00	0.00	0.00	0.12	0.12	0.12	0.00	0.00	0.12	0.12	0.12	0.25	0.49	-	-	-	-	-	-	-	-	-
Unigene44248	0.16	0.08	0.00	0.16	0.00	0.00	0.16	0.24	0.08	0.00	0.16	0.32	0.58	0.92	0.33	-	-	-	-	-	-	-	-	-
Unigene156513	0.00	0.00	0.00	0.00	0.00	0.00	0.00	0.00	0.00	0.00	0.00	0.00	0.00	0.00	0.00	-	-	-	-	-	-	-	-	-
Unigene134007	0.00	0.00	0.00	0.00	0.00	0.00	0.00	0.00	0.00	0.00	0.00	0.00	1.13	1.11	0.00	-	-	-	-	-	-	-	-	-
Unigene9717	18.85	20.70	18.47	21.30	25.81	20.38	21.24	16.55	15.10	19.48	17.09	13.91	100.29	194.82	169.77	-	GO:0016021//integral component of membrane`cellular_component`The component of a membrane consisting of the gene products and protein complexes having at least some part of their peptide sequence embedded in the hydrophobic region of the membrane. [GOC:dos, GOC:go_curators]	-	-	-	THG00108.1//hypothetical protein TEA_012404`[Camellia sinensis var. sinensis]	-	-	tr|A0A4S4DBZ5|A0A4S4DBZ5_CAMSI//Uncharacterized protein {ECO:0000313|EMBL:THG00108.1} OS=Camellia sinensis var. sinensis ORFNames=TEA_012404 {ECO:0000313|EMBL:THG00108.1} PE=4
Unigene50034	0.38	0.00	0.09	0.19	0.00	0.28	0.10	0.09	0.18	0.28	0.00	0.28	0.19	0.68	0.38	-	-	-	-	-	-	-	-	-
Unigene46636	3.66	2.95	5.12	4.48	5.25	3.83	4.69	3.27	5.31	7.77	4.74	4.27	10.17	18.37	21.17	-	GO:0055075//potassium ion homeostasis`biological_process`Any process involved in the maintenance of an internal steady state of potassium ions within an organism or cell. [GOC:jid, GOC:mah];GO:0016021//integral component of membrane`cellular_component`The component of a membrane consisting of the gene products and protein complexes having at least some part of their peptide sequence embedded in t…	K26151//MFSD11`MFS transporter, NAG-T family, sugar:H+ symporter	-	-	THG06522.1//hypothetical protein TEA_017686`[Camellia sinensis var. sinensis]	-	-	tr|A0A4S4DTD5|A0A4S4DTD5_CAMSI//Uncharacterized protein {ECO:0000313|EMBL:THG06522.1} OS=Camellia sinensis var. sinensis ORFNames=TEA_017686 {ECO:0000313|EMBL:THG06522.1} PE=3
Unigene101959	2.37	1.11	0.76	1.55	2.25	2.31	2.95	0.80	1.64	6.21	5.57	2.91	1.22	10.72	4.12	-	-	-	-	-	-	-	-	-
Unigene69987	0.61	0.94	0.64	0.81	1.99	0.32	0.98	1.48	0.62	0.32	2.17	0.16	0.00	0.33	0.16	-	-	-	-	-	-	-	-	-
Unigene134240	1.02	0.00	0.00	0.00	0.00	0.00	0.00	0.00	0.00	0.00	0.00	0.00	0.00	0.00	1.11	-	-	-	-	-	-	-	-	-
Unigene82881	0.22	0.00	0.22	0.23	0.44	0.23	0.00	0.00	0.00	0.00	0.00	0.00	0.00	0.24	0.23	-	-	-	-	-	-	-	-	-
Unigene591	55.53	60.06	68.45	64.23	60.44	62.73	66.41	65.26	88.91	114.86	105.17	126.12	30.78	47.65	60.38	-	GO:0009570//chloroplast stroma`cellular_component`The space enclosed by the double membrane of a chloroplast but excluding the thylakoid space. It contains DNA, ribosomes and some temporary products of photosynthesis. [ISBN:0198547684];GO:0006564//L-serine biosynthetic process`biological_process`The chemical reactions and pathways resulting in the formation of L-serine, the L-enantiomer of serine…	K00058//serA, PHGDH`D-3-phosphoglycerate dehydrogenase / 2-oxoglutarate reductase [EC:1.1.1.95 1.1.1.399]	ko00260//Glycine, serine and threonine metabolism`Metabolism`Amino acid metabolism;ko00270//Cysteine and methionine metabolism`Metabolism`Amino acid metabolism;ko01100//Metabolic pathways`Metabolism`Global and overview maps;ko01110//Biosynthesis of secondary metabolites`Metabolism`Global and overview maps;ko01200//Carbon metabolism`Metabolism`Global and overview maps;ko01230//Biosynthesis of amin…	-	KAF5951781.1//hypothetical protein HYC85_009725`[Camellia sinensis]	PF00389.33//2-Hacid_dh`D-isomer specific 2-hydroxyacid dehydrogenase, catalytic domain;PF02826.22//2-Hacid_dh_C`D-isomer specific 2-hydroxyacid dehydrogenase, NAD binding domain;PF00670.24//AdoHcyase_NAD`S-adenosyl-L-homocysteine hydrolase, NAD binding domain;PF07991.15//IlvN`Acetohydroxy acid isomeroreductase, NADPH-binding domain;PF19304.2//PGDH_inter`D-3-phosphoglycerate dehydrogenase interven…	-	tr|A0A7J7HHP7|A0A7J7HHP7_CAMSI//D-3-phosphoglycerate dehydrogenase {ECO:0000256|RuleBase:RU363003} EC=1.1.1.95 {ECO:0000256|RuleBase:RU363003} OS=Camellia sinensis (Tea) ORFNames=HYC85_009725 {ECO:0000313|EMBL:KAF5951781.1} PE=3
Unigene42249	0.23	0.07	0.61	0.38	0.23	0.30	0.00	0.53	0.22	0.00	0.08	0.30	0.00	0.55	0.00	-	GO:0016887//ATP hydrolysis activity`molecular_function`Catalysis of the reaction: ATP + H2O = ADP + H+ Pi. ATP hydrolysis is used in some reactions as an energy source, for example to catalyze a reaction or drive transport against a concentration gradient. [RHEA:13065];GO:0005524//ATP binding`molecular_function`Binding to ATP, adenosine 5'-triphosphate, a universally important coenzyme and enzyme…	K14575//AFG2, DRG1, SPATA5`AAA family ATPase	ko03008//Ribosome biogenesis in eukaryotes`Genetic Information Processing`Translation	-	KAE9451144.1//hypothetical protein C3L33_16945, partial`[Rhododendron williamsianum]	PF00004.32//AAA`ATPase family associated with various cellular activities (AAA)	-	tr|A0A6A4L4E9|A0A6A4L4E9_9ERIC//Uncharacterized protein {ECO:0000313|EMBL:KAE9451144.1} Fragment OS=Rhododendron williamsianum ORFNames=C3L33_16945 {ECO:0000313|EMBL:KAE9451144.1} PE=4
Unigene99334	0.00	0.34	0.70	0.00	0.00	0.36	0.00	0.37	0.33	0.00	0.00	0.00	0.00	0.00	0.00	-	GO:0006952//defense response`biological_process`Reactions, triggered in response to the presence of a foreign body or the occurrence of an injury, which result in restriction of damage to the organism attacked or prevention/recovery from the infection caused by the attack. [GOC:go_curators];GO:0043531//ADP binding`molecular_function`Binding to ADP, adenosine 5'-diphosphate. [GOC:jl]	K13459//RPS2`disease resistance protein RPS2	ko04626//Plant-pathogen interaction`Organismal Systems`Environmental adaptation	-	PIA30428.1//hypothetical protein AQUCO_05500002v1`[Aquilegia coerulea]	-	-	tr|A0A2G5CGN1|A0A2G5CGN1_AQUCA//NB-ARC domain-containing protein {ECO:0000259|Pfam:PF00931} OS=Aquilegia coerulea (Rocky mountain columbine) ORFNames=AQUCO_05500002v1 {ECO:0000313|EMBL:PIA30428.1} PE=4
Unigene151195	0.00	0.00	0.00	0.00	0.00	0.00	2.39	0.00	0.00	0.00	0.00	0.00	0.00	0.00	0.00	-	-	-	-	-	-	-	-	-
Unigene141792	0.00	0.00	0.00	0.00	1.35	0.00	0.00	0.00	0.00	0.00	0.00	0.00	0.00	0.00	0.00	-	-	-	-	-	-	-	-	-
Unigene43661	0.32	0.16	0.08	0.49	0.00	0.10	0.00	0.33	0.00	0.33	0.33	0.08	0.16	0.08	0.32	-	-	-	-	-	-	-	-	-
Unigene33340	0.17	0.29	0.12	0.29	0.11	0.35	0.18	0.23	0.45	0.23	0.17	0.12	0.18	0.12	0.06	-	-	-	-	-	-	-	-	-
Unigene97551	0.00	0.00	0.00	0.00	1.00	1.02	0.00	0.35	0.00	0.00	0.00	0.00	0.72	0.00	0.00	-	-	-	-	-	-	-	-	-
Unigene150738	17.86	3.88	0.00	6.31	18.04	10.34	0.00	0.00	0.00	0.00	0.00	0.00	0.00	2.17	10.93	-	-	-	-	-	-	-	-	-
Unigene1382	66.76	72.64	57.48	41.95	41.12	45.97	41.15	80.56	44.87	48.02	59.17	55.99	193.16	131.09	212.32	-	GO:0044183//protein folding chaperone`molecular_function`Binding to a protein or a protein-containing complex to assist the protein folding process. [GOC:mtg_cambridge_2009];GO:0110102//ribulose bisphosphate carboxylase complex assembly`biological_process`The aggregation, arrangement and bonding together of a set of components to form a ribulose bisphosphate carboxylase complex. [GOC:krc, GOC:tb,…	-	-	-	KAF5955138.1//hypothetical protein HYC85_007994`[Camellia sinensis]	-	-	tr|A0A7J7HSY9|A0A7J7HSY9_CAMSI//Uncharacterized protein {ECO:0000313|EMBL:KAF5955138.1} OS=Camellia sinensis (Tea) ORFNames=HYC85_007994 {ECO:0000313|EMBL:KAF5955138.1} PE=4
Unigene134853	0.00	0.00	0.00	0.00	0.00	0.00	0.00	0.00	0.00	1.11	0.00	1.07	0.00	0.00	0.00	-	-	-	-	-	-	-	-	-
Unigene119816	0.00	0.63	0.64	0.66	0.00	0.00	0.00	0.00	0.00	0.00	0.68	0.00	0.00	0.69	0.68	-	-	-	-	-	-	-	-	-
Unigene63809	0.68	0.57	0.99	0.46	0.44	0.41	0.14	0.62	0.13	0.14	0.55	0.27	0.14	0.14	0.14	-	-	-	-	-	-	-	-	-
Unigene19243	0.10	0.00	0.03	0.07	0.03	0.21	0.10	0.10	0.00	0.03	0.17	0.10	0.21	0.46	0.21	-	-	-	-	-	-	-	-	-
Unigene29705	0.67	2.01	1.26	0.41	0.56	0.73	0.98	1.28	1.28	0.77	1.39	1.03	0.97	0.74	0.68	-	-	-	-	-	-	-	-	-
Unigene75507	0.00	0.00	0.00	0.00	0.00	0.00	0.00	0.00	0.00	0.00	0.00	0.00	0.58	0.19	0.38	-	-	-	-	-	-	-	-	-
Unigene42486	0.08	0.15	0.31	0.08	0.08	0.23	0.39	0.23	0.07	0.31	0.38	0.46	0.08	0.40	0.62	-	-	-	-	-	-	-	-	-
Unigene155964	0.00	0.00	0.00	0.00	0.00	0.00	0.00	0.00	2.32	0.00	0.00	0.00	0.00	0.00	0.00	-	-	-	-	-	-	-	-	-
Unigene21889	3.66	2.11	3.36	3.57	2.20	2.75	1.96	3.66	2.91	3.24	3.03	2.57	2.25	3.85	3.54	-	GO:0005737//cytoplasm`cellular_component`The contents of a cell excluding the plasma membrane and nucleus, but including other subcellular structures. [ISBN:0198547684];GO:0003735//structural constituent of ribosome`molecular_function`The action of a molecule that contributes to the structural integrity of the ribosome. [GOC:mah];GO:0015934//large ribosomal subunit`cellular_component`The larger o…	-	-	-	OMO77103.1//Ribosomal protein L15, bacterial-type`[Corchorus capsularis]	-	-	tr|A0A1R3I3F6|A0A1R3I3F6_COCAP//Ribosomal protein L15, bacterial-type {ECO:0000313|EMBL:OMO77103.1} OS=Corchorus capsularis (Jute) ORFNames=CCACVL1_15201 {ECO:0000313|EMBL:OMO77103.1} PE=3
Unigene18229	0.17	0.10	0.29	0.20	0.07	0.60	0.18	0.17	0.44	0.32	0.17	0.23	0.50	0.85	0.70	-	-	-	-	-	-	-	-	-
Unigene101617	2.67	2.36	0.48	1.65	2.19	0.99	2.30	2.08	0.91	0.00	1.17	0.38	1.58	0.00	0.00	-	-	-	-	-	-	-	-	-
Unigene10132	21.40	19.17	18.06	17.77	19.78	17.94	12.43	24.68	17.96	12.63	16.42	18.38	12.74	14.00	13.49	-	GO:0005525//GTP binding`molecular_function`Binding to GTP, guanosine triphosphate. [GOC:ai]	K06943//NOG1`nucleolar GTP-binding protein	ko03008//Ribosome biogenesis in eukaryotes`Genetic Information Processing`Translation	-	XP_028125398.1//nucleolar GTP-binding protein 1 isoform X3`[Camellia sinensis]	PF02421.21//FeoB_N`Ferrous iron transport protein B;PF01926.26//MMR_HSR1`50S ribosome-binding GTPase;PF06858.17//NOG1`Nucleolar GTP-binding protein 1 (NOG1)	-	tr|A0A5J4ZEQ1|A0A5J4ZEQ1_9ASTE//Uncharacterized protein {ECO:0000313|EMBL:KAA8515791.1} OS=Nyssa sinensis ORFNames=F0562_018598 {ECO:0000313|EMBL:KAA8515791.1} PE=4
Unigene46009	0.00	0.77	1.94	0.42	0.70	0.99	0.26	0.68	1.28	0.08	0.17	2.01	0.35	0.67	0.34	-	-	-	-	-	-	-	-	-
Unigene78200	0.00	0.00	0.00	0.00	0.00	0.00	0.00	0.00	0.00	0.00	0.00	0.00	0.00	1.04	0.00	-	GO:0016021//integral component of membrane`cellular_component`The component of a membrane consisting of the gene products and protein complexes having at least some part of their peptide sequence embedded in the hydrophobic region of the membrane. [GOC:dos, GOC:go_curators]	-	-	-	KAF5934033.1//hypothetical protein HYC85_030204`[Camellia sinensis]	-	-	tr|A0A7J7G023|A0A7J7G023_CAMSI//Uncharacterized protein {ECO:0000313|EMBL:KAF5934033.1} OS=Camellia sinensis (Tea) ORFNames=HYC85_030204 {ECO:0000313|EMBL:KAF5934033.1} PE=4
Unigene55240	0.11	0.64	0.65	0.00	0.11	0.00	0.77	0.33	0.11	0.00	0.00	0.00	0.00	0.00	0.00	-	GO:0005576//extracellular region`cellular_component`The space external to the outermost structure of a cell. For cells without external protective or external encapsulating structures this refers to space outside of the plasma membrane. This term covers the host cell environment outside an intracellular parasite. [GOC:go_curators]	-	-	-	KAF5944397.1//hypothetical protein HYC85_018474`[Camellia sinensis]	PF05498.14//RALF`Rapid ALkalinization Factor (RALF)	-	tr|A0A7J7GVC7|A0A7J7GVC7_CAMSI//Uncharacterized protein {ECO:0000313|EMBL:KAF5944397.1} OS=Camellia sinensis (Tea) ORFNames=HYC85_018474 {ECO:0000313|EMBL:KAF5944397.1} PE=3
Unigene27855	0.10	0.10	0.29	0.15	0.00	0.14	0.05	0.39	0.14	0.29	0.43	0.24	0.54	0.75	0.44	-	-	-	-	-	-	-	-	-
Unigene58190	45.37	44.00	47.24	41.55	41.29	44.82	61.50	38.12	45.00	58.97	45.27	33.99	29.01	31.77	24.29	-	-	-	-	-	KAF7121194.1//hypothetical protein RHSIM_Rhsim13G0159900`[Rhododendron simsii]	-	-	tr|A0A834G1Z7|A0A834G1Z7_RHOSS//Uncharacterized protein {ECO:0000313|EMBL:KAF7121194.1} OS=Rhododendron simsii (Sims's rhododendron) ORFNames=RHSIM_Rhsim13G0159900 {ECO:0000313|EMBL:KAF7121194.1} PE=4
Unigene97477	0.33	0.00	0.00	0.00	0.33	0.00	0.00	0.00	0.00	0.00	0.00	0.00	0.00	0.00	0.00	-	-	-	-	-	-	-	-	-
Unigene131343	0.00	0.00	0.92	0.96	0.00	0.95	0.00	0.00	1.71	0.00	0.00	0.00	0.00	0.00	0.00	-	-	-	-	-	-	-	-	-
Unigene1110	16.18	15.58	16.64	16.82	12.68	15.82	13.72	15.70	15.40	20.88	16.88	20.12	21.32	24.57	26.63	-	-	-	-	-	-	-	-	-
Unigene133101	0.98	0.00	0.00	0.00	0.00	1.02	0.00	0.00	0.00	0.00	0.00	1.01	0.00	3.23	2.13	-	-	-	-	-	-	-	-	-
Unigene10819	19.91	17.14	21.02	25.08	21.59	21.54	27.71	13.06	19.59	32.56	26.36	27.66	18.58	16.87	19.73	-	GO:0003824//catalytic activity`molecular_function`Catalysis of a biochemical reaction at physiological temperatures. In biologically catalyzed reactions, the reactants are known as substrates, and the catalysts are naturally occurring macromolecular substances known as enzymes. Enzymes possess specific binding sites for substrates, and are usually composed wholly or largely of protein, but RNA th…	K19619//TDP2`tyrosyl-DNA phosphodiesterase 2 [EC:3.1.4.-]	-	-	XP_028124522.1//uncharacterized protein LOC114321557`[Camellia sinensis]	-	-	tr|A0A4S4CWG0|A0A4S4CWG0_CAMSI//Endo/exonuclease/phosphatase domain-containing protein {ECO:0000259|Pfam:PF03372} OS=Camellia sinensis var. sinensis ORFNames=TEA_028461 {ECO:0000313|EMBL:THF93988.1} PE=4
Unigene72265	0.00	0.00	0.00	0.00	0.00	0.00	0.00	0.00	0.00	0.00	0.00	0.00	1.24	1.42	1.22	-	-	-	-	-	XP_028084206.1//stigma-specific STIG1-like protein 1`[Camellia sinensis]	PF04885.16//Stig1`Stigma-specific protein, Stig1	-	tr|A0A7J7GVB8|A0A7J7GVB8_CAMSI//Uncharacterized protein {ECO:0000313|EMBL:KAF5943384.1} OS=Camellia sinensis (Tea) ORFNames=HYC85_017461 {ECO:0000313|EMBL:KAF5943384.1} PE=3
Unigene7573	56.64	43.45	38.91	32.11	20.45	32.60	45.52	38.29	45.89	74.16	70.56	74.41	23.08	31.03	37.37	-	GO:0009725//response to hormone`biological_process`Any process that results in a change in state or activity of a cell or an organism (in terms of movement, secretion, enzyme production, gene expression, etc.) as a result of a hormone stimulus. [GOC:jl];GO:0016021//integral component of membrane`cellular_component`The component of a membrane consisting of the gene products and protein complexes h…	K07297//ADIPOR`adiponectin receptor	-	-	XP_028111348.1//heptahelical transmembrane protein 4 isoform X2`[Camellia sinensis]	-	-	tr|A0A7J7I898|A0A7J7I898_CAMSI//Uncharacterized protein {ECO:0000313|EMBL:KAF5961149.1} OS=Camellia sinensis (Tea) ORFNames=HYC85_002358 {ECO:0000313|EMBL:KAF5961149.1} PE=4
Unigene125108	0.00	0.00	0.00	0.00	0.00	0.00	0.84	0.86	0.00	2.41	0.00	0.00	0.00	0.00	0.00	-	-	-	-	-	-	-	-	-
Unigene117182	0.00	0.00	0.00	0.61	0.00	0.00	0.00	0.00	0.00	0.00	0.00	0.00	0.00	0.00	0.00	-	-	-	-	-	-	-	-	-
Unigene53130	7.98	0.70	2.91	0.52	0.00	0.76	1.54	0.93	1.11	8.00	5.04	7.06	0.21	0.74	0.73	-	GO:0006355//regulation of transcription, DNA-templated`biological_process`Any process that modulates the frequency, rate or extent of cellular DNA-templated transcription. [GOC:go_curators, GOC:txnOH]	-	-	-	KAF5953503.1//hypothetical protein HYC85_006359`[Camellia sinensis]	-	-	tr|A0A7J7HKX6|A0A7J7HKX6_CAMSI//Uncharacterized protein {ECO:0000313|EMBL:KAF5953503.1} OS=Camellia sinensis (Tea) ORFNames=HYC85_006359 {ECO:0000313|EMBL:KAF5953503.1} PE=4
Unigene35558	1.48	1.57	1.23	1.28	2.77	1.75	0.83	0.00	1.53	0.38	0.88	1.52	1.14	0.38	0.00	-	-	-	-	-	-	-	-	-
Unigene147925	0.00	0.00	1.72	7.34	1.75	5.42	4.06	4.44	1.59	7.48	5.68	0.00	3.93	5.72	1.91	-	-	-	-	-	-	-	-	-
Unigene141256	0.00	0.00	0.00	0.00	1.33	0.00	3.03	0.00	1.22	1.42	1.43	1.36	0.00	0.00	1.44	-	-	-	-	-	-	-	-	-
Unigene93953	0.92	0.32	0.00	0.33	0.00	0.36	0.66	0.00	0.00	1.00	0.94	0.34	0.73	1.39	0.67	-	-	-	-	-	-	-	-	-
Unigene93611	0.60	0.29	0.00	0.61	0.30	0.00	0.31	0.31	0.00	1.23	0.93	0.91	1.92	0.96	2.18	-	GO:0004105//choline-phosphate cytidylyltransferase activity`molecular_function`Catalysis of the reaction: CTP + choline phosphate = diphosphate + CDP-choline. [EC:2.7.7.15]	-	-	-	XP_021804252.1//choline-phosphate cytidylyltransferase 1-like, partial`[Prunus avium]	-	-	tr|A0A6P5RNS2|A0A6P5RNS2_PRUAV//choline-phosphate cytidylyltransferase 1-like {ECO:0000313|RefSeq:XP_021804252.1} OS=Prunus avium (Cherry) (Cerasus avium) Name=LOC110748597 {ECO:0000313|RefSeq:XP_021804252.1} PE=4
Unigene120226	0.00	0.00	0.00	0.00	0.00	0.00	0.00	0.00	0.00	0.00	0.00	0.66	0.71	0.00	0.00	-	-	-	-	-	-	-	-	-
Unigene153208	0.00	0.00	0.00	0.00	0.00	0.00	0.00	0.00	0.00	0.00	0.00	0.00	0.00	0.00	0.00	-	-	-	-	-	-	-	-	-
Unigene83914	2.99	4.76	3.48	3.55	1.97	5.73	16.62	2.09	3.59	23.87	12.13	8.56	1.64	0.94	0.92	-	-	-	-	-	-	PF12734.10//CYSTM`Cysteine-rich TM module stress tolerance	-	-
Unigene25797	0.13	0.00	0.09	0.00	0.04	0.09	0.05	0.13	0.09	0.18	0.04	0.13	0.14	0.05	0.32	-	-	-	-	-	-	-	-	-
Unigene23607	0.04	0.00	0.04	0.08	0.12	0.17	0.04	0.00	0.24	0.04	0.12	0.04	0.13	0.47	0.08	-	-	-	-	-	-	-	-	-
Unigene126510	0.00	0.00	0.00	0.00	0.00	0.00	0.00	0.90	0.00	0.84	0.00	0.00	0.00	0.00	0.00	-	-	-	-	-	-	-	-	-
Unigene101969	0.00	0.37	0.00	0.39	0.00	0.00	0.00	0.00	0.36	0.00	0.00	0.00	0.00	0.00	0.00	-	-	-	-	-	-	-	-	-
Unigene110852	0.00	0.48	0.00	0.00	0.00	0.00	0.00	0.53	0.00	0.00	0.00	0.00	0.53	0.00	0.51	-	-	-	-	-	-	-	-	-
Unigene84645	0.00	0.00	0.00	0.00	0.00	0.00	0.49	0.00	0.00	0.48	0.24	0.00	0.00	0.00	0.00	-	GO:0016021//integral component of membrane`cellular_component`The component of a membrane consisting of the gene products and protein complexes having at least some part of their peptide sequence embedded in the hydrophobic region of the membrane. [GOC:dos, GOC:go_curators]	K01054//MGLL`acylglycerol lipase [EC:3.1.1.23]	ko00561//Glycerolipid metabolism`Metabolism`Lipid metabolism;ko01100//Metabolic pathways`Metabolism`Global and overview maps	-	POE89508.1//monoacylglycerol lipase`[Quercus suber]	PF12146.11//Hydrolase_4`Serine aminopeptidase, S33;PF12697.10//Abhydrolase_6`Alpha/beta hydrolase family	-	tr|A0A7N2RC76|A0A7N2RC76_QUELO//Hydrolase_4 domain-containing protein {ECO:0000259|Pfam:PF12146} OS=Quercus lobata (Valley oak) PE=4
Unigene37813	0.07	0.00	0.00	0.39	0.00	2.68	0.13	0.36	1.85	0.00	0.43	0.43	0.27	2.00	0.46	-	-	-	-	-	-	-	-	-
Unigene82122	0.44	0.65	1.32	0.67	0.66	0.89	0.23	1.36	0.63	0.90	0.90	0.22	1.39	0.23	0.91	-	-	-	-	-	-	-	-	-
Unigene15565	0.72	0.15	0.24	0.15	0.09	0.33	0.03	0.12	0.18	0.15	0.77	0.39	0.39	1.75	0.96	-	-	-	-	-	-	-	-	-
Unigene66033	19.56	9.45	9.25	27.15	14.84	19.66	14.66	13.89	21.51	20.38	39.00	33.87	44.29	62.07	72.24	-	GO:0003700//DNA-binding transcription factor activity`molecular_function`A transcription regulator activity that modulates transcription of gene sets via selective and non-covalent binding to a specific double-stranded genomic DNA sequence (sometimes referred to as a motif) within a cis-regulatory region. Regulatory regions include promoters (proximal and distal) and enhancers. Genes are transcri…	-	-	-	XP_028064460.1//protein NLP6-like`[Camellia sinensis]	-	-	tr|A0A4S4EZD6|A0A4S4EZD6_CAMSI//Uncharacterized protein {ECO:0000313|EMBL:THG21965.1} OS=Camellia sinensis var. sinensis ORFNames=TEA_005110 {ECO:0000313|EMBL:THG21965.1} PE=4
Unigene115257	0.00	0.54	0.00	0.00	0.00	0.00	0.00	0.00	1.04	0.00	0.00	0.00	0.00	0.00	0.00	-	-	-	-	-	-	-	-	-
Unigene50349	0.09	0.09	0.19	0.19	0.00	0.29	0.29	0.38	0.19	0.29	0.19	0.29	0.68	0.30	0.97	-	-	-	-	-	-	-	-	-
Unigene85304	0.00	0.00	0.00	0.00	0.00	0.00	0.00	0.25	0.00	0.00	0.00	0.00	0.00	0.51	0.00	-	-	-	-	-	-	-	-	-
Unigene141156	0.00	0.00	0.00	0.00	0.00	0.00	0.00	0.00	0.00	0.00	0.00	0.00	1.46	0.00	0.00	-	-	-	-	-	-	-	-	-
Unigene68777	1.02	0.30	0.31	0.82	1.30	1.27	0.32	0.31	1.20	0.16	0.16	1.09	1.18	0.75	0.32	-	-	-	-	-	-	-	-	-
Unigene52971	0.00	0.20	0.10	0.00	0.10	0.00	0.00	0.10	0.30	0.10	0.10	0.00	0.10	0.21	0.21	-	-	-	-	-	-	-	-	-
Unigene142494	0.00	0.00	0.00	0.00	0.00	0.00	0.00	0.00	0.00	0.00	0.00	0.00	0.00	0.00	1.52	-	-	-	-	-	-	-	-	-
Unigene2104	13.50	12.03	14.21	15.86	14.90	15.80	11.44	11.22	14.56	14.12	14.90	15.18	21.31	22.02	24.23	-	GO:0046872//metal ion binding`molecular_function`Binding to a metal ion. [GOC:ai];GO:0004842//ubiquitin-protein transferase activity`molecular_function`Catalysis of the transfer of ubiquitin from one protein to another via the reaction X-Ub + Y --> Y-Ub + X, where both X-Ub and Y-Ub are covalent linkages. [GOC:BioGRID, GOC:jh2, PMID:9635407]	K11975//RNF144`E3 ubiquitin-protein ligase RNF144 [EC:2.3.2.31]	-	-	XP_028067003.1//probable E3 ubiquitin-protein ligase rbrA`[Camellia sinensis]	PF01485.24//IBR`IBR domain, a half RING-finger domain	-	tr|A0A4S4EID6|A0A4S4EID6_CAMSI//Uncharacterized protein {ECO:0000313|EMBL:THG15646.1} OS=Camellia sinensis var. sinensis ORFNames=TEA_005778 {ECO:0000313|EMBL:THG15646.1} PE=3
Unigene10943	9.86	2.87	12.27	7.41	8.10	11.23	12.47	1.21	6.90	13.56	9.57	21.60	43.81	107.79	17.66	-	-	-	-	-	-	-	-	-
Unigene46514	0.10	0.00	0.00	0.00	0.00	0.40	0.00	0.00	0.10	0.20	0.09	0.10	0.20	0.20	0.17	-	-	-	-	-	-	-	-	-
Unigene39974	1.26	1.16	1.20	1.56	0.74	0.75	1.57	1.13	1.02	0.89	0.44	0.79	0.46	0.54	0.59	-	-	-	-	-	-	-	-	-
Unigene47203	0.00	0.09	0.00	0.09	0.09	0.00	0.09	0.00	0.18	0.09	0.09	0.09	0.18	0.00	0.00	-	-	-	-	-	-	-	-	-
Unigene145249	0.00	0.00	0.00	0.00	0.00	0.00	0.00	0.00	0.00	0.00	0.00	0.00	3.46	0.00	0.00	-	-	-	-	-	-	-	-	-
Unigene131492	0.00	0.91	0.00	0.00	0.00	0.00	0.00	0.00	0.00	0.00	0.00	0.00	0.00	0.00	1.01	-	-	-	-	-	-	-	-	-
Unigene136165	0.00	2.12	1.08	1.14	0.00	0.00	0.00	1.28	0.00	0.00	0.00	0.00	0.00	0.00	0.00	-	-	-	-	-	-	-	-	-
Unigene97507	0.00	0.00	0.00	0.34	0.33	0.34	0.35	0.00	0.64	0.00	0.00	0.00	0.00	0.00	0.00	-	-	-	-	-	-	-	-	-
Unigene31399	0.43	0.16	0.05	0.60	0.16	0.55	0.50	0.38	0.48	1.15	1.42	2.29	0.39	1.41	1.33	-	GO:0008270//zinc ion binding`molecular_function`Binding to a zinc ion (Zn). [GOC:ai];GO:0003676//nucleic acid binding`molecular_function`Binding to a nucleic acid. [GOC:jl]	-	-	-	XP_018824964.1//uncharacterized protein LOC108994281`[Juglans regia]	PF03732.20//Retrotrans_gag`Retrotransposon gag protein	-	tr|A0A2I4EZZ7|A0A2I4EZZ7_JUGRE//uncharacterized protein LOC108994281 {ECO:0000313|RefSeq:XP_018824964.1} OS=Juglans regia (English walnut) ORFNames=F2P56_012835 {ECO:0000313|EMBL:KAF5468699.1} PE=4
Unigene30666	0.26	0.21	0.48	0.32	0.32	0.21	0.32	0.26	0.21	0.53	0.37	0.48	0.22	0.27	0.05	-	-	-	-	-	-	-	-	-
Unigene109987	0.00	0.00	0.00	0.00	0.00	0.00	0.00	0.00	0.00	0.00	0.00	0.00	0.00	1.71	0.00	-	-	-	-	-	-	-	-	tr|A0A5B6ZQR1|A0A5B6ZQR1_DAVIN//Uncharacterized protein {ECO:0000313|EMBL:MPA46285.1} OS=Davidia involucrata (Dove tree) ORFNames=Din_015726 {ECO:0000313|EMBL:MPA46285.1} PE=4
Unigene106030	0.84	0.00	0.42	0.43	0.00	0.00	0.00	0.00	0.00	0.00	0.00	0.87	0.00	0.45	0.00	-	-	-	-	-	-	-	-	-
Unigene81748	0.22	0.00	0.00	0.00	0.00	0.22	0.23	0.22	0.00	0.22	0.89	0.22	0.46	0.23	0.68	-	-	-	-	-	-	-	-	-
Unigene72376	4.06	6.83	5.43	5.15	6.91	4.80	7.15	3.64	7.72	8.46	7.94	6.52	2.66	4.10	4.53	-	-	-	-	-	-	-	-	-
Unigene41443	0.00	0.29	0.22	0.15	0.22	0.22	0.15	0.00	0.15	0.07	0.00	0.15	0.00	0.15	0.00	-	-	-	-	-	-	-	-	-
Unigene7964	1.38	0.91	0.16	0.75	0.21	1.16	0.41	2.11	0.29	1.85	1.37	0.39	4.28	12.99	6.76	-	GO:0008194//UDP-glycosyltransferase activity`molecular_function`Catalysis of the transfer of a glycosyl group from a UDP-sugar to a small hydrophobic molecule. [InterPro:IPR004224, PMID:11846783]	K23452//UGT85A`UDP-glucosyltransferase 85A [EC:2.4.1.-]	ko00908//Zeatin biosynthesis`Metabolism`Metabolism of terpenoids and polyketides;ko01110//Biosynthesis of secondary metabolites`Metabolism`Global and overview maps	-	KAF5957689.1//hypothetical protein HYC85_004914`[Camellia sinensis]	-	-	tr|A0A7J7HYG5|A0A7J7HYG5_CAMSI//Uncharacterized protein {ECO:0000313|EMBL:KAF5957689.1} OS=Camellia sinensis (Tea) ORFNames=HYC85_004914 {ECO:0000313|EMBL:KAF5957689.1} PE=4
Unigene50213	0.28	0.00	0.09	0.10	0.00	0.19	0.10	0.29	0.00	0.00	0.10	0.29	0.59	1.08	1.54	-	-	-	-	-	-	-	-	-
Unigene9952	31.29	25.44	28.93	23.12	25.01	26.47	18.90	32.22	19.00	16.30	22.30	22.32	92.70	56.90	72.00	-	-	K17710//PTCD1`pentatricopeptide repeat domain-containing protein 1	-	-	XP_028053977.1//pentatricopeptide repeat-containing protein At5g25630`[Camellia sinensis]	PF13812.9//PPR_3`Pentatricopeptide repeat domain;PF12854.10//PPR_1`PPR repeat;PF13041.9//PPR_2`PPR repeat family;PF01535.23//PPR`PPR repeat;PF17177.7//PPR_long`Pentacotripeptide-repeat region of PRORP	-	tr|A0A4S4EXF9|A0A4S4EXF9_CAMSI//Uncharacterized protein {ECO:0000313|EMBL:THG21728.1} OS=Camellia sinensis var. sinensis ORFNames=TEA_024110 {ECO:0000313|EMBL:THG21728.1} PE=4
Unigene50535	0.10	0.00	0.00	0.10	0.00	0.00	0.00	0.19	0.00	0.00	0.10	0.00	0.29	0.10	0.29	-	-	-	-	-	-	-	-	-
Unigene59253	0.36	0.35	0.72	0.12	0.24	0.24	0.37	0.12	0.12	0.49	0.85	0.12	0.25	0.88	0.49	-	GO:0004523//RNA-DNA hybrid ribonuclease activity`molecular_function`Catalysis of the endonucleolytic cleavage of RNA in RNA-DNA hybrids to 5'-phosphomonoesters. [EC:3.1.26.4];GO:0003676//nucleic acid binding`molecular_function`Binding to a nucleic acid. [GOC:jl]	-	-	-	XP_028123307.1//uncharacterized protein LOC114320351`[Camellia sinensis]	PF13456.9//RVT_3`Reverse transcriptase-like	-	tr|A0A7J7FVN0|A0A7J7FVN0_CAMSI//RNase H type-1 domain-containing protein {ECO:0000259|Pfam:PF13456} OS=Camellia sinensis (Tea) ORFNames=HYC85_027899 {ECO:0000313|EMBL:KAF5931728.1} PE=4
Unigene98863	0.00	0.00	0.00	0.35	0.00	0.35	0.00	0.00	0.00	0.00	0.36	0.35	0.00	1.11	1.81	-	-	-	-	-	-	-	-	-
Unigene131666	0.00	0.00	0.00	0.00	0.00	0.00	0.00	1.08	0.00	0.00	0.00	0.00	0.00	0.00	0.00	-	-	-	-	-	-	-	-	-
Unigene45531	0.26	0.09	0.09	0.09	0.09	0.35	0.00	0.18	0.34	0.09	0.34	0.17	0.27	0.90	0.77	-	-	-	-	-	-	-	-	-
Unigene13267	0.61	0.11	0.08	0.11	0.16	0.19	0.08	0.21	0.24	0.43	0.56	0.61	0.33	0.30	0.32	-	-	-	-	-	-	-	-	-
Unigene76495	0.19	0.00	0.19	0.58	0.19	0.19	0.00	0.19	0.18	0.00	0.00	0.00	0.20	0.20	0.00	-	-	-	-	-	-	-	-	-
Unigene120743	0.00	0.00	0.66	0.00	0.66	1.36	0.00	1.47	0.00	0.00	0.00	0.00	0.73	0.00	0.00	-	-	-	-	-	-	-	-	-
Unigene105714	0.42	0.41	0.84	0.43	0.00	0.43	0.00	0.45	0.79	0.44	0.87	0.00	0.91	0.45	0.88	-	-	-	-	-	-	-	-	-
Unigene78215	0.20	0.00	0.20	0.20	0.39	0.00	0.00	0.00	0.57	0.00	0.00	0.00	0.00	0.00	0.20	-	-	-	-	-	-	-	-	-
Unigene88098	0.26	0.76	0.00	0.00	0.00	0.00	0.00	0.00	0.00	0.00	0.00	0.00	0.27	0.55	0.53	-	-	-	-	-	-	-	-	-
Unigene69103	0.73	0.00	0.00	0.00	0.00	0.16	0.81	0.00	0.00	0.00	0.32	0.00	0.33	1.45	0.16	-	-	-	-	-	-	-	-	-
Unigene91064	0.00	0.00	0.00	0.00	0.00	0.00	0.00	0.00	0.00	0.29	0.29	0.00	0.00	0.59	0.29	-	-	-	-	-	-	-	-	-
Unigene86056	3.16	2.15	2.45	0.99	0.24	0.99	1.78	1.77	0.23	0.75	0.25	0.00	1.55	0.52	1.01	-	GO:0016787//hydrolase activity`molecular_function`Catalysis of the hydrolysis of various bonds, e.g. C-O, C-N, C-C, phosphoric anhydride bonds, etc. Hydrolase is the systematic name for any enzyme of EC class 3. [ISBN:0198506732]	K13258//HIDH`2-hydroxyisoflavanone dehydratase [EC:4.2.1.105]	ko00943//Isoflavonoid biosynthesis`Metabolism`Biosynthesis of other secondary metabolites;ko01100//Metabolic pathways`Metabolism`Global and overview maps;ko01110//Biosynthesis of secondary metabolites`Metabolism`Global and overview maps	-	XP_028069031.1//probable carboxylesterase 12`[Camellia sinensis]	-	-	tr|A0A7J7HGG9|A0A7J7HGG9_CAMSI//Abhydrolase_3 domain-containing protein {ECO:0000259|Pfam:PF07859} OS=Camellia sinensis (Tea) ORFNames=HYC85_009659 {ECO:0000313|EMBL:KAF5951715.1} PE=4
Unigene136467	0.00	0.00	0.00	0.00	0.00	0.00	0.00	0.00	0.00	0.00	0.00	0.00	0.00	0.00	0.00	-	-	-	-	-	-	-	-	-
Unigene124666	0.00	0.00	0.00	0.00	0.74	0.00	0.00	0.00	0.00	0.00	0.00	0.00	0.00	0.00	1.59	-	-	-	-	-	-	-	-	-
Unigene158839	0.00	0.00	0.00	0.00	0.00	0.00	0.00	0.00	5.44	0.00	0.00	0.00	0.00	0.00	0.00	-	-	-	-	-	-	-	-	-
Unigene46126	0.83	0.25	0.51	0.85	0.76	1.39	0.51	0.17	0.33	0.09	0.09	0.51	1.23	0.44	0.26	-	-	-	-	-	-	-	-	-
Unigene48430	0.65	0.00	0.00	0.86	0.00	0.34	0.00	0.11	0.32	0.17	0.56	0.55	0.33	1.21	2.02	-	-	-	-	-	-	-	-	-
Unigene6866	21.08	16.97	27.19	30.31	29.39	29.28	16.00	18.69	29.14	20.73	19.00	19.05	33.50	37.97	49.85	-	GO:0005730//nucleolus`cellular_component`A small, dense body one or more of which are present in the nucleus of eukaryotic cells. It is rich in RNA and protein, is not bounded by a limiting membrane, and is not seen during mitosis. Its prime function is the transcription of the nucleolar DNA into 45S ribosomal-precursor RNA, the processing of this RNA into 5.8S, 18S, and 28S components of ribosom…	K14835//NOP2`25S rRNA (cytosine2870-C5)-methyltransferase [EC:2.1.1.310]	-	-	XP_028122621.1//25S rRNA (cytosine-C(5))-methyltransferase nop2-like`[Camellia sinensis]	PF01189.20//Methyltr_RsmB-F`16S rRNA methyltransferase RsmB/F	-	tr|A0A7J7HAN6|A0A7J7HAN6_CAMSI//SAM_MT_RSMB_NOP domain-containing protein {ECO:0000259|PROSITE:PS51686} OS=Camellia sinensis (Tea) ORFNames=HYC85_011590 {ECO:0000313|EMBL:KAF5949597.1} PE=3
Unigene56795	0.11	0.11	0.00	0.11	0.11	0.11	0.11	0.11	0.66	0.00	0.11	0.00	0.00	0.12	0.00	-	-	-	-	-	-	-	-	-
Unigene113236	0.00	0.51	0.53	0.00	0.52	0.54	0.00	0.00	0.00	0.00	0.00	0.00	0.00	0.57	0.00	-	-	-	-	-	-	-	-	-
Unigene37040	2.71	1.62	3.11	3.95	3.36	2.94	4.02	2.53	4.44	3.04	2.66	3.17	2.53	5.65	3.60	-	-	-	-	-	XP_028126884.1//uncharacterized protein LOC114323468`[Camellia sinensis]	-	-	tr|A0A834H1D8|A0A834H1D8_RHOSS//Uncharacterized protein {ECO:0000313|EMBL:KAF7146511.1} OS=Rhododendron simsii (Sims's rhododendron) ORFNames=RHSIM_Rhsim04G0169400 {ECO:0000313|EMBL:KAF7146511.1} PE=3
Unigene38725	4.99	2.43	4.44	4.13	1.84	5.15	3.53	6.39	4.97	5.73	6.13	5.76	6.38	7.26	6.70	-	-	-	-	-	-	-	-	-
Unigene156844	0.00	0.00	0.00	0.00	0.00	0.00	0.00	0.00	0.00	0.00	0.00	0.00	0.00	0.00	0.00	-	-	-	-	-	-	-	-	-
Unigene160172	0.00	0.00	0.00	0.00	0.00	0.00	0.00	0.00	0.00	0.00	0.00	0.00	3.62	0.00	0.00	-	GO:0003887//DNA-directed DNA polymerase activity`molecular_function`Catalysis of the reaction: deoxynucleoside triphosphate + DNA(n) = diphosphate + DNA(n+1); the synthesis of DNA from deoxyribonucleotide triphosphates in the presence of a DNA template and a 3'hydroxyl group. [EC:2.7.7.7, GOC:vw, ISBN:0198547684];GO:0006310//DNA recombination`biological_process`Any process in which a new genotype…	-	-	-	KAF5931658.1//hypothetical protein HYC85_027829`[Camellia sinensis]	-	-	tr|A0A7J7FVG1|A0A7J7FVG1_CAMSI//Uncharacterized protein {ECO:0000313|EMBL:KAF5931658.1} OS=Camellia sinensis (Tea) ORFNames=HYC85_027829 {ECO:0000313|EMBL:KAF5931658.1} PE=4
Unigene123277	0.00	0.00	0.00	0.00	0.00	0.00	0.00	0.00	0.00	0.00	0.00	0.00	0.00	0.00	0.00	-	-	-	-	-	-	-	-	-
Unigene74523	0.72	0.00	0.18	0.18	0.00	0.54	0.18	0.00	0.00	0.00	0.73	0.00	0.00	0.00	0.00	-	-	-	-	-	-	-	-	-
Unigene80861	0.23	0.00	0.23	0.22	0.21	0.00	0.00	0.00	0.42	0.67	0.00	0.46	0.00	0.00	0.00	-	-	-	-	-	-	-	-	-
Unigene73713	0.00	0.00	0.35	0.21	0.00	0.39	0.18	0.61	0.00	0.00	0.00	0.00	0.44	0.22	0.00	-	-	-	-	-	-	-	-	-
Unigene68556	0.00	0.15	0.00	0.16	0.00	0.00	0.16	0.00	0.15	0.16	0.16	0.00	0.00	0.16	0.00	-	-	-	-	-	-	-	-	-
Unigene103996	0.00	0.78	0.00	0.41	0.00	0.81	0.00	0.00	0.00	1.24	0.00	0.82	0.00	0.00	0.00	-	GO:0003700//DNA-binding transcription factor activity`molecular_function`A transcription regulator activity that modulates transcription of gene sets via selective and non-covalent binding to a specific double-stranded genomic DNA sequence (sometimes referred to as a motif) within a cis-regulatory region. Regulatory regions include promoters (proximal and distal) and enhancers. Genes are transcri…	-	-	-	KAF5953895.1//hypothetical protein HYC85_006751`[Camellia sinensis]	-	-	tr|A0A7J7HMU4|A0A7J7HMU4_CAMSI//TCP domain-containing protein {ECO:0000259|PROSITE:PS51369} OS=Camellia sinensis (Tea) ORFNames=HYC85_006751 {ECO:0000313|EMBL:KAF5953895.1} PE=4
Unigene69834	0.16	0.00	0.00	0.16	0.00	0.00	0.49	0.00	0.31	0.00	0.00	0.48	0.00	0.50	0.00	-	-	-	-	-	-	-	-	-
Unigene131317	0.00	0.90	0.00	0.00	0.00	0.95	0.00	0.00	0.00	0.00	0.00	0.00	0.00	2.01	1.00	-	-	-	-	-	-	-	-	-
Unigene53786	0.10	0.00	0.00	0.00	0.10	0.31	0.00	0.10	0.00	0.00	0.10	0.10	0.11	0.32	0.00	-	-	-	-	-	-	-	-	-
Unigene88164	0.26	0.00	0.26	0.00	0.26	0.52	0.00	0.27	0.00	0.26	0.26	0.00	0.00	0.00	0.00	-	-	-	-	-	-	-	-	-
Unigene98746	0.00	0.00	0.00	0.00	0.00	0.00	0.00	0.00	0.33	0.00	0.00	0.00	0.37	0.37	0.00	-	-	-	-	-	-	-	-	-
Unigene126447	0.00	0.00	0.00	0.00	0.00	0.00	0.87	0.00	0.73	0.00	0.00	0.00	0.00	0.00	0.00	-	-	-	-	-	-	-	-	-
Unigene111035	6.29	5.49	3.03	2.20	2.93	3.09	4.61	4.33	4.57	3.86	8.63	1.90	3.82	10.12	5.98	-	-	-	-	-	-	-	-	-
Unigene6622	8.54	10.25	12.03	9.01	8.97	8.69	7.70	8.10	8.70	6.32	6.16	7.24	7.37	5.45	4.87	-	GO:0004519//endonuclease activity`molecular_function`Catalysis of the hydrolysis of ester linkages within nucleic acids by creating internal breaks. [GOC:mah, ISBN:0198547684];GO:0006281//DNA repair`biological_process`The process of restoring DNA after damage. Genomes are subject to damage by chemical and physical agents in the environment (e.g. UV and ionizing radiations, chemical mutagens, fung…	-	-	-	XP_028121753.1//uncharacterized protein LOC114318966`[Camellia sinensis]	-	-	tr|A0A438CWA7|A0A438CWA7_VITVI//Transposon TX1 uncharacterized 149 kDa protein {ECO:0000313|EMBL:RVW27472.1} OS=Vitis vinifera (Grape) ORFNames=CK203_094371 {ECO:0000313|EMBL:RVW27472.1} PE=4
Unigene117978	0.00	0.00	0.00	0.62	0.00	0.62	0.00	0.00	0.00	0.00	0.00	0.00	0.00	0.00	0.00	-	-	-	-	-	-	-	-	-
Unigene50655	0.11	0.00	0.38	0.51	0.00	0.51	0.00	0.11	0.31	0.00	0.21	0.11	0.22	0.20	0.00	-	-	-	-	-	-	-	-	-
Unigene85426	0.24	0.24	0.24	0.00	0.00	0.00	0.00	0.00	0.00	0.25	0.00	0.00	0.25	0.51	0.50	-	-	-	-	-	-	-	-	-
Unigene58821	4.85	2.80	4.15	3.35	3.54	4.54	4.11	5.17	4.05	5.89	7.20	9.32	6.52	4.08	4.49	-	GO:0005245//voltage-gated calcium channel activity`molecular_function`Enables the transmembrane transfer of a calcium ion by a voltage-gated channel. A voltage-gated channel is a channel whose open state is dependent on the voltage across the membrane in which it is embedded. [GOC:mtg_transport, GOC:tb, ISBN:0815340729];GO:0016021//integral component of membrane`cellular_component`The component o…	K16900//TPC1, CCH1`two pore calcium channel protein, plant	-	-	XP_028110532.1//two pore calcium channel protein 1A-like`[Camellia sinensis]	-	-	tr|A0A5B7AID9|A0A5B7AID9_DAVIN//Putative two pore channel 1 isoform X1 {ECO:0000313|EMBL:MPA56074.1} Fragment OS=Davidia involucrata (Dove tree) ORFNames=Din_025515 {ECO:0000313|EMBL:MPA56074.1} PE=3
Unigene124548	0.00	0.00	0.00	0.00	0.00	1.53	0.00	0.00	0.69	0.79	0.00	0.76	0.00	2.42	0.80	-	-	-	-	-	-	-	-	-
Unigene67397	0.00	0.00	0.00	0.00	0.00	0.00	0.00	0.00	0.14	0.15	0.30	0.15	0.16	0.00	0.00	-	-	-	-	-	-	-	-	-
Unigene72019	0.00	0.50	0.34	0.00	0.00	0.17	0.17	0.00	0.16	0.17	0.00	0.34	0.00	0.18	0.00	-	-	-	-	-	-	-	-	-
Unigene133668	0.00	0.00	0.00	0.00	0.00	0.00	0.00	0.00	0.00	0.00	0.00	0.00	1.12	5.46	1.08	-	-	-	-	-	-	-	-	-
Unigene118857	0.00	0.00	0.00	0.00	0.00	0.00	0.00	0.00	0.64	0.00	0.73	0.00	0.68	0.00	0.00	-	-	-	-	-	-	-	-	-
Unigene51345	0.59	0.30	0.00	0.00	0.00	0.10	0.00	0.00	0.00	0.20	0.20	0.20	2.99	17.46	7.52	-	-	-	-	-	-	-	-	-
Unigene43390	0.70	0.23	0.78	0.32	0.00	0.39	0.64	0.79	0.38	0.71	1.10	0.55	5.23	2.28	3.83	-	-	-	-	-	-	-	-	-
Unigene26908	42.08	41.16	44.52	68.75	61.87	61.21	58.26	26.97	53.36	62.58	51.63	57.45	36.83	38.57	44.57	-	GO:0006355//regulation of transcription, DNA-templated`biological_process`Any process that modulates the frequency, rate or extent of cellular DNA-templated transcription. [GOC:go_curators, GOC:txnOH];GO:0005634//nucleus`cellular_component`A membrane-bounded organelle of eukaryotic cells in which chromosomes are housed and replicated. In most cells, the nucleus contains all of the cell's chromoso…	K16222//CDF1`Dof zinc finger protein DOF5.5	ko04712//Circadian rhythm - plant`Organismal Systems`Environmental adaptation	-	XP_028060074.1//dof zinc finger protein DOF4.6-like`[Camellia sinensis]	PF02701.18//zf-Dof`Dof domain, zinc finger	Dof//http://planttfdb.gao-lab.org/family.php?fam=Dof	tr|A0A5J5A708|A0A5J5A708_9ASTE//Dof-type domain-containing protein {ECO:0000259|PROSITE:PS50884} OS=Nyssa sinensis ORFNames=F0562_007591 {ECO:0000313|EMBL:KAA8525736.1} PE=4
Unigene39481	0.00	0.14	0.07	0.07	0.14	0.07	0.14	0.00	0.27	0.00	0.07	0.07	0.00	0.07	0.00	-	-	-	-	-	RVX22136.1//putative ribonuclease H protein`[Vitis vinifera]	-	-	tr|A0A438KLR1|A0A438KLR1_VITVI//Putative ribonuclease H protein {ECO:0000313|EMBL:RVX22136.1} OS=Vitis vinifera (Grape) ORFNames=CK203_001005 {ECO:0000313|EMBL:RVX22136.1} PE=4
Unigene94415	1.08	1.06	1.08	0.94	4.50	1.91	0.86	1.76	1.86	0.00	0.83	1.91	0.00	0.65	0.00	-	-	-	-	-	-	-	-	-
Unigene140678	0.00	0.00	0.00	0.00	0.00	0.00	0.00	0.00	0.00	1.37	0.00	5.27	0.00	0.00	1.40	-	-	-	-	-	-	-	-	-
Unigene31876	0.46	0.30	0.61	1.80	1.78	1.20	0.47	0.00	0.46	0.28	0.22	0.28	0.07	0.36	0.13	-	-	-	-	-	THG21899.1//hypothetical protein TEA_018054`[Camellia sinensis var. sinensis]	-	-	tr|A0A4S4EXY2|A0A4S4EXY2_CAMSI//Uncharacterized protein {ECO:0000313|EMBL:THG21899.1} OS=Camellia sinensis var. sinensis ORFNames=TEA_018054 {ECO:0000313|EMBL:THG21899.1} PE=4
Unigene49538	3.70	1.72	3.48	4.23	1.77	2.85	1.32	2.81	3.08	3.06	5.72	5.76	3.69	6.70	8.55	-	-	-	-	-	-	-	-	-
Unigene124289	0.00	0.00	0.00	0.00	0.73	0.00	0.00	0.00	0.00	0.00	0.00	0.00	0.00	0.80	0.00	-	-	-	-	-	-	-	-	-
Unigene7612	38.39	29.16	33.01	39.69	32.35	41.55	36.70	38.75	40.81	42.25	46.43	54.37	62.67	70.98	70.71	-	GO:0016021//integral component of membrane`cellular_component`The component of a membrane consisting of the gene products and protein complexes having at least some part of their peptide sequence embedded in the hydrophobic region of the membrane. [GOC:dos, GOC:go_curators];GO:0004674//protein serine/threonine kinase activity`molecular_function`Catalysis of the reactions: ATP + protein serine = A…	K13420//FLS2`LRR receptor-like serine/threonine-protein kinase FLS2 [EC:2.7.11.1]	ko04016//MAPK signaling pathway - plant`Environmental Information Processing`Signal transduction;ko04626//Plant-pathogen interaction`Organismal Systems`Environmental adaptation	-	XP_028066275.1//G-type lectin S-receptor-like serine/threonine-protein kinase At2g19130`[Camellia sinensis]	PF01453.27//B_lectin`D-mannose binding lectin;PF00954.23//S_locus_glycop`S-locus glycoprotein domain;PF08276.14//PAN_2`PAN-like domain;PF07714.20//PK_Tyr_Ser-Thr`Protein tyrosine and serine/threonine kinase;PF00069.28//Pkinase`Protein kinase domain	-	tr|A0A4S4EJ10|A0A4S4EJ10_CAMSI//Receptor-like serine/threonine-protein kinase {ECO:0000256|PIRNR:PIRNR000641} EC=2.7.11.1 {ECO:0000256|PIRNR:PIRNR000641} OS=Camellia sinensis var. sinensis ORFNames=TEA_029914 {ECO:0000313|EMBL:THG15955.1} PE=3
Unigene38605	0.80	0.48	0.25	0.57	0.08	0.14	0.79	0.14	0.15	0.50	0.92	1.10	0.09	0.07	0.41	-	-	-	-	-	-	-	-	-
Unigene57435	0.11	0.34	0.00	0.12	0.23	0.00	0.35	0.12	0.22	0.35	0.23	0.35	0.47	0.48	0.58	-	-	-	-	-	-	-	-	-
Unigene46353	28.06	38.68	35.05	28.73	33.37	25.02	15.42	35.05	23.05	11.99	16.41	15.60	18.44	13.40	12.28	-	GO:0016554//cytidine to uridine editing`biological_process`The conversion of a cytosine residue to uridine in an RNA molecule by deamination. [PMID:11092837]	-	-	-	KAF5944287.1//hypothetical protein HYC85_018364`[Camellia sinensis]	-	-	tr|A0A7J7GV21|A0A7J7GV21_CAMSI//Uncharacterized protein {ECO:0000313|EMBL:KAF5944287.1} OS=Camellia sinensis (Tea) ORFNames=HYC85_018364 {ECO:0000313|EMBL:KAF5944287.1} PE=4
Unigene146727	0.00	0.00	0.00	0.00	0.00	0.00	0.00	0.00	0.00	0.00	0.00	0.00	0.00	0.00	0.00	-	-	-	-	-	-	-	-	-
Unigene129817	0.87	0.00	0.00	0.91	0.00	0.00	0.00	0.00	0.00	0.93	0.00	0.00	0.00	0.00	0.95	-	-	-	-	-	-	-	-	-
Unigene106611	0.00	0.42	0.43	0.00	0.43	0.00	0.00	0.00	0.00	0.00	0.00	0.00	0.94	0.00	0.00	-	-	-	-	-	-	-	-	-
Unigene70154	0.00	0.00	0.00	0.00	0.00	0.00	0.16	0.16	0.16	0.00	0.33	0.16	0.17	1.01	0.00	-	-	-	-	-	-	-	-	-
Unigene82075	0.00	0.00	0.22	0.00	0.00	0.22	0.23	0.00	0.00	0.22	0.22	0.44	0.00	0.00	0.45	-	-	-	-	-	-	-	-	-
Unigene27903	6.43	6.68	6.42	2.64	5.18	5.43	10.39	4.81	7.13	5.36	8.32	6.86	5.70	2.72	5.47	-	-	-	-	-	-	-	-	-
Unigene106853	0.00	0.00	0.00	0.00	0.00	0.00	0.93	0.00	0.00	0.00	0.00	0.00	0.00	0.00	0.00	-	GO:0016021//integral component of membrane`cellular_component`The component of a membrane consisting of the gene products and protein complexes having at least some part of their peptide sequence embedded in the hydrophobic region of the membrane. [GOC:dos, GOC:go_curators];GO:0016717//oxidoreductase activity, acting on paired donors, with oxidation of a pair of donors resulting in the reduction …	K21734//SLD`sphingolipid 8-(E/Z)-desaturase [EC:1.14.19.29]	-	-	XP_042980644.1//delta(8)-fatty-acid desaturase 2-like`[Carya illinoinensis]	-	-	tr|A0A2I4GMG5|A0A2I4GMG5_JUGRE//delta(8)-fatty-acid desaturase 2-like {ECO:0000313|RefSeq:XP_018845094.1} OS=Juglans regia (English walnut) ORFNames=F2P56_014453 {ECO:0000313|EMBL:KAF5464374.1} PE=4
Unigene40380	0.22	0.07	0.22	0.22	0.00	0.14	0.00	0.07	0.07	0.00	0.14	0.29	0.22	0.37	0.44	-	-	-	-	-	-	-	-	-
Unigene152411	0.00	0.00	0.00	0.00	0.00	0.00	0.00	0.00	0.00	0.00	0.00	0.00	2.43	0.00	2.37	-	-	-	-	-	-	-	-	-
Unigene100595	0.36	0.00	0.00	0.37	0.00	0.00	0.00	0.00	0.00	0.00	0.00	0.00	0.39	0.00	0.00	-	-	-	-	-	-	-	-	-
Unigene139185	0.00	0.00	0.00	0.00	0.00	0.00	0.00	0.00	0.00	0.00	0.00	1.26	0.00	0.00	0.00	-	-	-	-	-	-	-	-	-
Unigene15095	0.78	0.10	0.09	0.87	0.26	0.79	0.58	0.15	0.52	0.84	1.54	1.36	0.24	1.14	1.36	-	GO:2000022//regulation of jasmonic acid mediated signaling pathway`biological_process`Any process that modulates the frequency, rate or extent of jasmonic acid mediated signaling pathway. [GOC:obol];GO:2000031//regulation of salicylic acid mediated signaling pathway`biological_process`Any process that modulates the frequency, rate or extent of salicylic acid mediated signaling pathway. [GOC:obol]…	-	-	-	PON46811.1//Potassium channel`[Parasponia andersonii]	-	-	tr|A0A2P5BDE9|A0A2P5BDE9_PARAD//Potassium channel {ECO:0000313|EMBL:PON46811.1} OS=Parasponia andersonii (Sponia andersonii) ORFNames=PanWU01x14_249060 {ECO:0000313|EMBL:PON46811.1} PE=4
Unigene73825	0.00	0.00	0.00	0.00	0.00	0.00	0.19	0.00	0.00	0.18	0.18	0.00	0.00	0.00	0.00	-	-	-	-	-	-	-	-	-
Unigene6222	2.80	3.14	3.34	3.29	3.28	2.95	1.86	2.81	2.09	1.82	2.93	2.36	2.46	3.02	3.05	-	-	K17710//PTCD1`pentatricopeptide repeat domain-containing protein 1	-	-	THF95449.1//hypothetical protein TEA_007772`[Camellia sinensis var. sinensis]	PF01535.23//PPR`PPR repeat;PF12854.10//PPR_1`PPR repeat;PF13041.9//PPR_2`PPR repeat family	-	tr|A0A4S4CZV0|A0A4S4CZV0_CAMSI//Uncharacterized protein {ECO:0000313|EMBL:THF95449.1} OS=Camellia sinensis var. sinensis ORFNames=TEA_007772 {ECO:0000313|EMBL:THF95449.1} PE=4
Unigene53163	1.28	0.00	0.00	1.21	0.98	0.31	1.26	0.00	0.90	1.64	3.39	2.34	0.00	2.62	1.55	-	-	-	-	-	-	-	-	-
Unigene65038	0.14	0.00	0.00	0.00	0.00	0.14	0.00	0.28	0.00	0.14	0.14	0.00	0.29	0.44	0.14	-	-	-	-	-	-	-	-	-
Unigene60741	0.00	0.00	0.00	0.00	0.00	0.00	0.00	0.00	0.00	0.00	0.00	0.00	0.00	0.26	0.13	-	-	-	-	-	-	-	-	-
Unigene109705	0.00	0.00	0.00	0.00	0.00	0.00	0.00	0.00	0.00	0.49	0.00	0.00	2.05	1.01	0.00	-	-	-	-	-	-	-	-	-
Unigene134424	0.00	0.00	0.00	0.00	0.00	0.00	0.00	0.00	0.00	0.00	0.00	0.00	0.00	0.00	0.00	-	-	-	-	-	-	-	-	-
Unigene92257	0.00	0.00	0.00	0.00	0.29	0.00	0.00	0.00	0.28	0.00	0.00	0.00	0.00	0.00	0.00	-	-	-	-	-	-	-	-	-
Unigene89744	0.00	0.00	0.00	0.00	0.00	0.00	0.28	0.00	1.59	1.11	0.55	2.06	2.54	3.90	2.47	-	GO:0016021//integral component of membrane`cellular_component`The component of a membrane consisting of the gene products and protein complexes having at least some part of their peptide sequence embedded in the hydrophobic region of the membrane. [GOC:dos, GOC:go_curators]	-	-	-	KAF5930111.1//hypothetical protein HYC85_030984`[Camellia sinensis]	-	-	tr|A0A7J7FQC8|A0A7J7FQC8_CAMSI//Uncharacterized protein {ECO:0000313|EMBL:KAF5930111.1} OS=Camellia sinensis (Tea) ORFNames=HYC85_030984 {ECO:0000313|EMBL:KAF5930111.1} PE=4
Unigene60877	0.00	0.12	0.25	0.00	0.00	0.00	0.00	0.13	0.00	0.00	0.00	0.00	0.00	0.00	0.00	-	-	-	-	-	-	-	-	-
Unigene61061	0.63	0.00	0.50	0.51	0.38	0.25	0.64	0.64	0.49	0.38	0.89	1.02	0.39	0.26	0.65	-	-	-	-	-	-	-	-	-
Unigene9784	0.35	0.11	0.32	0.42	0.02	0.52	0.36	0.27	0.66	0.76	0.89	0.78	0.34	1.39	1.51	-	-	-	-	-	-	-	-	-
Unigene21804	1.04	0.38	0.50	0.70	0.27	0.89	0.66	1.08	1.07	0.97	1.32	0.97	0.83	0.80	0.78	-	-	-	-	-	-	-	-	-
Unigene44710	70.30	71.19	83.29	78.09	116.67	66.29	90.19	38.55	71.10	87.16	56.60	57.87	49.17	42.93	35.34	-	GO:0016021//integral component of membrane`cellular_component`The component of a membrane consisting of the gene products and protein complexes having at least some part of their peptide sequence embedded in the hydrophobic region of the membrane. [GOC:dos, GOC:go_curators]	-	-	-	GFY86319.1//hypothetical protein Acr_04g0010570`[Actinidia rufa]	-	-	tr|A0A7J0EK53|A0A7J0EK53_9ERIC//Uncharacterized protein {ECO:0000313|EMBL:GFY86319.1} OS=Actinidia rufa {ECO:0000313|EMBL:GFY86323.1} PE=4
Unigene5186	15.99	12.93	12.15	11.88	12.39	9.82	17.80	14.17	19.43	14.37	18.51	18.43	19.85	14.74	21.82	-	GO:0043565//sequence-specific DNA binding`molecular_function`Binding to DNA of a specific nucleotide composition, e.g. GC-rich DNA binding, or with a specific sequence motif or type of DNA e.g. promotor binding or rDNA binding. [GOC:jl];GO:0016021//integral component of membrane`cellular_component`The component of a membrane consisting of the gene products and protein complexes having at least so…	K21797//SAC1, SACM1L`phosphatidylinositol 4-phosphatase [EC:3.1.3.-]	ko00562//Inositol phosphate metabolism`Metabolism`Carbohydrate metabolism;ko01100//Metabolic pathways`Metabolism`Global and overview maps;ko04070//Phosphatidylinositol signaling system`Environmental Information Processing`Signal transduction	-	GFY82383.1//SAC domain-containing protein 8`[Actinidia rufa]	-	-	tr|A0A7J0E7A8|A0A7J0E7A8_9ERIC//SAC domain-containing protein 8 {ECO:0000313|EMBL:GFY82383.1} OS=Actinidia rufa ORFNames=Acr_02g0006230 {ECO:0000313|EMBL:GFY82383.1} PE=4
Unigene82415	0.88	2.60	0.67	0.22	0.44	0.00	0.46	1.82	0.42	0.46	0.00	0.27	2.57	1.18	1.39	-	-	-	-	-	-	-	-	-
Unigene158425	0.00	0.00	0.00	0.00	0.00	0.00	0.00	0.00	0.00	0.00	0.00	0.00	0.00	0.00	0.00	-	-	-	-	-	-	-	-	-
Unigene1609	80.24	29.38	38.91	30.39	20.83	35.09	37.77	45.66	44.09	76.28	76.34	77.13	37.17	36.42	45.08	-	GO:0102250//linear malto-oligosaccharide phosphorylase activity`molecular_function`Catalysis of the reaction: hydrogenphosphate + a linear malto-oligosaccharide = alpha-D-glucose 1-phosphate + a linear malto-oligosaccharide. [EC:2.4.1.1, GOC:pz];GO:0008184//glycogen phosphorylase activity`molecular_function`Catalysis of the reaction: glycogen + phosphate = maltodextrin + alpha-D-glucose 1-phospha…	K00688//PYG, glgP`glycogen phosphorylase [EC:2.4.1.1]	ko00500//Starch and sucrose metabolism`Metabolism`Carbohydrate metabolism;ko01100//Metabolic pathways`Metabolism`Global and overview maps;ko01110//Biosynthesis of secondary metabolites`Metabolism`Global and overview maps	-	KAF5939580.1//hypothetical protein HYC85_023839`[Camellia sinensis]	PF00343.23//Phosphorylase`Carbohydrate phosphorylase	-	tr|A0A7J7GFP9|A0A7J7GFP9_CAMSI//Alpha-1,4 glucan phosphorylase {ECO:0000256|RuleBase:RU000587} EC=2.4.1.1 {ECO:0000256|RuleBase:RU000587} OS=Camellia sinensis (Tea) ORFNames=HYC85_023839 {ECO:0000313|EMBL:KAF5939580.1} PE=3
Unigene3211	19.00	13.91	20.93	21.78	18.93	21.43	17.76	13.17	18.30	22.54	23.30	23.88	16.00	17.19	22.93	-	GO:0004674//protein serine/threonine kinase activity`molecular_function`Catalysis of the reactions: ATP + protein serine = ADP + protein serine phosphate, and ATP + protein threonine = ADP + protein threonine phosphate. [GOC:bf, PMID:2956925];GO:0005524//ATP binding`molecular_function`Binding to ATP, adenosine 5'-triphosphate, a universally important coenzyme and enzyme regulator. [ISBN:019850673…	K08832//SRPK3, STK23`serine/threonine-protein kinase SRPK3 [EC:2.7.11.1]	-	-	XP_028109083.1//SRSF protein kinase 1-like`[Camellia sinensis]	PF00069.28//Pkinase`Protein kinase domain;PF07714.20//PK_Tyr_Ser-Thr`Protein tyrosine and serine/threonine kinase	-	tr|A0A7J7GDF9|A0A7J7GDF9_CAMSI//Protein kinase domain-containing protein {ECO:0000259|PROSITE:PS50011} OS=Camellia sinensis (Tea) ORFNames=HYC85_025487 {ECO:0000313|EMBL:KAF5937981.1} PE=3
Unigene109772	1.98	0.00	0.00	0.00	0.00	0.00	0.00	0.00	0.00	0.00	2.17	0.00	0.00	2.17	0.00	-	-	-	-	-	-	-	-	-
Unigene137363	0.00	0.00	0.00	0.00	0.00	0.00	0.00	0.00	0.00	0.00	0.00	0.00	0.00	0.00	1.23	-	-	-	-	-	-	-	-	-
Unigene13088	0.08	0.10	0.16	0.22	0.13	0.22	0.05	0.04	0.26	0.28	0.16	0.22	0.08	0.09	0.03	-	GO:0005524//ATP binding`molecular_function`Binding to ATP, adenosine 5'-triphosphate, a universally important coenzyme and enzyme regulator. [ISBN:0198506732];GO:0004672//protein kinase activity`molecular_function`Catalysis of the phosphorylation of an amino acid residue in a protein, usually according to the reaction: a protein + ATP = a phosphoprotein + ADP. [MetaCyc:PROTEIN-KINASE-RXN]	-	-	-	XP_028051889.1//uncharacterized protein LOC114256440`[Camellia sinensis]	-	-	tr|A0A7J7I532|A0A7J7I532_CAMSI//Protein kinase domain-containing protein {ECO:0000259|SMART:SM00220} OS=Camellia sinensis (Tea) ORFNames=HYC85_001114 {ECO:0000313|EMBL:KAF5959905.1} PE=4
Unigene135653	0.00	0.00	0.00	0.00	0.00	0.00	0.00	0.00	0.00	0.00	0.00	0.00	1.20	1.17	0.00	-	-	-	-	-	-	-	-	-
Unigene74594	9.23	2.75	1.94	9.26	0.43	5.04	0.62	2.10	6.66	8.41	5.53	5.96	3.48	10.93	11.91	-	-	-	-	-	-	-	-	-
Unigene63684	1.89	1.59	2.03	1.36	2.28	1.50	4.14	0.69	3.02	4.66	4.10	2.18	1.69	2.12	0.28	-	-	-	-	-	-	-	-	-
Unigene139479	0.00	0.00	0.00	0.00	0.00	0.00	0.00	1.47	0.00	0.00	0.00	0.00	0.00	0.00	0.00	-	-	-	-	-	-	-	-	-
Unigene70483	0.00	0.16	0.00	0.00	0.00	0.00	0.00	0.00	0.16	0.16	0.16	0.00	0.17	0.17	0.00	-	-	-	-	-	-	-	-	-
Unigene24512	22.32	24.29	28.63	19.56	20.44	18.30	21.29	17.55	24.47	13.58	11.15	12.98	12.44	12.65	6.62	-	GO:0016021//integral component of membrane`cellular_component`The component of a membrane consisting of the gene products and protein complexes having at least some part of their peptide sequence embedded in the hydrophobic region of the membrane. [GOC:dos, GOC:go_curators]	-	-	-	XP_028089964.1//uncharacterized protein LOC114290285`[Camellia sinensis]	-	-	tr|A0A7J7GYY9|A0A7J7GYY9_CAMSI//Uncharacterized protein {ECO:0000313|EMBL:KAF5945577.1} OS=Camellia sinensis (Tea) ORFNames=HYC85_015805 {ECO:0000313|EMBL:KAF5945577.1} PE=4
Unigene11873	0.20	0.12	0.25	0.17	0.10	0.05	0.12	0.25	0.20	0.10	0.05	0.17	0.25	0.13	0.20	-	-	-	-	-	-	-	-	-
Unigene77544	0.00	0.00	0.19	0.59	0.00	0.20	0.00	0.20	0.38	0.40	0.20	0.00	0.00	0.00	0.40	-	-	-	-	-	-	-	-	-
Unigene117771	0.00	0.00	0.00	0.00	0.60	0.00	0.00	0.00	0.00	0.00	0.00	0.00	0.00	0.65	0.00	-	-	-	-	-	-	-	-	-
Unigene120022	0.00	0.00	0.00	0.00	0.00	0.00	0.00	0.71	0.60	0.00	0.00	0.00	0.00	0.00	0.00	-	-	-	-	-	-	-	-	-
Unigene65936	0.43	0.71	0.72	0.15	0.43	1.01	0.44	0.73	0.98	0.44	0.29	0.44	0.60	1.20	0.88	-	-	-	-	-	-	-	-	-
Unigene149910	0.00	1.87	1.88	0.00	0.00	0.00	0.00	0.00	0.00	0.00	0.00	0.00	0.00	0.00	0.00	-	-	-	-	-	-	-	-	-
Unigene153335	2.24	0.00	0.00	0.00	0.00	2.34	0.00	0.00	0.00	0.00	0.00	0.00	0.00	0.00	0.00	-	-	-	-	-	-	-	-	-
Unigene42315	0.08	0.21	0.08	0.22	0.08	0.23	0.70	0.27	0.07	0.70	0.70	1.05	0.08	0.63	0.23	-	GO:0016887//ATP hydrolysis activity`molecular_function`Catalysis of the reaction: ATP + H2O = ADP + H+ Pi. ATP hydrolysis is used in some reactions as an energy source, for example to catalyze a reaction or drive transport against a concentration gradient. [RHEA:13065];GO:0005524//ATP binding`molecular_function`Binding to ATP, adenosine 5'-triphosphate, a universally important coenzyme and enzyme…	K13339//PEX6, PXAAA1`peroxin-6	ko04146//Peroxisome`Cellular Processes`Transport and catabolism	-	XP_028119613.1//peroxisome biogenesis protein 6-like`[Camellia sinensis]	-	-	tr|A0A7J7GBI4|A0A7J7GBI4_CAMSI//Uncharacterized protein {ECO:0000313|EMBL:KAF5937281.1} OS=Camellia sinensis (Tea) ORFNames=HYC85_024787 {ECO:0000313|EMBL:KAF5937281.1} PE=4
Unigene146802	0.00	0.00	0.00	0.00	0.00	0.00	0.00	0.00	0.00	0.00	0.00	0.00	0.00	3.61	0.00	-	-	-	-	-	-	-	-	-
Unigene25210	29.17	37.50	34.78	35.78	46.30	33.77	34.06	22.74	34.17	39.55	28.25	32.19	25.14	34.25	33.36	-	-	-	-	-	KAF6248399.1//hypothetical protein COO60DRAFT_1091220`[Scenedesmus sp. NREL 46B-D3]	-	-	tr|A0A7J7PDI4|A0A7J7PDI4_9CHLO//Uncharacterized protein {ECO:0000313|EMBL:KAF6248399.1} OS=Scenedesmus sp. NREL 46B-D3 COO60DRAFT_468234 {ECO:0000313|EMBL:KAF6253136.1} PE=4
Unigene102455	0.76	0.37	0.77	0.39	0.00	1.17	0.00	0.00	0.36	0.79	1.19	1.17	0.83	0.82	2.01	-	-	-	-	-	KAF5956701.1//hypothetical protein HYC85_003926`[Camellia sinensis]	-	-	tr|A0A7J7HWS4|A0A7J7HWS4_CAMSI//F-box domain-containing protein {ECO:0000259|Pfam:PF00646} OS=Camellia sinensis (Tea) ORFNames=HYC85_003926 {ECO:0000313|EMBL:KAF5956701.1} PE=4
Unigene59773	0.12	0.17	0.25	0.13	0.12	0.13	0.00	0.15	0.24	0.38	0.00	0.00	0.26	0.26	0.00	-	-	-	-	-	-	-	-	-
Unigene38659	0.07	0.00	0.07	0.34	0.07	0.07	0.07	0.14	0.07	0.21	0.07	0.21	0.21	0.21	0.07	-	-	-	-	-	-	-	-	-
Unigene21955	0.04	0.08	0.08	0.27	0.04	0.08	0.04	0.27	0.15	0.12	0.15	0.19	0.18	0.85	0.39	-	-	-	-	-	-	-	-	-
Unigene54861	1.07	0.21	0.64	0.00	0.00	0.32	0.22	0.11	0.10	0.11	0.00	0.32	1.55	1.34	1.53	-	-	-	-	-	-	-	-	-
Unigene149472	0.00	0.00	0.00	0.00	0.00	0.00	0.00	0.00	0.00	0.00	0.00	0.00	0.00	0.00	2.06	-	-	-	-	-	XP_028086141.1//uncharacterized protein LOC114287073`[Camellia sinensis]	-	-	-
Unigene21279	0.08	0.04	0.08	0.04	0.07	0.08	0.04	0.08	0.04	0.00	0.04	0.04	0.08	0.39	0.04	-	-	-	-	-	-	-	-	-
Unigene17007	233.29	270.44	292.69	254.96	314.48	230.23	226.11	185.85	241.52	201.50	178.74	197.72	155.32	124.28	139.27	-	-	-	-	-	-	-	-	-
Unigene150776	0.00	0.00	1.96	0.00	2.00	4.14	2.34	0.00	1.82	0.00	0.00	6.11	0.00	0.00	2.19	-	-	-	-	-	-	-	-	-
Unigene73608	4.16	3.15	4.47	4.17	0.88	5.42	2.93	5.49	3.45	3.28	3.55	3.62	9.18	6.66	4.36	-	-	-	-	-	-	-	-	-
Unigene159636	3.07	34.85	19.27	10.98	6.21	0.00	11.10	8.90	19.50	3.30	3.37	0.00	18.37	23.32	0.00	-	-	-	-	-	-	-	-	-
Unigene11498	0.19	2.41	0.78	0.35	0.96	1.92	0.48	0.32	1.25	0.12	0.16	0.16	1.04	0.86	0.00	-	GO:0016021//integral component of membrane`cellular_component`The component of a membrane consisting of the gene products and protein complexes having at least some part of their peptide sequence embedded in the hydrophobic region of the membrane. [GOC:dos, GOC:go_curators]	-	-	-	THG11812.1//hypothetical protein TEA_021052`[Camellia sinensis var. sinensis]	PF04885.16//Stig1`Stigma-specific protein, Stig1	-	tr|A0A4S4E6Z7|A0A4S4E6Z7_CAMSI//Uncharacterized protein {ECO:0000313|EMBL:THG11812.1} OS=Camellia sinensis var. sinensis ORFNames=TEA_021052 {ECO:0000313|EMBL:THG11812.1} PE=3
Unigene85857	0.78	0.26	1.21	1.26	0.50	0.49	0.50	1.25	1.23	1.28	0.78	2.07	3.19	3.40	1.77	-	-	-	-	-	-	-	-	-
Unigene139435	0.00	0.00	0.00	0.00	0.00	0.00	0.00	1.47	0.00	0.00	0.00	0.00	0.00	0.00	0.00	-	-	-	-	-	-	-	-	-
Unigene108369	0.00	0.00	0.00	0.00	0.00	0.00	0.00	0.00	0.43	0.00	0.47	0.46	0.00	0.49	0.00	-	-	-	-	-	-	-	-	-
Unigene144671	0.00	0.00	0.00	0.00	0.00	0.00	0.00	0.00	0.00	0.00	1.64	0.00	0.00	0.00	0.00	-	-	-	-	-	-	-	-	-
Unigene101	75.29	32.80	53.71	64.86	31.42	74.69	67.54	105.08	102.15	108.36	146.98	121.26	65.68	109.31	86.66	-	GO:0006633//fatty acid biosynthetic process`biological_process`The chemical reactions and pathways resulting in the formation of a fatty acid, any of the aliphatic monocarboxylic acids that can be liberated by hydrolysis from naturally occurring fats and oils. Fatty acids are predominantly straight-chain acids of 4 to 24 carbon atoms, which may be saturated or unsaturated; branched fatty acids an…	K11262//ACACA`acetyl-CoA carboxylase / biotin carboxylase 1 [EC:6.4.1.2 6.3.4.14 2.1.3.15]	ko00061//Fatty acid biosynthesis`Metabolism`Lipid metabolism;ko00620//Pyruvate metabolism`Metabolism`Carbohydrate metabolism;ko00640//Propanoate metabolism`Metabolism`Carbohydrate metabolism;ko01100//Metabolic pathways`Metabolism`Global and overview maps;ko01110//Biosynthesis of secondary metabolites`Metabolism`Global and overview maps;ko01212//Fatty acid metabolism`Metabolism`Global and overview…	-	XP_028107589.1//acetyl-CoA carboxylase 1-like`[Camellia sinensis]	PF00289.25//Biotin_carb_N`Biotin carboxylase, N-terminal domain;PF02786.20//CPSase_L_D2`Carbamoyl-phosphate synthase L chain, ATP binding domain;PF02655.17//ATP-grasp_3`ATP-grasp domain;PF02785.22//Biotin_carb_C`Biotin carboxylase C-terminal domain;PF00364.25//Biotin_lipoyl`Biotin-requiring enzyme;PF08326.15//ACC_central`Acetyl-CoA carboxylase, central region;PF01039.25//Carboxyl_trans`Carboxyl t…	-	tr|A0A5B7ACG7|A0A5B7ACG7_DAVIN//Acetyl-CoA carboxylase {ECO:0000256|ARBA:ARBA00013058} EC=6.4.1.2 {ECO:0000256|ARBA:ARBA00013058} OS=Davidia involucrata (Dove tree) ORFNames=Din_023039 {ECO:0000313|EMBL:MPA53598.1} PE=4
Unigene146529	0.00	0.00	0.00	0.00	0.00	1.68	0.00	0.00	0.00	0.00	0.00	0.00	0.00	0.00	0.00	-	-	-	-	-	-	-	-	-
Unigene149828	0.00	3.66	0.00	3.96	3.78	1.95	4.40	2.43	0.00	2.02	0.00	0.00	0.00	2.05	0.00	-	-	-	-	-	-	-	-	-
Unigene10372	70.43	65.95	73.26	74.79	65.32	76.40	92.82	76.65	80.38	71.10	74.35	77.60	77.48	63.71	70.11	-	GO:0016020//membrane`cellular_component`A lipid bilayer along with all the proteins and protein complexes embedded in it an attached to it. [GOC:dos, GOC:mah, ISBN:0815316194];GO:0016798//hydrolase activity, acting on glycosyl bonds`molecular_function`Catalysis of the hydrolysis of any glycosyl bond. [GOC:jl]	K07964//HPSE`heparanase [EC:3.2.1.166]	ko00531//Glycosaminoglycan degradation`Metabolism`Glycan biosynthesis and metabolism;ko01100//Metabolic pathways`Metabolism`Global and overview maps	-	XP_028084474.1//heparanase-like protein 1`[Camellia sinensis]	PF03662.17//Glyco_hydro_79n`Glycosyl hydrolase family 79, N-terminal domain	-	tr|A0A2R6PCW0|A0A2R6PCW0_ACTCC//Heparanase-like protein {ECO:0000313|EMBL:PSR89194.1} OS=Actinidia chinensis var. chinensis (Chinese soft-hair kiwi) ORFNames=CEY00_Acc29391 {ECO:0000313|EMBL:PSR89194.1} PE=3
Unigene130440	0.00	0.00	0.00	0.00	0.00	0.00	0.00	0.00	0.00	0.96	0.96	1.85	0.00	0.00	0.00	-	-	-	-	-	-	-	-	-
Unigene9889	0.69	0.35	0.55	0.49	0.11	0.76	0.91	0.53	0.43	0.35	0.29	0.24	1.64	0.42	0.33	-	-	-	-	-	-	-	-	-
Unigene94776	0.62	0.61	0.00	0.63	0.00	1.01	0.00	1.37	0.30	0.64	0.00	0.63	0.99	0.73	1.43	-	-	-	-	-	-	-	-	-
Unigene82630	0.44	0.22	0.22	0.23	0.44	0.23	0.00	0.23	0.43	0.00	0.23	0.45	0.24	0.24	0.00	-	-	-	-	-	-	-	-	-
Unigene36447	0.70	0.38	0.45	0.49	0.37	1.01	0.19	0.89	0.31	0.84	0.80	0.70	0.98	0.40	0.32	-	GO:0004372//glycine hydroxymethyltransferase activity`molecular_function`Catalysis of the reaction: 5,10-methylenetetrahydrofolate + glycine + H2O = tetrahydrofolate + L-serine. [RHEA:15481];GO:0019264//glycine biosynthetic process from serine`biological_process`The chemical reactions and pathways resulting in the formation of glycine from other compounds, including serine. [GOC:go_curators];GO:0…	-	-	-	KAF5939999.1//hypothetical protein HYC85_021166`[Camellia sinensis]	-	-	tr|A0A7J7GGV5|A0A7J7GGV5_CAMSI//Glycine hydroxymethyltransferase {ECO:0000256|ARBA:ARBA00012256} EC=2.1.2.1 {ECO:0000256|ARBA:ARBA00012256} OS=Camellia sinensis (Tea) ORFNames=HYC85_021166 {ECO:0000313|EMBL:KAF5939999.1} PE=3
Unigene110249	35.64	22.74	23.13	26.59	20.98	26.73	32.02	26.34	28.47	32.24	37.01	43.16	28.43	30.93	41.91	-	GO:0004843//thiol-dependent deubiquitinase`molecular_function`Catalysis of the thiol-dependent hydrolysis of a peptide bond formed by the C-terminal glycine of ubiquitin and another protein. [GOC:jh2, ISBN:0120793709]	K11838//USP7, UBP15`ubiquitin carboxyl-terminal hydrolase 7 [EC:3.4.19.12]	ko03083//Polycomb repressive complex`Genetic Information Processing`Chromosome	-	XP_027171440.1//ubiquitin carboxyl-terminal hydrolase 12-like`[Coffea eugenioides]	-	-	tr|A0A5B6Z4Z5|A0A5B6Z4Z5_DAVIN//Ubiquitinyl hydrolase 1 {ECO:0000256|ARBA:ARBA00012759} EC=3.4.19.12 {ECO:0000256|ARBA:ARBA00012759} Fragment OS=Davidia involucrata (Dove tree) ORFNames=Din_008711 {ECO:0000313|EMBL:MPA39270.1} PE=4
Unigene142579	1.38	0.00	1.53	5.83	0.00	1.44	1.60	0.00	2.55	14.87	7.52	14.27	1.56	0.00	3.03	-	-	-	-	-	-	-	-	-
Unigene107796	0.00	0.00	0.00	0.00	0.00	0.00	0.00	0.00	0.00	0.00	0.00	0.00	0.48	0.00	0.00	-	-	-	-	-	-	-	-	-
Unigene99252	0.00	0.34	0.70	0.71	1.04	0.00	0.37	0.00	1.00	0.00	0.00	0.71	0.00	0.00	0.36	-	-	-	-	-	-	-	-	-
Unigene141977	0.00	0.00	0.00	0.00	0.00	0.00	1.54	0.00	0.00	0.00	0.00	0.00	0.00	0.00	0.00	-	-	-	-	-	-	-	-	-
Unigene11304	0.10	0.02	0.02	0.10	0.11	0.02	0.13	0.02	0.02	0.05	0.19	0.05	0.19	0.62	0.42	-	-	-	-	-	-	-	-	-
Unigene155800	2.55	4.98	4.99	2.71	0.00	0.00	6.09	0.00	4.65	0.00	0.00	2.61	11.52	5.57	5.64	-	-	-	-	-	-	-	-	-
Unigene77319	5.00	3.98	4.44	6.85	5.18	7.03	8.56	3.17	8.01	4.92	4.72	4.30	1.62	3.45	2.58	-	-	-	-	-	-	-	-	-
Unigene95761	0.63	0.00	0.00	0.32	1.31	2.70	0.00	0.00	0.00	0.00	0.00	0.00	0.34	0.00	0.33	-	-	-	-	-	-	-	-	-
Unigene156673	0.00	0.00	0.00	0.00	0.00	0.00	0.00	0.00	0.00	0.00	0.00	0.00	3.01	0.00	0.00	-	-	-	-	-	-	-	-	-
Unigene153108	0.00	0.00	0.00	0.00	0.00	0.00	0.00	0.00	0.00	0.00	2.40	2.25	0.00	0.00	0.00	-	-	-	-	-	-	-	-	-
Unigene113806	0.00	0.00	0.00	0.00	0.00	0.00	0.00	0.00	0.00	0.00	0.00	0.00	0.00	0.58	0.00	-	-	-	-	-	-	-	-	-
Unigene46036	0.47	0.47	1.49	0.67	0.29	1.40	1.55	1.80	0.09	0.17	0.00	0.00	3.11	0.57	0.57	-	GO:0030488//tRNA methylation`biological_process`The posttranscriptional addition of methyl groups to specific residues in a tRNA molecule. [GOC:mah];GO:0005634//nucleus`cellular_component`A membrane-bounded organelle of eukaryotic cells in which chromosomes are housed and replicated. In most cells, the nucleus contains all of the cell's chromosomes except the organellar chromosomes, and is the si…	-	-	-	XP_028073138.1//tRNA (guanine-N(7)-)-methyltransferase non-catalytic subunit wdr4-like`[Camellia sinensis]	-	-	tr|A0A2N9GFY3|A0A2N9GFY3_FAGSY//tRNA (guanine-N(7)-)-methyltransferase non-catalytic subunit {ECO:0000256|HAMAP-Rule:MF_03056} WD repeat-containing protein 4 homolog {ECO:0000256|HAMAP-Rule:MF_03056} OS=Fagus sylvatica (Beechnut) ORFNames=FSB_LOCUS26191 {ECO:0000313|EMBL:SPC98309.1} PE=3
Unigene63830	0.14	0.00	0.00	0.00	0.00	0.00	0.28	0.14	0.13	0.14	0.14	0.14	0.00	0.14	0.28	-	-	-	-	-	-	-	-	-
Unigene160249	0.00	0.00	0.00	0.00	0.00	0.00	0.00	4.73	0.00	0.00	0.00	0.00	0.00	0.00	0.00	-	-	-	-	-	-	-	-	-
Unigene42014	0.30	0.00	0.08	0.15	0.08	0.30	0.31	0.30	0.22	0.53	0.53	0.38	0.31	0.31	0.15	-	-	-	-	-	-	-	-	-
Unigene22329	8.01	9.08	19.35	16.01	25.25	17.21	9.54	4.06	16.34	2.93	4.13	5.64	4.79	11.17	1.95	-	-	-	-	-	XP_028063819.1//uncharacterized protein At4g15545-like`[Camellia sinensis]	-	-	tr|A0A7J7HAX3|A0A7J7HAX3_CAMSI//Uncharacterized protein {ECO:0000313|EMBL:KAF5948978.1} OS=Camellia sinensis (Tea) ORFNames=HYC85_014935 {ECO:0000313|EMBL:KAF5948978.1} PE=4
Unigene138581	1.18	0.00	0.00	0.00	0.00	0.00	0.00	0.00	1.10	0.00	0.00	0.00	0.00	0.00	0.00	-	-	-	-	-	-	-	-	-
Unigene68539	0.00	0.00	0.00	0.16	0.61	0.00	0.16	0.16	0.45	0.94	0.16	0.31	0.00	0.00	0.63	-	-	-	-	-	-	-	-	-
Unigene129641	9.70	10.80	10.39	18.70	4.55	12.65	15.46	11.76	12.59	14.53	18.33	19.85	1.27	1.05	0.00	-	-	-	-	-	-	-	-	-
Unigene19473	0.10	0.00	0.09	0.07	0.09	3.94	0.09	0.00	0.28	0.11	0.10	0.48	0.07	3.79	1.11	-	-	-	-	-	XP_028064576.1//uncharacterized protein LOC114267713`[Camellia sinensis]	PF13960.9//DUF4218`Domain of unknown function (DUF4218)	-	tr|A0A834LNX4|A0A834LNX4_RHOSS//Uncharacterized protein {ECO:0000313|EMBL:KAF7144476.1} OS=Rhododendron simsii (Sims's rhododendron) ORFNames=RHSIM_Rhsim04G0140300 {ECO:0000313|EMBL:KAF7144476.1} PE=4
Unigene36848	0.00	0.06	0.00	0.00	0.06	0.13	0.00	0.06	0.06	0.20	0.06	0.13	0.00	0.20	0.20	-	-	-	-	-	-	-	-	-
Unigene101758	0.37	0.00	0.00	0.00	0.37	0.38	0.40	0.00	0.36	0.39	0.00	0.38	0.00	0.00	0.00	-	-	-	-	-	-	-	-	-
Unigene122393	0.69	0.00	0.70	0.00	0.00	0.72	0.00	0.00	0.00	2.20	0.00	0.00	0.00	0.00	0.00	-	-	-	-	-	-	-	-	-
Unigene48486	1.80	1.07	0.99	0.73	0.54	0.73	0.73	1.55	0.88	1.00	0.73	0.63	0.74	1.97	1.10	-	-	-	-	-	-	-	-	-
Unigene108558	0.00	0.00	0.00	0.00	0.00	0.00	0.00	0.00	0.00	0.00	0.00	0.00	0.00	0.00	0.00	-	-	-	-	-	-	-	-	-
Unigene110175	0.48	0.00	0.00	0.00	0.00	0.00	0.00	0.00	0.00	0.00	0.00	0.00	0.52	0.00	0.00	-	-	-	-	-	-	-	-	-
Unigene38102	229.78	142.45	137.54	252.88	132.10	291.12	385.01	109.76	193.77	703.37	264.83	329.64	47.32	91.25	95.56	-	-	-	-	-	KAF7121314.1//hypothetical protein RHSIM_Rhsim13G0216800`[Rhododendron simsii]	-	-	tr|A0A834G2B6|A0A834G2B6_RHOSS//Uncharacterized protein {ECO:0000313|EMBL:KAF7121314.1} OS=Rhododendron simsii (Sims's rhododendron) ORFNames=RHSIM_Rhsim13G0216800 {ECO:0000313|EMBL:KAF7121314.1} PE=4
Unigene52637	0.00	0.00	0.10	0.00	0.00	0.10	0.00	0.10	0.10	0.00	0.00	0.00	0.21	0.42	0.41	-	-	-	-	-	-	-	-	-
Unigene157822	0.00	0.00	0.00	0.00	0.00	0.00	0.00	0.00	0.00	0.00	0.00	0.00	0.00	0.00	0.00	-	-	-	-	-	-	-	-	-
Unigene111314	0.00	0.00	0.00	0.00	0.00	0.00	0.00	0.00	0.00	0.00	0.00	0.00	0.00	0.53	0.00	-	-	-	-	-	-	-	-	-
Unigene36924	0.78	0.19	0.45	0.52	0.06	0.59	2.23	0.20	0.57	5.02	2.93	3.05	0.20	0.07	0.46	-	-	K20628//exlX`expansin	-	-	XP_010648653.1//PREDICTED: EG45-like domain containing protein 2`[Vitis vinifera]	PF03330.21//DPBB_1`Lytic transglycolase	-	tr|D7SUS4|D7SUS4_VITVI//Expansin-like EG45 domain-containing protein {ECO:0000259|PROSITE:PS50842} OS=Vitis vinifera (Grape) OrderedLocusNames=VIT_04s0008g05250 {ECO:0000313|EMBL:CBI21023.3} PE=4
Unigene146316	0.00	0.00	0.00	0.00	0.00	0.00	1.88	2.04	0.00	1.74	0.00	0.00	0.00	0.00	0.00	-	GO:0016705//oxidoreductase activity, acting on paired donors, with incorporation or reduction of molecular oxygen`molecular_function`Catalysis of an oxidation-reduction (redox) reaction in which hydrogen or electrons are transferred from each of two donors, and molecular oxygen is reduced or incorporated into a donor. [GOC:mah]	K24544//CYP714C`cytochrome P450 family 714 subfamily C	-	-	XP_023895293.1//cytochrome P450 714C2-like`[Quercus suber]	-	-	tr|A0A7N2KNC5|A0A7N2KNC5_QUELO//Uncharacterized protein {ECO:0000313|EnsemblPlants:QL01p023483:mrna} OS=Quercus lobata (Valley oak) PE=3
Unigene141602	0.00	0.00	0.00	0.00	0.00	0.00	0.00	0.00	0.00	0.00	0.00	0.00	0.00	0.00	0.00	-	-	-	-	-	-	-	-	-
Unigene114110	0.00	0.00	0.00	0.56	0.00	0.00	0.00	0.00	0.51	0.00	0.00	0.00	0.00	0.58	0.57	-	-	-	-	-	-	-	-	-
Unigene58300	0.80	0.23	0.23	0.90	0.00	0.61	0.44	0.36	0.00	0.12	1.64	2.19	0.55	0.65	0.60	-	-	-	-	-	-	-	-	-
Unigene31286	0.05	0.00	0.05	0.05	0.05	0.11	0.00	0.16	0.21	0.05	0.27	0.27	0.28	0.67	0.44	-	-	-	-	-	-	-	-	-
Unigene82298	0.44	0.00	0.00	0.22	0.00	0.00	0.23	0.00	0.21	0.00	0.45	0.22	0.00	0.00	0.23	-	-	-	-	-	-	-	-	-
Unigene24560	62.18	73.86	59.45	70.23	81.02	59.30	82.45	58.55	53.33	66.58	54.48	52.47	68.79	42.88	59.13	-	GO:0004252//serine-type endopeptidase activity`molecular_function`Catalysis of the hydrolysis of internal, alpha-peptide bonds in a polypeptide chain by a catalytic mechanism that involves a catalytic triad consisting of a serine nucleophile that is activated by a proton relay involving an acidic residue (e.g. aspartate or glutamate) and a basic residue (usually histidine). [GOC:mah, https://www.…	K13280//SEC11, sipW`signal peptidase I [EC:3.4.21.89]	ko03060//Protein export`Genetic Information Processing`Folding, sorting and degradation	-	XP_028071192.1//signal peptidase complex catalytic subunit SEC11A-like`[Camellia sinensis]	PF00717.26//Peptidase_S24`Peptidase S24-like	-	tr|A0A068UPD0|A0A068UPD0_COFCA//Signal peptidase I {ECO:0000256|ARBA:ARBA00013208} EC=3.4.21.89 {ECO:0000256|ARBA:ARBA00013208} OS=Coffea canephora (Robusta coffee) ORFNames=GSCOC_T00031108001 {ECO:0000313|EMBL:CDP10395.1} PE=3
Unigene26663	3.18	2.56	3.32	3.34	2.94	3.38	8.71	1.71	4.19	5.43	5.18	5.59	1.84	1.81	2.67	-	GO:0016021//integral component of membrane`cellular_component`The component of a membrane consisting of the gene products and protein complexes having at least some part of their peptide sequence embedded in the hydrophobic region of the membrane. [GOC:dos, GOC:go_curators];GO:0005886//plasma membrane`cellular_component`The membrane surrounding a cell that separates the cell from its external env…	-	-	-	XP_028061675.1//CASP-like protein 2B1`[Camellia sinensis]	PF04535.15//CASP_dom`Casparian strip membrane protein domain	-	tr|A0A4V3WPV5|A0A4V3WPV5_CAMSI//CASP-like protein {ECO:0000256|RuleBase:RU361233} OS=Camellia sinensis var. sinensis ORFNames=TEA_005715 {ECO:0000313|EMBL:THG17867.1} PE=3
Unigene84328	0.23	0.46	0.00	0.24	0.00	0.24	0.00	0.00	0.00	0.00	0.48	0.00	0.00	0.00	0.48	-	-	-	-	-	-	-	-	-
Unigene7185	15.77	16.82	14.42	16.14	12.48	14.47	13.00	18.95	12.47	11.18	17.18	13.96	8.24	8.15	10.39	-	GO:0003729//mRNA binding`molecular_function`Binding to messenger RNA (mRNA), an intermediate molecule between DNA and protein. mRNA includes UTR and coding sequences, but does not contain introns. [GOC:kmv, GOC:pr, SO:0000234]	K17710//PTCD1`pentatricopeptide repeat domain-containing protein 1	-	-	XP_028089414.1//pentatricopeptide repeat-containing protein PPR5 homolog, chloroplastic-like isoform X2`[Camellia sinensis]	PF13041.9//PPR_2`PPR repeat family;PF17177.7//PPR_long`Pentacotripeptide-repeat region of PRORP;PF13812.9//PPR_3`Pentatricopeptide repeat domain	-	tr|A0A4S4E8D8|A0A4S4E8D8_CAMSI//Uncharacterized protein {ECO:0000313|EMBL:THG12351.1} OS=Camellia sinensis var. sinensis ORFNames=TEA_001538 {ECO:0000313|EMBL:THG12351.1} PE=4
Unigene68178	0.46	0.00	0.15	0.15	0.00	0.31	0.16	0.00	0.15	0.00	0.15	0.15	0.16	0.32	0.62	-	-	-	-	-	-	-	-	-
Unigene5022	34.26	43.55	47.57	44.76	61.16	41.63	36.60	25.75	42.07	24.97	25.93	26.70	32.34	27.65	29.27	-	GO:0003899//DNA-directed 5'-3' RNA polymerase activity`molecular_function`Catalysis of the reaction: nucleoside triphosphate + RNA(n) = diphosphate + RNA(n+1). Utilizes a DNA template, i.e. the catalysis of DNA-template-directed extension of the 3'-end of an RNA strand by one nucleotide at a time. Can initiate a chain 'de novo'. [EC:2.7.7.6, GOC:pf];GO:0005634//nucleus`cellular_component`A membra…	K03011//RPB3, POLR2C`DNA-directed RNA polymerase II subunit RPB3	ko03020//RNA polymerase`Genetic Information Processing`Transcription;ko03420//Nucleotide excision repair`Genetic Information Processing`Replication and repair	-	XP_028053345.1//DNA-directed RNA polymerases II, IV and V subunit 3`[Camellia sinensis]	PF01193.27//RNA_pol_L`RNA polymerase Rpb3/Rpb11 dimerisation domain;PF01000.29//RNA_pol_A_bac`RNA polymerase Rpb3/RpoA insert domain	-	tr|A0A7J7HH66|A0A7J7HH66_CAMSI//RPOLD domain-containing protein {ECO:0000259|SMART:SM00662} OS=Camellia sinensis (Tea) ORFNames=HYC85_009721 {ECO:0000313|EMBL:KAF5951777.1} PE=3
Unigene55482	12.99	15.06	12.97	10.36	12.15	10.76	11.64	13.15	10.85	10.70	8.67	9.05	13.87	9.75	10.96	-	-	-	-	-	-	-	-	-
Unigene60766	0.00	0.00	0.25	0.13	0.00	0.13	0.26	0.51	0.12	0.25	0.13	0.13	0.26	0.26	0.00	-	-	-	-	-	-	-	-	-
Unigene40831	1.47	3.67	4.00	2.23	5.31	3.08	1.06	1.02	2.72	1.44	0.67	0.96	1.46	2.27	1.16	-	-	-	-	-	-	-	-	-
Unigene83057	0.00	0.00	0.23	0.00	0.22	0.23	0.47	0.47	0.00	0.00	0.00	0.46	0.48	0.48	0.70	-	-	-	-	-	-	-	-	-
Unigene125891	0.00	0.00	0.00	0.00	0.00	0.00	0.00	0.00	0.00	0.00	0.00	0.00	0.00	0.00	0.00	-	-	-	-	-	-	-	-	-
Unigene138186	0.00	0.00	0.00	0.00	0.00	0.00	1.33	0.00	0.00	0.00	0.00	0.00	0.00	0.00	0.00	-	-	-	-	-	-	-	-	-
Unigene31140	1.13	15.92	0.54	2.38	2.62	3.13	2.61	3.18	2.22	0.92	1.89	1.78	4.01	3.44	8.24	-	-	K09667//OGT`protein O-GlcNAc transferase [EC:2.4.1.255]	ko00514//Other types of O-glycan biosynthesis`Metabolism`Glycan biosynthesis and metabolism;ko03083//Polycomb repressive complex`Genetic Information Processing`Chromosome	-	XP_028071378.1//protein SULFUR DEFICIENCY-INDUCED 1-like`[Camellia sinensis]	-	-	tr|A0A7J7FQN4|A0A7J7FQN4_CAMSI//Uncharacterized protein {ECO:0000313|EMBL:KAF5930603.1} OS=Camellia sinensis (Tea) ORFNames=HYC85_031476 {ECO:0000313|EMBL:KAF5930603.1} PE=3
Unigene93449	0.30	0.29	0.30	1.52	0.59	0.30	0.00	0.62	1.42	0.61	1.84	1.82	1.91	0.95	0.93	-	-	-	-	-	-	-	-	-
Unigene73647	0.00	0.00	0.00	0.18	0.00	0.00	0.20	0.00	0.18	0.00	0.00	0.00	0.20	0.00	0.00	-	-	-	-	-	-	-	-	-
Unigene113081	0.00	0.00	0.00	0.54	0.00	0.00	0.00	0.00	0.00	0.00	0.00	0.00	0.00	0.00	0.00	-	-	-	-	-	-	-	-	-
Unigene155404	0.00	0.00	0.00	0.00	0.00	0.00	0.00	0.00	0.00	0.00	0.00	0.00	0.00	0.00	0.00	-	-	-	-	-	-	-	-	-
Unigene17289	0.37	0.16	1.02	0.29	0.14	0.39	0.33	0.98	0.21	0.80	0.76	0.70	8.51	12.93	6.12	-	GO:0016192//vesicle-mediated transport`biological_process`A cellular transport process in which transported substances are moved in membrane-bounded vesicles; transported substances are enclosed in the vesicle lumen or located in the vesicle membrane. The process begins with a step that directs a substance to the forming vesicle, and includes vesicle budding and coating. Vesicles are then targete…	-	-	-	KAF5935136.1//hypothetical protein HYC85_026265`[Camellia sinensis]	-	-	tr|A0A7J7G753|A0A7J7G753_CAMSI//COP-gamma_platf domain-containing protein {ECO:0000259|Pfam:PF08752} OS=Camellia sinensis (Tea) ORFNames=HYC85_026265 {ECO:0000313|EMBL:KAF5935136.1} PE=3
Unigene109364	0.00	0.00	0.00	0.00	0.00	0.00	0.00	0.00	0.00	0.00	0.00	0.48	0.00	0.00	0.99	-	-	-	-	-	-	-	-	-
Unigene98492	3.57	1.01	3.12	0.00	0.34	0.35	0.36	0.00	2.92	0.00	3.89	0.00	0.37	3.86	0.00	-	-	-	-	-	-	-	-	-
Unigene52046	0.10	0.10	0.00	0.10	0.00	0.10	0.00	0.00	0.19	0.10	0.10	0.00	0.00	0.21	0.30	-	-	-	-	-	-	-	-	-
Unigene160194	0.00	0.00	0.00	0.00	0.00	0.00	0.00	0.00	0.00	0.00	0.00	0.00	0.00	0.00	0.00	-	-	-	-	-	-	-	-	-
Unigene47504	0.09	0.00	0.00	0.00	0.17	0.18	0.09	0.18	0.00	0.00	0.09	0.18	0.09	0.27	0.27	-	-	-	-	-	-	-	-	-
Unigene44129	0.16	0.08	0.00	0.24	0.16	0.00	0.24	0.24	0.08	0.32	0.24	0.08	0.08	0.66	0.08	-	-	-	-	-	-	-	-	-
Unigene29876	0.00	0.00	0.00	0.00	0.00	0.05	0.00	0.05	0.00	0.00	0.00	0.00	0.16	0.75	0.37	-	-	-	-	-	-	-	-	-
Unigene16176	5.25	4.16	6.06	7.38	7.26	7.15	6.26	4.02	6.93	6.85	6.80	7.07	4.16	5.69	5.16	-	GO:0008194//UDP-glycosyltransferase activity`molecular_function`Catalysis of the transfer of a glycosyl group from a UDP-sugar to a small hydrophobic molecule. [InterPro:IPR004224, PMID:11846783]	K15776//CDOPA5GT`cyclo-DOPA 5-O-glucosyltransferase [EC:2.4.1.-]	ko00965//Betalain biosynthesis`Metabolism`Biosynthesis of other secondary metabolites;ko01100//Metabolic pathways`Metabolism`Global and overview maps;ko01110//Biosynthesis of secondary metabolites`Metabolism`Global and overview maps	-	XP_028073388.1//UDP-glycosyltransferase 92A1-like`[Camellia sinensis]	-	-	tr|A0A4S4EBJ0|A0A4S4EBJ0_CAMSI//Glycosyltransferase {ECO:0000256|RuleBase:RU362057} EC=2.4.1.- {ECO:0000256|RuleBase:RU362057} OS=Camellia sinensis var. sinensis ORFNames=TEA_014568 {ECO:0000313|EMBL:THG12945.1} PE=3
Unigene48191	386.59	152.41	215.47	149.77	110.63	165.85	272.81	171.84	189.25	295.52	418.67	344.03	399.56	227.64	281.96	-	GO:0008234//cysteine-type peptidase activity`molecular_function`Catalysis of the hydrolysis of peptide bonds in a polypeptide chain by a mechanism in which the sulfhydryl group of a cysteine residue at the active center acts as a nucleophile. [GOC:mah, https://www.ebi.ac.uk/merops/about/glossary.shtml#CATTYPE]	K01373//CTSF`cathepsin F [EC:3.4.22.41]	ko04626//Plant-pathogen interaction`Organismal Systems`Environmental adaptation	-	PSR99630.1//Cysteine protease`[Actinidia chinensis var. chinensis]	PF08246.15//Inhibitor_I29`Cathepsin propeptide inhibitor domain (I29)	-	tr|A0A2R6Q0B2|A0A2R6Q0B2_ACTCC//Cysteine protease {ECO:0000313|EMBL:PSR99630.1} OS=Actinidia chinensis var. chinensis (Chinese soft-hair kiwi) ORFNames=CEY00_Acc23603 {ECO:0000313|EMBL:PSR99630.1} PE=3
Unigene150120	0.00	0.00	0.00	0.00	0.00	0.00	0.00	0.00	0.00	0.00	0.00	0.00	0.00	0.00	2.10	-	-	-	-	-	-	-	-	-
Unigene56905	0.22	0.22	0.45	0.11	0.00	0.11	0.00	0.00	0.33	0.11	0.57	0.34	0.12	0.59	0.00	-	-	-	-	-	-	-	-	-
Unigene52559	0.10	0.00	0.00	0.00	0.00	0.00	0.00	0.00	0.10	0.00	0.00	0.00	0.21	0.63	0.41	-	-	-	-	-	-	-	-	-
Unigene131988	0.94	0.00	0.94	0.99	0.00	0.98	1.06	0.00	0.00	1.01	1.01	0.00	0.00	0.00	0.00	-	-	-	-	-	-	-	-	-
Unigene72875	6.02	2.43	4.58	4.53	2.41	3.05	2.77	5.83	7.88	6.38	4.74	6.41	6.64	6.72	11.40	-	-	-	-	-	-	-	-	-
Unigene28487	0.37	0.72	1.28	0.30	0.23	0.87	0.77	0.99	1.11	1.01	1.08	0.80	1.19	3.28	1.81	-	-	-	-	-	-	-	-	-
Unigene82280	0.44	0.00	0.44	0.22	0.00	0.00	0.00	0.00	0.42	0.00	0.00	0.00	0.70	0.00	0.46	-	-	-	-	-	-	-	-	-
Unigene81136	0.00	0.00	0.00	0.00	0.21	0.43	5.55	0.22	0.62	2.41	1.10	0.65	0.23	0.00	0.00	-	-	-	-	-	-	-	-	-
Unigene158245	0.00	0.00	0.00	0.00	0.00	0.00	0.00	0.00	0.00	0.00	0.00	0.00	0.00	0.00	0.00	-	-	-	-	-	-	-	-	-
Unigene95667	0.00	0.00	0.32	0.00	0.00	0.00	0.00	0.00	0.00	0.33	0.33	0.00	0.00	0.34	0.00	-	-	-	-	-	-	-	-	-
Unigene445	17.43	12.69	15.46	15.94	15.69	15.72	11.85	16.78	15.57	13.41	16.67	15.83	21.40	12.02	13.51	-	GO:0070840//dynein complex binding`molecular_function`Binding to a dynein complex, a protein complex that contains two or three dynein heavy chains and several light chains, and has microtubule motor activity. [GOC:bf, GOC:BHF, GOC:mah];GO:0008093//cytoskeletal anchor activity`molecular_function`The binding activity of a protein that brings together a cytoskeletal protein (either a microtubule or…	K16307//CDC42BP`serine/threonine-protein kinase MRCK [EC:2.7.11.1]	-	-	XP_028108716.1//filament-like plant protein 3`[Camellia sinensis]	PF19220.3//Crescentin`Crescentin protein	-	tr|A0A4S4DQK1|A0A4S4DQK1_CAMSI//Uncharacterized protein {ECO:0000313|EMBL:THG05372.1} OS=Camellia sinensis var. sinensis ORFNames=TEA_029559 {ECO:0000313|EMBL:THG05372.1} PE=3
Unigene100870	0.37	0.00	0.37	0.00	0.00	0.37	1.95	0.00	1.40	0.38	0.38	0.00	0.00	0.00	0.00	-	-	-	-	-	-	-	-	-
Unigene115817	0.00	0.00	0.00	0.58	0.00	0.58	0.00	0.00	0.00	0.59	1.19	1.16	1.24	0.61	0.00	-	-	-	-	-	-	-	-	-
Unigene110848	22.04	14.26	9.60	10.02	15.46	13.37	4.67	14.36	8.38	11.44	7.62	6.88	64.40	65.85	98.97	-	-	-	-	-	-	-	-	-
Unigene59511	0.48	0.24	0.12	0.24	0.72	0.37	0.49	0.37	0.12	0.37	0.12	0.49	0.75	0.50	0.12	-	-	-	-	-	-	-	-	-
Unigene43739	0.24	0.17	0.71	0.32	0.08	0.18	0.18	0.19	0.16	0.16	0.18	0.00	0.00	0.19	0.54	-	-	-	-	-	-	-	-	-
Unigene39638	0.07	0.28	0.42	0.07	0.35	0.21	0.21	0.28	0.00	0.14	0.28	0.21	0.36	0.51	0.14	-	-	-	-	-	-	-	-	-
Unigene35510	2.69	2.56	3.35	3.37	3.41	3.52	0.79	1.80	3.18	0.84	1.50	0.87	1.21	1.61	0.88	-	-	-	-	-	-	-	-	-
Unigene103888	0.40	0.00	0.00	0.00	0.40	0.00	0.00	0.00	0.38	0.00	0.42	0.41	0.00	0.43	0.00	-	-	-	-	-	-	-	-	-
Unigene31541	0.54	0.45	0.18	0.44	0.37	0.25	0.18	1.07	0.27	0.36	0.40	0.00	0.39	0.56	0.52	-	GO:0034220//ion transmembrane transport`biological_process`A process in which an ion is transported across a membrane. [GOC:mah];GO:0016021//integral component of membrane`cellular_component`The component of a membrane consisting of the gene products and protein complexes having at least some part of their peptide sequence embedded in the hydrophobic region of the membrane. [GOC:dos, GOC:go_curat…	K25841//ALMT`aluminum-activated malate transporter family protein	-	-	KAF5930179.1//hypothetical protein HYC85_031052`[Camellia sinensis]	-	-	tr|A0A7J7FPY6|A0A7J7FPY6_CAMSI//Uncharacterized protein {ECO:0000313|EMBL:KAF5930179.1} OS=Camellia sinensis (Tea) ORFNames=HYC85_031052 {ECO:0000313|EMBL:KAF5930179.1} PE=3
Unigene155725	0.00	0.00	0.00	0.00	0.00	0.00	0.00	0.00	0.00	0.00	0.00	0.00	0.00	0.00	0.00	-	-	-	-	-	-	-	-	-
Unigene79752	0.00	0.00	0.00	0.00	0.00	0.21	0.00	0.21	0.00	0.21	0.21	0.00	0.87	0.22	0.00	-	-	-	-	-	-	-	-	-
Unigene143557	0.00	0.00	0.00	0.00	0.00	0.00	0.00	0.00	0.00	0.00	0.00	0.00	0.00	4.71	0.00	-	-	-	-	-	-	-	-	-
Unigene33582	0.12	0.06	0.23	0.00	0.12	0.12	0.06	0.17	0.11	0.06	0.12	0.06	0.00	0.42	0.00	-	-	-	-	-	-	-	-	-
Unigene63891	0.73	1.54	0.81	1.73	0.68	2.20	0.48	3.06	1.38	0.69	1.63	1.15	1.71	2.13	1.95	-	-	-	-	-	-	-	-	-
Unigene94103	0.00	0.00	0.00	0.00	0.00	0.00	0.00	0.32	0.29	0.31	0.00	0.00	0.00	0.00	0.00	-	-	-	-	-	-	-	-	-
Unigene92521	0.00	0.00	0.00	0.00	0.29	0.00	0.00	0.00	0.00	0.00	0.00	0.00	0.00	0.62	0.00	-	-	-	-	-	-	-	-	-
Unigene61413	2.08	2.95	2.85	2.13	1.66	1.45	1.89	3.16	1.37	1.23	1.09	0.95	0.95	1.49	0.55	-	GO:0006662//glycerol ether metabolic process`biological_process`The chemical reactions and pathways involving glycerol ethers, any anhydride formed between two organic hydroxy compounds, one of which is glycerol. [GOC:ai, ISBN:0198506732];GO:0015035//protein-disulfide reductase activity`molecular_function`Catalysis of the reaction: a protein with reduced sulfide groups = a protein with oxidized d…	-	-	-	KAG5544198.1//hypothetical protein RHGRI_016821`[Rhododendron griersonianum]	-	-	tr|A0A6A4KJ07|A0A6A4KJ07_9ERIC//Thioredoxin domain-containing protein {ECO:0000259|PROSITE:PS51352} Fragment OS=Rhododendron williamsianum ORFNames=C3L33_22088 {ECO:0000313|EMBL:KAE9446085.1} PE=4
Unigene61734	0.00	0.00	0.77	0.78	0.13	0.52	0.52	0.00	0.50	0.52	0.65	0.52	0.13	0.27	0.00	-	GO:0004386//helicase activity`molecular_function`Catalysis of the reaction: ATP + H2O = ADP + phosphate, to drive the unwinding of a DNA or RNA helix. [GOC:jl]	K10706//SETX, ALS4`senataxin [EC:5.6.2.-]	-	-	XP_028069080.1//uncharacterized protein LOC114271675`[Camellia sinensis]	-	-	tr|A0A4S4F2G4|A0A4S4F2G4_CAMSI//Uncharacterized protein {ECO:0000313|EMBL:THG23658.1} OS=Camellia sinensis var. sinensis ORFNames=TEA_013747 {ECO:0000313|EMBL:THG23658.1} PE=4
Unigene20319	4.65	2.64	4.09	5.91	5.05	3.88	2.77	3.61	4.70	1.65	2.11	3.97	4.15	2.97	3.72	-	-	-	-	-	-	-	-	-
Unigene88447	0.00	0.00	0.00	0.53	0.00	0.00	0.00	0.00	0.00	0.00	0.53	0.26	0.00	0.00	0.00	-	-	-	-	-	-	-	-	-
Unigene113943	0.00	0.00	0.00	0.00	0.00	0.55	0.00	0.58	0.00	0.00	0.00	0.00	0.00	0.00	0.00	-	-	-	-	-	-	-	-	-
Unigene107511	0.00	0.00	0.89	0.00	0.00	0.00	0.95	0.47	0.42	0.92	1.85	0.91	1.44	0.48	0.93	-	-	-	-	-	-	-	-	-
Unigene89223	0.00	0.26	0.27	0.81	0.26	0.00	0.83	0.00	0.76	0.54	0.55	0.27	1.13	0.84	0.28	-	-	-	-	-	-	-	-	-
Unigene151746	0.00	0.00	0.00	0.00	0.00	0.00	0.00	2.74	0.00	0.00	0.00	0.00	0.00	0.00	0.00	-	-	-	-	-	-	-	-	-
Unigene56337	4.51	2.06	0.97	5.45	5.41	4.06	5.69	0.15	3.91	2.25	5.00	4.19	4.18	8.13	12.12	-	-	-	-	-	-	-	-	-
Unigene56207	1.55	1.09	1.88	1.57	0.55	2.61	1.58	2.24	2.43	5.73	5.38	5.81	6.56	3.59	4.08	-	-	-	-	-	-	-	-	-
Unigene127137	4.81	1.57	3.22	2.51	1.61	3.32	1.79	5.72	3.00	1.71	3.43	4.14	1.79	0.88	0.87	-	-	-	-	-	-	-	-	-
Unigene159508	0.00	0.00	0.00	0.00	0.00	0.00	0.00	0.00	0.00	0.00	0.00	0.00	0.00	0.00	0.00	-	-	-	-	-	-	-	-	-
Unigene28897	0.06	0.00	0.00	0.42	0.06	0.29	0.00	0.78	0.13	0.00	0.25	0.11	0.34	2.11	0.40	-	-	-	-	-	-	-	-	-
Unigene47849	46.97	41.83	36.40	35.06	34.84	31.81	31.74	33.62	32.39	30.49	33.77	34.34	30.29	21.30	26.03	-	-	K01784//galE, GALE`UDP-glucose 4-epimerase [EC:5.1.3.2]	ko00052//Galactose metabolism`Metabolism`Carbohydrate metabolism;ko00520//Amino sugar and nucleotide sugar metabolism`Metabolism`Carbohydrate metabolism;ko01100//Metabolic pathways`Metabolism`Global and overview maps;ko01250//Biosynthesis of nucleotide sugars`Metabolism`Global and overview maps	-	KAF5935241.1//hypothetical protein HYC85_026370`[Camellia sinensis]	PF05368.16//NmrA`NmrA-like family;PF01370.24//Epimerase`NAD dependent epimerase/dehydratase family;PF01073.22//3Beta_HSD`3-beta hydroxysteroid dehydrogenase/isomerase family;PF13460.9//NAD_binding_10`NAD(P)H-binding	-	tr|A0A7J7G5K1|A0A7J7G5K1_CAMSI//NAD(P)-bd_dom domain-containing protein {ECO:0000259|Pfam:PF13460} OS=Camellia sinensis (Tea) ORFNames=HYC85_026370 {ECO:0000313|EMBL:KAF5935241.1} PE=4
Unigene14435	4.01	3.57	3.60	5.63	4.32	5.24	6.04	3.80	4.81	18.03	9.97	11.01	5.70	4.95	5.81	-	GO:0004674//protein serine/threonine kinase activity`molecular_function`Catalysis of the reactions: ATP + protein serine = ADP + protein serine phosphate, and ATP + protein threonine = ADP + protein threonine phosphate. [GOC:bf, PMID:2956925];GO:0016021//integral component of membrane`cellular_component`The component of a membrane consisting of the gene products and protein complexes having at le…	K13420//FLS2`LRR receptor-like serine/threonine-protein kinase FLS2 [EC:2.7.11.1]	ko04016//MAPK signaling pathway - plant`Environmental Information Processing`Signal transduction;ko04626//Plant-pathogen interaction`Organismal Systems`Environmental adaptation	-	XP_028093235.1//leucine-rich repeat receptor protein kinase EMS1-like`[Camellia sinensis]	PF00069.28//Pkinase`Protein kinase domain;PF07714.20//PK_Tyr_Ser-Thr`Protein tyrosine and serine/threonine kinase	-	tr|A0A4V3WN96|A0A4V3WN96_CAMSI//Protein kinase domain-containing protein {ECO:0000259|PROSITE:PS50011} OS=Camellia sinensis var. sinensis ORFNames=TEA_008660 {ECO:0000313|EMBL:THG11697.1} PE=3
Unigene100938	0.00	0.00	0.00	0.00	0.00	0.00	0.00	0.00	0.00	0.00	0.00	0.00	0.00	0.79	2.31	-	-	-	-	-	-	-	-	-
Unigene55134	3.20	3.72	2.46	3.71	5.89	4.49	11.25	3.49	0.95	0.30	0.00	1.10	2.69	0.31	2.56	-	-	-	-	-	-	-	-	-
Unigene36405	0.51	0.19	0.32	0.45	0.19	0.45	0.64	0.51	0.31	0.77	0.77	0.45	0.78	0.73	0.26	-	-	-	-	-	-	-	-	-
Unigene156302	0.00	0.00	0.00	0.00	0.00	0.00	0.00	0.00	0.00	0.00	0.00	0.00	0.00	2.84	2.88	-	-	-	-	-	-	-	-	-
Unigene108497	3.18	4.46	2.29	0.00	1.36	0.47	3.91	3.92	0.00	0.00	0.00	0.00	3.97	0.00	0.00	-	-	-	-	-	-	-	-	-
Unigene28613	0.05	0.24	0.05	0.25	0.25	0.05	0.00	0.05	0.15	0.00	0.10	0.10	0.00	0.20	0.15	-	-	-	-	-	-	-	-	-
Unigene89537	0.00	0.00	0.27	0.00	0.27	0.27	0.00	0.00	0.00	0.00	0.00	0.00	0.00	0.28	0.28	-	-	-	-	-	-	-	-	-
Unigene74159	0.00	0.00	0.18	0.54	0.18	0.18	0.37	0.00	0.52	0.18	0.54	0.18	0.19	0.56	0.00	-	-	-	-	-	-	-	-	-
Unigene21939	42.53	57.80	41.20	31.50	33.65	33.14	58.32	50.05	26.66	52.41	36.11	33.83	42.92	24.39	29.07	-	GO:0032542//sulfiredoxin activity`molecular_function`Catalysis of the reaction: peroxiredoxin-(S-hydroxy-S-oxocysteine) + ATP + 2 R-SH = peroxiredoxin-(S-hydroxycysteine) + ADP + phosphate + R-S-S-R. [EC:1.8.98.2, PMID:16102934];GO:0005524//ATP binding`molecular_function`Binding to ATP, adenosine 5'-triphosphate, a universally important coenzyme and enzyme regulator. [ISBN:0198506732]	K12260//SRX1`sulfiredoxin [EC:1.8.98.2]	-	-	CAN68076.1//hypothetical protein VITISV_007512`[Vitis vinifera]	-	-	tr|A5BLX1|A5BLX1_VITVI//Sulfiredoxin {ECO:0000256|ARBA:ARBA00013055} EC=1.8.98.2 {ECO:0000256|ARBA:ARBA00013055} OS=Vitis vinifera (Grape) ORFNames=VITISV_007512 {ECO:0000313|EMBL:CAN68076.1} PE=3
Unigene15315	0.21	0.38	0.47	0.44	0.20	0.21	0.71	0.61	0.52	0.35	0.41	0.56	2.48	3.05	5.37	-	GO:0016021//integral component of membrane`cellular_component`The component of a membrane consisting of the gene products and protein complexes having at least some part of their peptide sequence embedded in the hydrophobic region of the membrane. [GOC:dos, GOC:go_curators]	K10664//ATL6S`E3 ubiquitin-protein ligase ATL6/9/15/31/42/55 [EC:2.3.2.27]	-	-	XP_028051203.1//E3 ubiquitin-protein ligase ATL6-like`[Camellia sinensis]	PF17123.8//zf-RING_11`RING-like zinc finger;PF13923.9//zf-C3HC4_2`Zinc finger, C3HC4 type (RING finger);PF13639.9//zf-RING_2`Ring finger domain;PF00097.28//zf-C3HC4`Zinc finger, C3HC4 type (RING finger);PF12678.10//zf-rbx1`RING-H2 zinc finger domain	-	tr|A0A7J7I7R3|A0A7J7I7R3_CAMSI//RING-type domain-containing protein {ECO:0000259|PROSITE:PS50089} OS=Camellia sinensis (Tea) ORFNames=HYC85_001623 {ECO:0000313|EMBL:KAF5960414.1} PE=4
Unigene125741	0.00	0.00	0.00	0.00	0.77	0.00	1.70	0.00	1.44	0.00	0.00	0.00	0.85	0.00	0.82	-	-	-	-	-	-	-	-	-
Unigene74537	0.18	0.00	0.00	0.36	0.00	0.00	0.00	0.00	0.00	0.00	0.00	0.18	0.56	0.19	0.00	-	-	-	-	-	-	-	-	-
Unigene123267	0.71	0.69	0.00	0.74	0.00	0.00	0.00	0.00	0.66	0.00	0.00	0.00	0.00	0.00	0.00	-	-	-	-	-	-	-	-	-
Unigene18977	54.50	114.83	60.06	49.91	65.75	46.73	40.26	101.75	37.69	20.40	26.94	26.37	32.47	21.85	17.77	-	GO:0019901//protein kinase binding`molecular_function`Binding to a protein kinase, any enzyme that catalyzes the transfer of a phosphate group, usually from ATP, to a protein substrate. [GOC:jl];GO:0000079//regulation of cyclin-dependent protein serine/threonine kinase activity`biological_process`Any process that modulates the frequency, rate or extent of cyclin-dependent protein serine/threonine…	K24113//PCL6_7`PHO85 cyclin-6/7	-	-	XP_028056015.1//cyclin-U1-1 isoform X2`[Camellia sinensis]	-	-	tr|A0A4S4EV40|A0A4S4EV40_CAMSI//Uncharacterized protein {ECO:0000313|EMBL:THG20364.1} OS=Camellia sinensis var. sinensis ORFNames=TEA_026662 {ECO:0000313|EMBL:THG20364.1} PE=3
Unigene96111	0.00	0.00	0.00	0.00	0.00	0.00	0.00	0.00	0.00	0.00	0.00	0.00	0.00	0.34	0.00	-	-	-	-	-	-	-	-	-
Unigene112989	0.00	0.00	0.00	0.00	0.00	0.00	0.00	0.00	0.00	0.00	0.00	0.00	0.00	0.00	0.00	-	-	-	-	-	-	-	-	-
Unigene126652	0.79	0.00	0.80	0.00	0.00	0.00	0.00	0.00	0.00	0.00	0.00	0.00	0.00	1.73	0.00	-	-	-	-	-	-	-	-	-
Unigene75371	0.00	0.00	0.18	0.00	0.36	0.37	0.19	0.19	0.18	0.00	0.00	0.00	0.38	0.19	0.38	-	-	-	-	-	-	-	-	-
Unigene76546	2.08	2.23	1.71	2.50	0.94	2.68	0.98	1.94	3.29	3.09	4.06	5.18	3.78	2.79	5.27	-	-	-	-	-	-	-	-	-
Unigene102009	0.00	0.00	0.00	0.00	0.00	0.39	0.40	0.00	0.00	0.00	0.39	0.39	0.00	0.00	0.00	-	-	-	-	-	-	-	-	-
Unigene87383	0.00	0.00	0.25	0.00	0.00	0.00	0.00	0.26	0.24	0.00	0.26	0.00	0.00	0.27	0.00	-	-	-	-	-	-	-	-	-
Unigene60687	1.25	0.12	0.25	0.50	0.99	0.25	0.26	0.13	0.61	0.13	0.38	0.13	0.52	0.78	0.64	-	-	-	-	-	-	-	-	-
Unigene120981	4.59	3.22	5.28	3.42	2.64	4.75	5.79	11.00	4.95	4.87	4.89	5.43	2.18	1.43	2.11	-	-	-	-	-	-	-	-	-
Unigene5858	41.77	40.27	43.39	44.47	38.83	40.41	38.96	40.97	40.52	37.85	36.91	39.14	50.13	39.05	40.75	-	GO:0006520//cellular amino acid metabolic process`biological_process`The chemical reactions and pathways involving amino acids, carboxylic acids containing one or more amino groups, as carried out by individual cells. [ISBN:0198506732];GO:0016491//oxidoreductase activity`molecular_function`Catalysis of an oxidation-reduction (redox) reaction, a reversible chemical reaction in which the oxidation …	K00262//E1.4.1.4, gdhA`glutamate dehydrogenase (NADP+) [EC:1.4.1.4]	ko00220//Arginine biosynthesis`Metabolism`Amino acid metabolism;ko00250//Alanine, aspartate and glutamate metabolism`Metabolism`Amino acid metabolism;ko00910//Nitrogen metabolism`Metabolism`Energy metabolism;ko01100//Metabolic pathways`Metabolism`Global and overview maps	-	KAF5957006.1//hypothetical protein HYC85_004231`[Camellia sinensis]	PF00208.24//ELFV_dehydrog`Glutamate/Leucine/Phenylalanine/Valine dehydrogenase	-	tr|A0A7J7HXZ1|A0A7J7HXZ1_CAMSI//ELFV_dehydrog domain-containing protein {ECO:0000259|SMART:SM00839} OS=Camellia sinensis (Tea) ORFNames=HYC85_004231 {ECO:0000313|EMBL:KAF5957006.1} PE=3
Unigene2739	20.80	29.87	24.75	28.59	21.89	30.65	41.75	22.81	24.94	36.03	33.20	32.56	17.03	17.31	17.19	-	GO:0006839//mitochondrial transport`biological_process`Transport of substances into, out of or within a mitochondrion. [GOC:ai];GO:0016021//integral component of membrane`cellular_component`The component of a membrane consisting of the gene products and protein complexes having at least some part of their peptide sequence embedded in the hydrophobic region of the membrane. [GOC:dos, GOC:go_curato…	K15103//UCP2_3, SLC25A8_9`solute carrier family 25 (mitochondrial uncoupling protein), member 8/9	-	-	KAE9447708.1//hypothetical protein C3L33_20389, partial`[Rhododendron williamsianum]	PF00153.30//Mito_carr`Mitochondrial carrier protein	-	tr|A0A6A4KY97|A0A6A4KY97_9ERIC//Uncharacterized protein {ECO:0000313|EMBL:KAE9447708.1} Fragment OS=Rhododendron williamsianum ORFNames=C3L33_20389 {ECO:0000313|EMBL:KAE9447708.1} PE=3
Unigene96678	0.32	0.00	0.00	0.33	0.32	0.33	0.34	0.00	0.00	0.00	0.34	1.00	0.00	0.00	0.34	-	-	-	-	-	-	-	-	-
Unigene156652	0.00	0.00	0.00	0.00	0.00	0.00	0.00	0.00	0.00	0.00	0.00	2.72	0.00	0.00	2.95	-	-	-	-	-	-	-	-	-
Unigene65881	0.29	0.00	0.14	0.14	0.00	0.00	0.15	0.15	0.14	0.00	0.00	0.00	0.30	0.30	0.15	-	-	-	-	-	-	-	-	-
Unigene49668	0.00	0.00	0.00	0.09	0.00	0.19	0.00	0.00	0.09	0.38	0.19	0.28	0.29	0.10	0.09	-	-	-	-	-	-	-	-	-
Unigene121645	0.00	0.00	0.00	0.00	0.00	0.00	0.00	0.00	0.00	0.00	0.00	0.00	0.00	0.00	0.00	-	-	-	-	-	-	-	-	-
Unigene140098	0.00	0.00	0.00	0.00	0.00	0.00	0.00	0.00	0.00	0.00	0.00	0.00	0.00	2.76	0.00	-	-	-	-	-	-	-	-	-
Unigene111368	0.00	1.45	0.00	3.30	0.99	2.24	5.74	0.00	1.87	2.83	3.91	0.00	0.00	1.60	1.05	-	-	-	-	-	-	-	-	-
Unigene98310	0.00	0.00	0.00	0.00	0.00	0.35	0.36	0.00	0.00	0.00	0.00	0.00	0.00	0.00	0.00	-	-	-	-	-	-	-	-	-
Unigene42178	0.76	0.52	0.53	0.24	0.15	0.30	0.54	0.61	0.15	0.55	0.69	0.92	0.39	0.71	0.24	-	-	-	-	-	-	-	-	-
Unigene80115	0.00	0.20	0.00	0.63	0.00	0.42	0.22	0.21	0.20	0.00	0.43	0.00	0.22	0.00	0.43	-	-	-	-	-	-	-	-	-
Unigene12087	0.00	0.03	0.00	0.03	0.03	0.13	0.05	0.16	0.11	0.16	0.15	0.23	0.14	0.11	0.15	-	-	-	-	-	-	-	-	-
Unigene154062	0.00	0.00	0.00	0.00	0.00	0.00	0.00	0.00	0.00	0.00	0.00	0.00	0.00	0.00	0.00	-	-	-	-	-	-	-	-	-
Unigene8011	6.28	6.54	11.36	19.36	11.18	17.02	41.78	1.10	15.00	13.35	9.37	12.49	3.41	7.21	5.54	-	GO:0016021//integral component of membrane`cellular_component`The component of a membrane consisting of the gene products and protein complexes having at least some part of their peptide sequence embedded in the hydrophobic region of the membrane. [GOC:dos, GOC:go_curators];GO:0022857//transmembrane transporter activity`molecular_function`Enables the transfer of a substance, usually a specific su…	K15268//eamA`O-acetylserine/cysteine efflux transporter	-	-	XP_028064218.1//LOW QUALITY PROTEIN: WAT1-related protein At2g37450-like`[Camellia sinensis]	PF00892.23//EamA`EamA-like transporter family	-	tr|A0A4S4DH04|A0A4S4DH04_CAMSI//WAT1-related protein {ECO:0000256|RuleBase:RU363077} OS=Camellia sinensis var. sinensis ORFNames=TEA_015621 {ECO:0000313|EMBL:THG02053.1} PE=3
Unigene128488	0.00	0.00	0.00	0.00	0.00	0.00	0.00	0.00	0.00	0.00	0.00	0.00	0.00	0.00	0.91	-	-	-	-	-	-	-	-	-
Unigene160294	0.00	0.00	0.00	0.00	0.00	0.00	0.00	0.00	2.92	0.00	0.00	0.00	0.00	0.00	0.00	-	-	-	-	-	-	-	-	-
Unigene5970	26.24	10.97	20.06	23.58	17.40	26.84	31.14	21.00	29.75	34.77	36.17	34.45	28.76	31.63	31.13	-	GO:0004839//ubiquitin activating enzyme activity`molecular_function`Catalysis of the reaction: E1 + ubiquitin + ATP--> E1-ubiquitin + AMP + PPi, where the E1-ubiquitin linkage is a thioester bond between the C-terminal glycine of Ub and a sulfhydryl side group of an E1 cysteine residue. This is the first step in a cascade of reactions in which ubiquitin is ultimately added to a protein substrate.…	K03178//UBE1, UBA1`ubiquitin-activating enzyme E1 [EC:6.2.1.45]	ko04120//Ubiquitin mediated proteolysis`Genetic Information Processing`Folding, sorting and degradation	-	AEK86562.1//ubiquitin activating enzyme E1`[Camellia sinensis]	PF16190.8//E1_FCCH`Ubiquitin-activating enzyme E1 FCCH domain;PF16191.8//E1_4HB`Ubiquitin-activating enzyme E1 four-helix bundle;PF00899.24//ThiF`ThiF family;PF10585.12//UBA_E1_SCCH`Ubiquitin-activating enzyme, SCCH domain;PF09358.13//E1_UFD`Ubiquitin fold domain	-	tr|G1FER0|G1FER0_CAMSI//E1 ubiquitin-activating enzyme {ECO:0000256|ARBA:ARBA00012990} EC=6.2.1.45 {ECO:0000256|ARBA:ARBA00012990} OS=Camellia sinensis (Tea) PE=2
Unigene51184	0.63	0.71	0.87	0.44	0.63	0.58	0.74	0.29	0.41	0.96	0.37	0.43	1.08	1.72	1.70	-	-	-	-	-	-	-	-	-
Unigene57080	40.31	37.67	54.85	52.93	41.45	62.53	66.95	36.89	53.50	101.57	46.86	104.68	8.91	20.97	27.83	-	-	-	-	-	-	-	-	-
Unigene20241	776.75	448.95	583.19	557.32	453.70	578.82	894.42	426.84	477.87	848.14	979.37	856.08	875.42	632.38	673.82	-	GO:0006807//nitrogen compound metabolic process`biological_process`The chemical reactions and pathways involving organic or inorganic compounds that contain nitrogen. [GOC:jl, ISBN:0198506732]	K01915//glnA, GLUL`glutamine synthetase [EC:6.3.1.2]	ko00220//Arginine biosynthesis`Metabolism`Amino acid metabolism;ko00250//Alanine, aspartate and glutamate metabolism`Metabolism`Amino acid metabolism;ko00630//Glyoxylate and dicarboxylate metabolism`Metabolism`Carbohydrate metabolism;ko00910//Nitrogen metabolism`Metabolism`Energy metabolism;ko01100//Metabolic pathways`Metabolism`Global and overview maps;ko01230//Biosynthesis of amino acids`Metabo…	-	XP_035550639.1//glutamine synthetase cytosolic isozyme 1 isoform X2`[Juglans regia]	PF00120.27//Gln-synt_C`Glutamine synthetase, catalytic domain	-	tr|A0A803PJX3|A0A803PJX3_CANSA//Glutamine synthetase {ECO:0000256|ARBA:ARBA00012937} EC=6.3.1.2 {ECO:0000256|ARBA:ARBA00012937} OS=Cannabis sativa (Hemp) (Marijuana) PE=3
Unigene26883	0.19	0.05	0.05	0.19	0.00	0.28	0.19	0.09	0.18	0.66	0.42	0.38	0.43	0.92	1.18	-	-	-	-	-	-	-	-	-
Unigene93836	0.30	1.47	0.60	0.61	0.60	0.61	1.58	0.94	0.00	1.55	0.31	0.92	0.32	0.64	0.63	-	-	-	-	-	-	-	-	-
Unigene63312	0.27	0.00	0.13	0.14	0.00	0.00	0.14	0.00	0.00	0.27	0.14	0.13	0.14	0.28	0.55	-	-	-	-	-	-	-	-	-
Unigene14347	0.46	0.24	0.27	0.15	0.42	0.42	0.68	3.18	0.45	0.34	0.75	0.82	3.22	32.44	4.33	-	-	K18368//CSE`caffeoylshikimate esterase [EC:3.1.1.-]	ko00940//Phenylpropanoid biosynthesis`Metabolism`Biosynthesis of other secondary metabolites;ko01100//Metabolic pathways`Metabolism`Global and overview maps;ko01110//Biosynthesis of secondary metabolites`Metabolism`Global and overview maps	-	XP_028126655.1//caffeoylshikimate esterase-like isoform X1`[Camellia sinensis]	PF12146.11//Hydrolase_4`Serine aminopeptidase, S33;PF00561.23//Abhydrolase_1`alpha/beta hydrolase fold;PF12697.10//Abhydrolase_6`Alpha/beta hydrolase family	-	tr|A0A4S4F2I2|A0A4S4F2I2_CAMSI//Hydrolase_4 domain-containing protein {ECO:0000259|Pfam:PF12146} OS=Camellia sinensis var. sinensis ORFNames=TEA_020229 {ECO:0000313|EMBL:THG23264.1} PE=4
Unigene66876	0.15	0.14	0.00	0.00	0.15	0.00	0.00	0.00	0.14	0.00	0.00	0.15	0.00	0.46	0.15	-	-	-	-	-	-	-	-	-
Unigene25728	0.22	0.13	0.22	0.18	0.13	0.31	3.20	0.27	0.09	0.18	0.18	0.31	0.32	0.37	0.18	-	-	-	-	-	THG10304.1//hypothetical protein TEA_016664`[Camellia sinensis var. sinensis]	-	-	tr|A0A4S4E494|A0A4S4E494_CAMSI//AAA_assoc domain-containing protein {ECO:0000259|Pfam:PF14363} OS=Camellia sinensis var. sinensis ORFNames=TEA_016664 {ECO:0000313|EMBL:THG10304.1} PE=4
Unigene90180	0.00	0.00	0.00	0.00	0.00	0.00	0.00	0.00	0.26	0.56	0.00	0.00	0.00	0.29	0.28	-	GO:0016021//integral component of membrane`cellular_component`The component of a membrane consisting of the gene products and protein complexes having at least some part of their peptide sequence embedded in the hydrophobic region of the membrane. [GOC:dos, GOC:go_curators];GO:0006284//base-excision repair`biological_process`In base excision repair, an altered base is removed by a DNA glycosylase…	K09571//FKBP4_5`FK506-binding protein 4/5 [EC:5.2.1.8]	-	-	TQD78054.1//hypothetical protein C1H46_036406`[Malus baccata]	PF07727.17//RVT_2`Reverse transcriptase (RNA-dependent DNA polymerase)	-	tr|A0A2N9INZ8|A0A2N9INZ8_FAGSY//Uncharacterized protein {ECO:0000313|EMBL:SPD26095.1} OS=Fagus sylvatica (Beechnut) ORFNames=FSB_LOCUS53977 {ECO:0000313|EMBL:SPD26095.1} PE=4
Unigene41270	0.00	0.00	0.00	0.22	0.00	0.15	0.07	0.15	0.00	0.00	0.07	0.22	0.00	0.54	0.23	-	-	-	-	-	-	-	-	-
Unigene127814	0.00	0.00	0.00	0.00	0.00	0.00	0.00	0.00	0.00	0.00	0.00	0.00	0.00	0.00	0.89	-	-	-	-	-	-	-	-	-
Unigene132427	0.00	0.00	0.00	0.00	0.00	0.00	0.00	0.00	0.00	0.00	0.00	0.00	0.00	1.05	0.00	-	-	-	-	-	-	-	-	-
Unigene100190	0.00	0.35	0.72	0.00	0.00	0.00	0.38	1.14	0.34	0.00	1.12	1.10	0.00	0.39	0.00	-	-	-	-	-	-	-	-	-
Unigene73683	0.00	0.17	0.00	0.00	0.17	0.00	0.00	0.36	1.32	0.18	0.00	0.18	0.18	1.76	0.00	-	-	-	-	-	-	-	-	-
Unigene53040	0.63	1.16	0.43	1.60	0.42	1.50	0.64	0.43	1.04	0.54	0.86	1.08	1.88	4.29	2.87	-	-	-	-	-	-	-	-	-
Unigene25152	6.86	0.17	7.71	0.04	2.40	4.81	2.70	1.11	0.13	12.12	18.18	9.32	13.79	9.43	14.06	-	GO:0016301//kinase activity`molecular_function`Catalysis of the transfer of a phosphate group, usually from ATP, to a substrate molecule. [ISBN:0198506732]	K00921//PIKFYVE, FAB1`1-phosphatidylinositol-3-phosphate 5-kinase [EC:2.7.1.150]	ko00562//Inositol phosphate metabolism`Metabolism`Carbohydrate metabolism;ko01100//Metabolic pathways`Metabolism`Global and overview maps;ko04070//Phosphatidylinositol signaling system`Environmental Information Processing`Signal transduction;ko04145//Phagosome`Cellular Processes`Transport and catabolism	-	KAF7813970.1//1-phosphatidylinositol-3-phosphate 5-kinase FAB1B`[Senna tora]	-	-	tr|A0A834T1P6|A0A834T1P6_9FABA//1-phosphatidylinositol-3-phosphate 5-kinase {ECO:0000256|ARBA:ARBA00012009} EC=2.7.1.150 {ECO:0000256|ARBA:ARBA00012009} OS=Senna tora ORFNames=G2W53_027939 {ECO:0000313|EMBL:KAF7813970.1} PE=4
Unigene102153	0.76	0.00	0.00	0.00	0.38	0.39	0.40	0.00	1.08	0.00	0.00	0.00	0.00	0.00	0.00	-	-	-	-	-	-	-	-	-
Unigene133420	0.00	0.00	0.00	0.00	0.00	0.00	0.00	0.00	0.00	0.00	2.12	0.00	0.00	0.00	0.00	-	-	-	-	-	-	-	-	-
Unigene21813	6.89	6.46	5.94	4.58	6.17	4.59	3.58	5.00	4.71	4.12	4.77	4.73	4.99	3.73	3.57	-	-	K17604//ZSWIM3`zinc finger SWIM domain-containing protein 3	-	-	KAA8531409.1//hypothetical protein F0562_006095`[Nyssa sinensis]	PF03101.18//FAR1`FAR1 DNA-binding domain	FAR1//http://planttfdb.gao-lab.org/family.php?fam=FAR1	tr|A0A5B7BY35|A0A5B7BY35_DAVIN//Putative Far-red impaired responsive (FAR1) family protein {ECO:0000313|EMBL:MPA72966.1} OS=Davidia involucrata (Dove tree) {ECO:0000313|EMBL:MPA72967.1} PE=4
Unigene117769	0.00	0.00	0.00	0.00	0.00	0.61	0.00	0.00	0.56	0.00	0.00	0.00	0.00	0.00	0.00	-	-	-	-	-	-	-	-	-
Unigene141213	0.00	0.00	1.31	0.00	0.00	0.00	0.00	0.00	0.00	0.00	0.00	0.00	0.00	0.00	0.00	-	-	-	-	-	-	-	-	-
Unigene9736	0.27	0.15	0.42	0.19	0.11	0.44	0.27	0.15	0.23	0.27	0.41	0.25	0.20	0.29	0.21	-	-	-	-	-	-	-	-	-
Unigene25429	0.86	1.53	1.47	1.55	1.92	1.67	1.64	2.03	2.35	2.67	2.49	1.69	0.41	2.61	3.80	-	-	-	-	-	-	-	-	-
Unigene50783	0.10	0.09	0.29	0.00	0.00	0.10	0.20	0.00	0.09	0.10	0.00	0.19	0.30	0.10	0.10	-	-	-	-	-	-	-	-	-
Unigene109658	0.00	0.00	0.00	0.00	0.00	0.00	0.51	0.00	0.00	0.98	0.00	0.00	0.51	0.00	0.00	-	-	-	-	-	-	-	-	-
Unigene53976	0.10	0.00	0.00	0.00	0.00	0.11	0.21	0.00	0.00	0.11	0.00	0.00	0.11	0.33	0.11	-	-	-	-	-	-	-	-	-
Unigene35604	0.06	0.25	0.00	0.25	0.12	0.25	0.00	0.12	0.00	0.12	0.00	0.19	0.45	0.51	0.50	-	-	-	-	-	-	-	-	-
Unigene146365	0.00	0.00	0.00	0.00	0.00	0.00	0.00	0.00	2.60	0.00	0.00	0.00	0.00	0.00	3.16	-	-	-	-	-	-	-	-	-
Unigene53238	0.10	0.10	0.31	0.00	0.20	0.00	0.00	0.10	0.10	0.41	0.41	0.21	0.32	0.53	0.10	-	-	-	-	-	-	-	-	-
Unigene146076	0.00	0.00	0.00	0.00	0.00	1.65	0.00	0.00	0.00	0.00	0.00	0.00	0.00	0.00	0.00	-	-	-	-	-	-	-	-	-
Unigene98990	0.00	0.34	0.35	1.42	0.00	0.00	1.47	0.00	0.33	1.08	0.36	1.42	0.00	0.74	0.00	-	-	-	-	-	-	-	-	-
Unigene81481	0.65	0.21	0.22	0.66	0.21	0.00	0.00	0.45	0.00	0.44	0.00	0.00	0.68	1.60	0.00	-	-	-	-	-	-	-	-	-
Unigene14969	167.48	162.90	161.06	179.99	260.13	145.45	102.78	115.47	130.27	77.46	92.41	101.65	440.63	191.22	214.83	-	GO:0005634//nucleus`cellular_component`A membrane-bounded organelle of eukaryotic cells in which chromosomes are housed and replicated. In most cells, the nucleus contains all of the cell's chromosomes except the organellar chromosomes, and is the site of RNA synthesis and processing. In some species, or in specialized cell types, RNA metabolism or DNA replication may be absent. [GOC:go_curators]…	K11275//H1_5`histone H1/5	-	-	ACD99685.1//histone H1-like protein`[Camellia sinensis]	PF00538.22//Linker_histone`linker histone H1 and H5 family	-	tr|B3GQ70|B3GQ70_CAMSI//Histone H1-like protein {ECO:0000313|EMBL:ACD99685.1} OS=Camellia sinensis (Tea) Name=H1 {ECO:0000313|EMBL:ACD99685.1} PE=2
Unigene128866	0.00	0.00	0.00	0.00	0.00	0.00	0.00	0.00	0.00	0.91	0.00	0.00	0.00	0.93	0.00	-	-	-	-	-	-	-	-	-
Unigene64332	3.16	2.94	3.94	2.16	2.81	3.70	2.27	1.71	3.54	2.25	1.63	2.38	2.32	2.73	1.99	-	-	-	-	-	-	-	-	-
Unigene11909	2.58	2.05	2.82	2.61	2.60	2.28	1.29	1.38	1.72	1.25	1.03	1.24	2.17	2.84	2.25	-	-	-	-	-	-	-	-	-
Unigene8844	4.70	3.51	4.69	4.34	3.63	4.34	4.12	2.86	4.01	4.23	4.72	4.20	7.56	8.72	10.18	-	-	-	-	-	XP_028118888.1//uncharacterized protein At5g41620-like`[Camellia sinensis]	-	-	tr|A0A7J7GCN8|A0A7J7GCN8_CAMSI//Uncharacterized protein {ECO:0000313|EMBL:KAF5938553.1} OS=Camellia sinensis (Tea) ORFNames=HYC85_022812 {ECO:0000313|EMBL:KAF5938553.1} PE=4
Unigene43411	0.47	0.31	0.16	0.47	0.23	0.55	0.24	0.71	0.31	0.39	0.71	0.39	1.21	1.46	1.20	-	-	-	-	-	-	-	-	-
Unigene15751	215.78	280.73	361.12	315.07	444.07	292.55	198.72	234.94	404.93	68.29	125.39	111.49	40.70	171.44	60.54	-	GO:0008194//UDP-glycosyltransferase activity`molecular_function`Catalysis of the transfer of a glycosyl group from a UDP-sugar to a small hydrophobic molecule. [InterPro:IPR004224, PMID:11846783]	K18823//UGT91H4`soyasaponin III rhamnosyltransferase [EC:2.4.1.273]	-	-	XP_028067029.1//putative UDP-rhamnose:rhamnosyltransferase 1`[Camellia sinensis]	-	-	tr|A0A4S4EHS7|A0A4S4EHS7_CAMSI//Uncharacterized protein {ECO:0000313|EMBL:THG15652.1} OS=Camellia sinensis var. sinensis ORFNames=TEA_005784 {ECO:0000313|EMBL:THG15652.1} PE=4
Unigene98618	0.00	0.00	0.35	0.00	0.00	0.00	0.00	0.36	0.00	0.00	0.00	0.00	0.00	0.00	0.72	-	-	-	-	-	-	-	-	-
Unigene157414	0.00	0.00	0.00	0.00	0.00	0.00	0.00	0.00	0.00	0.00	0.00	0.00	0.00	0.00	0.00	-	-	-	-	-	XP_028094323.1//uncharacterized protein LOC114294393`[Camellia sinensis]	-	-	tr|A0A6A4KE74|A0A6A4KE74_9ERIC//PMD domain-containing protein {ECO:0000259|Pfam:PF10536} Fragment OS=Rhododendron williamsianum ORFNames=C3L33_23382 {ECO:0000313|EMBL:KAE9444720.1} PE=4
Unigene134700	0.00	0.00	0.00	0.00	0.00	1.08	0.00	0.00	0.00	0.00	0.00	0.00	0.00	0.00	0.00	-	-	-	-	-	-	-	-	-
Unigene40121	0.07	0.21	0.36	0.29	0.28	0.29	0.07	0.64	0.28	0.22	0.50	0.29	0.37	0.22	0.22	-	-	-	-	-	-	-	-	-
Unigene78650	0.80	0.00	0.00	0.61	0.40	0.20	0.41	0.00	0.00	0.00	0.00	0.41	0.21	0.42	0.21	-	GO:0006355//regulation of transcription, DNA-templated`biological_process`Any process that modulates the frequency, rate or extent of cellular DNA-templated transcription. [GOC:go_curators, GOC:txnOH];GO:0003677//DNA binding`molecular_function`Any molecular function by which a gene product interacts selectively and non-covalently with DNA (deoxyribonucleic acid). [GOC:dph, GOC:jl, GOC:tb, GOC:vw]	-	-	-	XP_028102170.1//NAC domain-containing protein 22-like`[Camellia sinensis]	-	-	tr|A0A4S4D0R4|A0A4S4D0R4_CAMSI//NAC domain-containing protein {ECO:0000259|PROSITE:PS51005} OS=Camellia sinensis var. sinensis ORFNames=TEA_029796 {ECO:0000313|EMBL:THF94645.1} PE=4
Unigene107288	0.44	0.00	0.44	0.00	0.00	0.00	0.47	0.00	0.00	0.46	0.00	0.00	0.00	0.00	0.00	-	-	-	-	-	-	-	-	-
Unigene17962	0.10	0.00	0.13	0.03	0.03	0.03	0.13	0.00	0.23	0.10	0.13	0.13	0.17	0.64	0.57	-	-	-	-	-	-	-	-	-
Unigene129713	0.00	0.86	0.00	0.00	0.00	0.00	0.00	1.01	0.00	0.00	0.00	0.00	0.00	0.00	0.00	-	-	-	-	-	-	-	-	-
Unigene116662	1.15	0.00	0.00	0.00	0.00	0.00	0.00	0.64	0.00	0.00	0.61	1.19	0.64	1.26	0.62	-	-	-	-	-	-	-	-	-
Unigene103880	0.00	0.00	0.00	0.00	0.00	0.00	0.00	0.00	0.38	0.00	0.00	0.00	0.00	0.00	0.00	-	-	-	-	-	-	-	-	-
Unigene7444	37.66	39.13	44.96	39.89	46.13	38.49	26.95	31.25	35.52	21.91	24.91	25.96	24.03	23.48	19.61	-	GO:0006260//DNA replication`biological_process`The cellular metabolic process in which a cell duplicates one or more molecules of DNA. DNA replication begins when specific sequences, known as origins of replication, are recognized and bound by initiation proteins, and ends when the original DNA molecule has been completely duplicated and the copies topologically separated. The unit of replication…	K10755//RFC2_4`replication factor C subunit 2/4	ko03030//DNA replication`Genetic Information Processing`Replication and repair;ko03410//Base excision repair`Genetic Information Processing`Replication and repair;ko03420//Nucleotide excision repair`Genetic Information Processing`Replication and repair;ko03430//Mismatch repair`Genetic Information Processing`Replication and repair	-	PSS17517.1//Replication factor C subunit like`[Actinidia chinensis var. chinensis]	PF03215.18//Rad17`Rad17 P-loop domain;PF00004.32//AAA`ATPase family associated with various cellular activities (AAA);PF13177.9//DNA_pol3_delta2`DNA polymerase III, delta subunit	-	tr|A0A2R6QYN6|A0A2R6QYN6_ACTCC//Replication factor C subunit like {ECO:0000313|EMBL:PSS17517.1} OS=Actinidia chinensis var. chinensis (Chinese soft-hair kiwi) ORFNames=CEY00_Acc12302 {ECO:0000313|EMBL:PSS17517.1} PE=3
Unigene39631	0.00	0.51	0.21	0.00	0.24	0.18	0.14	0.43	0.48	0.35	0.56	0.63	0.37	0.22	0.35	-	GO:0050832//defense response to fungus`biological_process`Reactions triggered in response to the presence of a fungus that act to protect the cell or organism. [GOC:ai];GO:0004672//protein kinase activity`molecular_function`Catalysis of the phosphorylation of an amino acid residue in a protein, usually according to the reaction: a protein + ATP = a phosphoprotein + ADP. [MetaCyc:PROTEIN-KINASE-RX…	K13420//FLS2`LRR receptor-like serine/threonine-protein kinase FLS2 [EC:2.7.11.1]	ko04016//MAPK signaling pathway - plant`Environmental Information Processing`Signal transduction;ko04626//Plant-pathogen interaction`Organismal Systems`Environmental adaptation	-	XP_012442091.1//PREDICTED: leucine-rich repeat receptor-like serine/threonine-protein kinase At1g17230`[Gossypium raimondii]	PF13855.9//LRR_8`Leucine rich repeat;PF12799.10//LRR_4`Leucine Rich repeats (2 copies)	-	tr|A0A5J5B7C2|A0A5J5B7C2_9ASTE//Uncharacterized protein {ECO:0000313|EMBL:KAA8538578.1} OS=Nyssa sinensis ORFNames=F0562_028228 {ECO:0000313|EMBL:KAA8538578.1} PE=3
Unigene143348	0.00	0.00	0.00	0.00	0.00	0.00	0.00	0.00	0.00	0.00	0.00	0.00	0.00	0.00	1.57	-	-	-	-	-	-	-	-	-
Unigene107191	0.00	0.00	0.00	0.45	0.00	0.00	0.00	0.00	0.00	0.00	0.46	0.45	0.00	0.00	0.00	-	-	-	-	-	-	-	-	-
Unigene87734	0.35	0.34	0.70	0.36	0.35	0.00	0.00	0.00	0.33	0.26	0.00	0.00	0.76	0.75	0.37	-	-	-	-	-	-	-	-	-
Unigene159229	0.00	0.00	0.00	0.00	0.00	0.00	0.00	0.00	0.00	0.00	0.00	0.00	0.00	0.00	0.00	-	-	-	-	-	-	-	-	-
Unigene151168	0.00	0.00	0.00	0.00	0.00	0.00	0.00	0.00	0.00	0.00	0.00	0.00	0.00	0.00	2.23	-	-	-	-	-	-	-	-	-
Unigene73187	0.00	0.00	0.00	0.00	0.00	0.00	0.18	0.00	0.00	0.18	0.18	0.17	0.00	0.00	0.18	-	-	-	-	-	-	-	-	-
Unigene128753	0.00	0.00	0.00	0.00	0.86	0.88	0.00	0.00	0.00	0.00	0.00	0.00	0.00	0.00	0.00	-	GO:0008810//cellulase activity`molecular_function`Catalysis of the endohydrolysis of (1->4)-beta-D-glucosidic linkages in cellulose, lichenin and cereal beta-D-glucans. [EC:3.2.1.4];GO:0030245//cellulose catabolic process`biological_process`The chemical reactions and pathways resulting in the breakdown of cellulose, a linear beta1-4 glucan of molecular mass 50-400 kDa with the pyranose units in t…	K12855//PRPF6, PRP6`pre-mRNA-processing factor 6	ko03040//Spliceosome`Genetic Information Processing`Transcription	-	THG15459.1//hypothetical protein TEA_000048`[Camellia sinensis var. sinensis]	-	-	tr|A0A4S4EG89|A0A4S4EG89_CAMSI//Endoglucanase {ECO:0000256|RuleBase:RU361166} EC=3.2.1.4 {ECO:0000256|RuleBase:RU361166} OS=Camellia sinensis var. sinensis ORFNames=TEA_000048 {ECO:0000313|EMBL:THG15459.1} PE=3
Unigene108787	0.00	0.00	0.46	0.95	0.00	1.41	0.00	0.00	0.00	0.48	0.96	0.47	0.50	0.99	0.00	-	-	-	-	-	-	-	-	-
Unigene28396	0.29	0.39	0.44	0.59	1.07	0.74	0.99	0.20	0.63	0.20	0.54	0.34	0.45	0.56	0.60	-	-	-	-	-	-	-	-	-
Unigene19686	1.14	1.03	0.51	0.44	0.18	0.81	0.94	0.25	0.73	0.99	1.01	0.95	0.86	1.51	1.28	-	GO:0006817//phosphate ion transport`biological_process`The directed movement of phosphate into, out of or within a cell, or between cells, by means of some agent such as a transporter or pore. [GOC:krc];GO:0016021//integral component of membrane`cellular_component`The component of a membrane consisting of the gene products and protein complexes having at least some part of their peptide sequence …	-	-	-	THG19250.1//hypothetical protein TEA_029326`[Camellia sinensis var. sinensis]	-	-	tr|A0A4S4ER30|A0A4S4ER30_CAMSI//MFS domain-containing protein {ECO:0000259|PROSITE:PS50850} OS=Camellia sinensis var. sinensis ORFNames=TEA_029326 {ECO:0000313|EMBL:THG19250.1} PE=3
Unigene80322	0.21	0.00	0.84	1.70	1.04	0.64	0.00	0.00	0.40	0.00	0.00	0.00	0.00	0.22	0.00	-	GO:0050832//defense response to fungus`biological_process`Reactions triggered in response to the presence of a fungus that act to protect the cell or organism. [GOC:ai];GO:0016021//integral component of membrane`cellular_component`The component of a membrane consisting of the gene products and protein complexes having at least some part of their peptide sequence embedded in the hydrophobic region…	K13420//FLS2`LRR receptor-like serine/threonine-protein kinase FLS2 [EC:2.7.11.1]	ko04016//MAPK signaling pathway - plant`Environmental Information Processing`Signal transduction;ko04626//Plant-pathogen interaction`Organismal Systems`Environmental adaptation	-	XP_028070202.1//putative receptor-like protein kinase At3g47110`[Camellia sinensis]	PF08263.15//LRRNT_2`Leucine rich repeat N-terminal domain	-	tr|A0A4S4D901|A0A4S4D901_CAMSI//Protein kinase domain-containing protein {ECO:0000259|PROSITE:PS50011} OS=Camellia sinensis var. sinensis ORFNames=TEA_023178 {ECO:0000313|EMBL:THF98951.1} PE=3
Unigene154176	0.00	0.00	0.00	0.00	0.00	0.00	0.00	0.00	0.00	2.52	0.00	0.00	0.00	0.00	0.00	-	-	-	-	-	-	-	-	-
Unigene83854	2.40	1.96	4.57	1.51	0.73	0.23	1.67	5.03	1.58	0.00	0.00	0.00	1.94	0.00	1.43	-	-	-	-	-	-	-	-	-
Unigene61998	4.92	3.00	4.09	6.72	5.13	5.88	1.89	2.79	4.38	3.08	4.25	4.46	8.64	13.37	8.73	-	-	-	-	-	-	-	-	-
Unigene83129	0.00	0.00	0.00	0.00	0.00	0.00	0.00	0.00	0.00	0.00	0.00	0.00	0.00	0.71	0.23	-	-	-	-	-	-	-	-	-
Unigene23870	1.50	1.72	4.21	4.07	4.60	3.94	2.02	0.52	3.61	1.00	1.49	1.72	0.68	1.78	1.15	-	GO:0030896//checkpoint clamp complex`cellular_component`Conserved heterotrimeric complex of PCNA-like proteins that is loaded onto DNA at sites of DNA damage. [PMID:12531008];GO:0000077//DNA damage checkpoint signaling`biological_process`A signal transduction process that contributes to a DNA damage checkpoint. [GOC:mah];GO:0005730//nucleolus`cellular_component`A small, dense body one or more of …	K10903//HUS1`HUS1 checkpoint protein	-	-	KAF5932301.1//hypothetical protein HYC85_028472`[Camellia sinensis]	PF04005.15//Hus1`Hus1-like protein	-	tr|A0A7J7FWG7|A0A7J7FWG7_CAMSI//Checkpoint protein {ECO:0000256|PIRNR:PIRNR011312} OS=Camellia sinensis (Tea) ORFNames=HYC85_028472 {ECO:0000313|EMBL:KAF5932301.1} PE=3
Unigene139649	1.24	0.00	0.00	0.00	0.00	0.00	0.00	0.00	0.00	0.00	0.00	0.00	1.39	0.00	0.00	-	-	-	-	-	-	-	-	-
Unigene141244	0.00	0.00	0.00	0.00	0.00	1.37	0.00	0.00	0.00	0.00	0.00	2.72	0.00	0.00	0.00	-	-	-	-	-	-	-	-	-
Unigene37509	0.40	0.07	0.00	0.00	0.00	0.13	0.00	0.00	0.06	0.07	0.07	0.07	1.22	0.41	0.80	-	GO:0006355//regulation of transcription, DNA-templated`biological_process`Any process that modulates the frequency, rate or extent of cellular DNA-templated transcription. [GOC:go_curators, GOC:txnOH];GO:0003677//DNA binding`molecular_function`Any molecular function by which a gene product interacts selectively and non-covalently with DNA (deoxyribonucleic acid). [GOC:dph, GOC:jl, GOC:tb, GOC:vw]	-	-	-	KAF5939106.1//hypothetical protein HYC85_023365`[Camellia sinensis]	PF02365.18//NAM`No apical meristem (NAM) protein	NAC//http://planttfdb.gao-lab.org/family.php?fam=NAC	tr|A0A7J7GI94|A0A7J7GI94_CAMSI//NAC domain-containing protein {ECO:0000259|PROSITE:PS51005} OS=Camellia sinensis (Tea) ORFNames=HYC85_023365 {ECO:0000313|EMBL:KAF5939106.1} PE=4
Unigene49514	10.08	8.22	8.99	8.59	4.70	9.70	4.24	11.31	10.69	11.98	12.69	15.83	9.55	28.32	13.13	-	-	-	-	-	-	-	-	-
Unigene55497	3.37	0.43	1.42	0.33	0.32	0.22	0.44	0.44	0.32	0.22	0.44	0.11	0.00	0.68	0.44	-	-	-	-	-	-	-	-	-
Unigene111164	0.00	0.00	0.50	0.51	0.00	0.00	0.00	0.00	0.00	0.00	0.00	0.00	0.54	0.00	0.52	-	-	-	-	-	-	-	-	-
Unigene25082	0.43	0.26	0.56	0.70	0.69	0.74	0.04	0.74	0.47	0.48	0.61	0.57	0.44	0.90	0.75	-	-	-	-	-	-	-	-	-
Unigene117275	0.00	0.00	0.00	0.00	0.00	0.00	0.00	0.00	0.00	0.00	0.00	0.00	0.65	0.00	0.00	-	-	-	-	-	-	-	-	-
Unigene73175	0.00	0.00	2.44	0.00	0.17	0.00	0.18	0.00	0.50	0.00	0.00	0.00	0.00	0.18	0.00	-	-	-	-	-	-	-	-	-
Unigene91328	0.28	0.00	0.00	0.29	0.00	0.29	0.00	0.00	0.00	0.00	0.00	0.29	0.30	0.00	0.29	-	-	-	-	-	-	-	-	-
Unigene119860	0.00	0.00	0.00	0.00	0.00	0.00	0.00	0.00	0.00	0.00	0.00	0.00	0.00	0.00	0.00	-	-	-	-	-	KAF7128040.1//hypothetical protein RHSIM_Rhsim11G0134900`[Rhododendron simsii]	-	-	tr|A0A834GE00|A0A834GE00_RHOSS//Uncharacterized protein {ECO:0000313|EMBL:KAF7128040.1} OS=Rhododendron simsii (Sims's rhododendron) ORFNames=RHSIM_Rhsim11G0134900 {ECO:0000313|EMBL:KAF7128040.1} PE=4
Unigene39026	0.00	0.34	0.14	0.62	0.62	0.62	0.42	0.21	0.34	0.00	0.14	0.21	0.00	0.00	0.07	-	-	-	-	-	-	-	-	-
Unigene118932	0.00	0.00	1.24	0.64	0.00	0.64	0.00	0.69	0.00	0.00	0.00	0.00	0.00	0.00	0.00	-	-	-	-	-	-	-	-	-
Unigene135888	0.00	2.12	1.08	0.00	1.09	1.12	1.23	0.00	0.00	0.00	0.00	0.00	0.00	1.19	1.18	-	-	-	-	-	-	-	-	-
Unigene95203	0.00	0.00	0.00	0.00	0.00	0.32	0.33	0.00	0.00	0.32	0.00	0.00	0.33	0.00	0.32	-	-	-	-	-	-	-	-	-
Unigene57746	0.12	0.11	0.35	0.12	0.00	0.12	0.00	0.23	0.00	0.00	0.00	0.00	0.00	0.00	0.00	-	-	-	-	-	-	-	-	-
Unigene140631	0.00	0.00	0.00	0.00	0.00	0.00	0.00	0.00	0.00	1.37	0.00	0.00	0.00	0.00	0.00	-	GO:0005524//ATP binding`molecular_function`Binding to ATP, adenosine 5'-triphosphate, a universally important coenzyme and enzyme regulator. [ISBN:0198506732];GO:0004672//protein kinase activity`molecular_function`Catalysis of the phosphorylation of an amino acid residue in a protein, usually according to the reaction: a protein + ATP = a phosphoprotein + ADP. [MetaCyc:PROTEIN-KINASE-RXN]	-	-	-	KAF3965413.1//hypothetical protein CMV_010391`[Castanea mollissima]	-	-	tr|A0A1J3JN22|A0A1J3JN22_NOCCA//Serine/threonine-protein kinase CTR1 {ECO:0000313|EMBL:JAU93737.1} Fragment OS=Noccaea caerulescens (Alpine penny-cress) (Thlaspi caerulescens) MP_TR166_c2_g1_i1_g.416 {ECO:0000313|EMBL:JAU93737.1} PE=4
Unigene81103	0.21	0.00	0.00	0.00	0.42	0.00	0.00	0.00	0.00	0.00	0.00	0.00	0.00	0.00	1.01	-	-	-	-	-	-	-	-	-
Unigene9371	12.45	8.39	9.40	16.54	12.60	12.81	9.10	9.01	10.91	9.20	13.95	13.97	7.97	12.25	15.08	-	-	K17964//LRPPRC`leucine-rich PPR motif-containing protein, mitochondrial	-	-	KAF5953016.1//hypothetical protein HYC85_010960`[Camellia sinensis]	PF13041.9//PPR_2`PPR repeat family;PF17177.7//PPR_long`Pentacotripeptide-repeat region of PRORP;PF13812.9//PPR_3`Pentatricopeptide repeat domain	-	tr|A0A7J7HM40|A0A7J7HM40_CAMSI//PPR_long domain-containing protein {ECO:0000259|Pfam:PF17177} OS=Camellia sinensis (Tea) ORFNames=HYC85_010960 {ECO:0000313|EMBL:KAF5953016.1} PE=3
Unigene64141	0.14	0.27	0.33	1.10	0.31	0.98	0.81	0.14	0.68	0.00	0.42	0.41	1.55	0.58	0.43	-	-	-	-	-	XP_028109273.1//GEM-like protein 4`[Camellia sinensis]	PF02893.23//GRAM`GRAM domain	-	tr|D7TY17|D7TY17_VITVI//GRAM domain-containing protein {ECO:0000259|SMART:SM00568} OS=Vitis vinifera (Grape) OrderedLocusNames=VIT_10s0071g00320 {ECO:0000313|EMBL:CBI35392.3} PE=3
Unigene43892	0.00	0.08	0.08	0.00	0.08	0.32	0.00	0.08	0.39	0.00	0.08	0.24	0.24	1.07	0.89	-	-	-	-	-	-	-	-	-
Unigene97678	1.00	0.00	1.00	0.00	0.33	0.34	0.00	0.35	0.32	0.00	0.00	0.34	0.00	1.43	0.35	-	-	-	-	-	-	-	-	-
Unigene141830	0.00	0.00	0.00	0.00	0.00	0.00	0.00	0.00	0.00	0.00	0.00	0.00	0.00	0.00	0.00	-	-	-	-	-	-	-	-	-
Unigene33475	0.12	0.00	0.00	0.17	0.12	0.23	0.06	0.06	0.11	0.06	0.35	0.12	0.06	0.36	0.35	-	-	K09519//DNAJB13`DnaJ homolog subfamily B member 13	-	-	KAH7834860.1//hypothetical protein Vadar_020393`[Vaccinium darrowii]	PF01556.21//DnaJ_C`DnaJ C terminal domain	-	tr|A0A834LAG7|A0A834LAG7_RHOSS//J domain-containing protein {ECO:0000259|PROSITE:PS50076} OS=Rhododendron simsii (Sims's rhododendron) ORFNames=RHSIM_Rhsim11G0128200 {ECO:0000313|EMBL:KAF7127207.1} PE=4
Unigene54664	0.00	0.00	0.00	0.00	0.11	0.11	0.00	0.11	0.00	0.00	0.21	0.00	0.00	0.22	0.11	-	-	-	-	-	-	-	-	-
Unigene40518	0.66	0.12	0.24	0.13	0.00	0.13	0.07	0.14	0.12	0.64	0.29	0.25	0.00	0.13	0.28	-	GO:0046872//metal ion binding`molecular_function`Binding to a metal ion. [GOC:ai]	-	-	-	XP_028088574.1//heavy metal-associated isoprenylated plant protein 45-like isoform X2`[Camellia sinensis]	PF00403.29//HMA`Heavy-metal-associated domain	-	tr|A0A4S4DQY0|A0A4S4DQY0_CAMSI//Uncharacterized protein {ECO:0000313|EMBL:THG05522.1} OS=Camellia sinensis var. sinensis ORFNames=TEA_009765 {ECO:0000313|EMBL:THG05522.1} PE=4
Unigene8531	3.65	3.31	4.26	4.57	5.05	3.10	2.92	1.83	3.46	1.82	3.87	1.90	1.54	1.51	3.10	-	-	-	-	-	XP_028094072.1//uncharacterized protein LOC114294149`[Camellia sinensis]	-	-	tr|A0A7J7I4D3|A0A7J7I4D3_CAMSI//Uncharacterized protein {ECO:0000313|EMBL:KAF5959346.1} OS=Camellia sinensis (Tea) ORFNames=HYC85_000555 {ECO:0000313|EMBL:KAF5959346.1} PE=4
Unigene38450	0.14	0.00	0.14	0.27	0.07	0.27	0.00	0.20	0.07	0.07	0.27	0.00	0.14	0.07	0.07	-	-	-	-	-	-	-	-	-
Unigene61951	0.26	4.27	0.65	0.65	1.69	2.82	2.58	4.99	0.50	0.65	0.78	0.52	0.54	0.54	0.66	-	-	-	-	-	-	-	-	-
Unigene55860	0.00	0.00	0.00	0.00	0.00	0.00	0.00	0.00	0.00	0.00	0.11	0.00	0.00	0.46	0.45	-	-	-	-	-	-	-	-	-
Unigene65410	0.87	0.56	1.02	0.29	0.45	0.14	0.43	1.15	1.15	0.86	1.43	0.14	0.17	0.62	0.43	-	-	-	-	-	-	-	-	-
Unigene1761	46.51	32.43	34.96	41.63	31.56	46.88	31.40	57.67	48.08	38.01	49.78	38.75	28.26	33.05	26.74	-	GO:0006013//mannose metabolic process`biological_process`The chemical reactions and pathways involving mannose, the aldohexose manno-hexose, the C-2 epimer of glucose. The D-(+)-form is widely distributed in mannans and hemicelluloses and is of major importance in the core oligosaccharide of N-linked oligosaccharides of glycoproteins. [ISBN:0198506732];GO:0046872//metal ion binding`molecular_func…	K12311//MAN2B1, LAMAN`lysosomal alpha-mannosidase [EC:3.2.1.24]	ko00511//Other glycan degradation`Metabolism`Glycan biosynthesis and metabolism	-	GFY87906.1//glycosyl hydrolase family 38 protein`[Actinidia rufa]	PF09261.14//Alpha-mann_mid`Alpha mannosidase middle domain;PF07748.16//Glyco_hydro_38C`Glycosyl hydrolases family 38 C-terminal domain;PF17677.4//Glyco_hydro38C2`Glycosyl hydrolases family 38 C-terminal beta sandwich domain	-	tr|A0A7J0ENZ2|A0A7J0ENZ2_9ERIC//Alpha-mannosidase {ECO:0000256|ARBA:ARBA00012752, ECO:0000256|RuleBase:RU361199} EC=3.2.1.- {ECO:0000256|RuleBase:RU361199} OS=Actinidia rufa ORFNames=Acr_05g0015450 {ECO:0000313|EMBL:GFY87906.1} PE=3
Unigene114272	23.07	25.31	28.64	37.26	33.89	32.63	29.79	19.99	25.90	24.29	26.66	22.32	20.66	27.39	27.71	-	-	-	-	-	-	-	-	-
Unigene62967	33.50	37.74	30.09	34.75	36.51	36.99	33.40	48.83	30.89	40.91	38.18	32.94	45.16	29.57	29.64	-	GO:0005975//carbohydrate metabolic process`biological_process`The chemical reactions and pathways involving carbohydrates, any of a group of organic compounds based of the general formula Cx(H2O)y. Includes the formation of carbohydrate derivatives by the addition of a carbohydrate residue to another molecule. [GOC:mah, ISBN:0198506732];GO:0030246//carbohydrate binding`molecular_function`Binding …	K01792//E5.1.3.15`glucose-6-phosphate 1-epimerase [EC:5.1.3.15]	ko00010//Glycolysis / Gluconeogenesis`Metabolism`Carbohydrate metabolism;ko01100//Metabolic pathways`Metabolism`Global and overview maps;ko01110//Biosynthesis of secondary metabolites`Metabolism`Global and overview maps	-	XP_028114828.1//putative glucose-6-phosphate 1-epimerase`[Camellia sinensis]	PF01263.23//Aldose_epim`Aldose 1-epimerase	-	tr|A0A2G5DBE1|A0A2G5DBE1_AQUCA//Glucose-6-phosphate 1-epimerase {ECO:0000256|ARBA:ARBA00012083} EC=5.1.3.15 {ECO:0000256|ARBA:ARBA00012083} OS=Aquilegia coerulea (Rocky mountain columbine) ORFNames=AQUCO_02400106v1 {ECO:0000313|EMBL:PIA40804.1} PE=3
Unigene115290	0.00	0.00	0.00	0.00	0.56	0.00	0.00	0.00	0.53	0.00	0.00	0.00	1.23	0.00	0.00	-	-	-	-	-	-	-	-	-
Unigene55115	0.00	0.00	0.22	0.11	0.00	0.00	0.00	0.00	0.21	0.11	0.11	0.33	0.22	0.00	0.00	-	-	-	-	-	-	-	-	-
Unigene104071	0.00	0.00	0.00	0.00	0.00	0.00	0.00	0.00	0.00	0.00	0.00	0.00	1.30	0.00	0.00	-	-	-	-	-	-	-	-	-
Unigene141267	0.00	0.00	0.00	0.00	0.00	0.00	0.00	0.00	2.36	0.00	0.00	1.36	0.00	0.00	0.00	-	-	-	-	-	-	-	-	-
Unigene11465	2.66	0.98	2.04	2.55	1.33	2.93	1.72	3.08	2.75	2.92	3.63	3.07	5.54	14.27	7.92	-	GO:0046872//metal ion binding`molecular_function`Binding to a metal ion. [GOC:ai];GO:0005524//ATP binding`molecular_function`Binding to ATP, adenosine 5'-triphosphate, a universally important coenzyme and enzyme regulator. [ISBN:0198506732]	K15173//TTF2`transcription termination factor 2 [EC:5.6.2.-]	-	-	KAF5944452.1//hypothetical protein HYC85_018529`[Camellia sinensis]	PF00176.26//SNF2-rel_dom`SNF2-related domain	-	tr|A0A7J7GUJ8|A0A7J7GUJ8_CAMSI//Uncharacterized protein {ECO:0000313|EMBL:KAF5944452.1} OS=Camellia sinensis (Tea) ORFNames=HYC85_018529 {ECO:0000313|EMBL:KAF5944452.1} PE=3
Unigene37238	1.04	0.26	0.72	0.92	0.59	0.72	0.79	0.46	1.54	1.18	1.64	0.79	1.81	1.22	2.06	-	GO:0005388//P-type calcium transporter activity`molecular_function`Enables the transfer of a solute or solutes from one side of a membrane to the other according to the reaction: ATP + H2O + Ca2+(in) = ADP + phosphate + Ca2+(out). [RHEA:18105];GO:0016021//integral component of membrane`cellular_component`The component of a membrane consisting of the gene products and protein complexes having at l…	K05850//ATP2B`P-type Ca2+ transporter type 2B [EC:7.2.2.10]	-	-	KAF5961098.1//hypothetical protein HYC85_002307`[Camellia sinensis]	PF12515.11//CaATP_NAI`Ca2+-ATPase N terminal autoinhibitory domain;PF00690.29//Cation_ATPase_N`Cation transporter/ATPase, N-terminus	-	tr|A0A7J7IA78|A0A7J7IA78_CAMSI//Calcium-transporting ATPase {ECO:0000256|RuleBase:RU361146} EC=7.2.2.10 {ECO:0000256|RuleBase:RU361146} OS=Camellia sinensis (Tea) ORFNames=HYC85_002307 {ECO:0000313|EMBL:KAF5961098.1} PE=3
Unigene78447	0.00	0.54	0.55	1.20	0.20	0.79	2.79	0.80	0.38	0.45	0.67	0.60	0.00	0.63	0.79	-	-	-	-	-	-	-	-	-
Unigene57685	0.00	0.00	0.00	0.00	0.00	0.00	0.20	0.00	0.34	0.12	0.00	0.23	0.00	0.60	1.01	-	-	-	-	-	-	-	-	-
Unigene124339	0.00	0.00	0.00	0.00	0.00	0.00	0.00	0.00	0.00	2.33	0.00	0.00	0.00	0.00	0.00	-	GO:0016620//oxidoreductase activity, acting on the aldehyde or oxo group of donors, NAD or NADP as acceptor`molecular_function`Catalysis of an oxidation-reduction (redox) reaction in which an aldehyde or ketone (oxo) group acts as a hydrogen or electron donor and reduces NAD or NADP. [GOC:jl]	K07249//ALDH1A`retinal dehydrogenase [EC:1.2.1.36]	ko01100//Metabolic pathways`Metabolism`Global and overview maps	-	XP_023903360.1//aldehyde dehydrogenase family 2 member B7, mitochondrial-like`[Quercus suber]	-	-	tr|A0A7N2LB96|A0A7N2LB96_QUELO//Aldedh domain-containing protein {ECO:0000259|Pfam:PF00171} OS=Quercus lobata (Valley oak) PE=3
Unigene119693	0.00	0.00	0.00	0.00	0.00	0.00	0.00	0.00	0.00	0.00	0.00	0.65	0.00	0.69	0.00	-	-	-	-	-	-	-	-	-
Unigene73525	0.00	0.00	0.17	0.53	0.17	0.00	0.54	0.18	0.51	0.36	0.36	0.18	0.00	0.00	0.18	-	-	-	-	-	-	-	-	-
Unigene121461	0.00	0.00	0.00	0.00	0.00	0.69	0.00	0.00	0.00	0.00	0.00	0.00	0.74	2.19	0.00	-	-	-	-	-	-	-	-	-
Unigene111086	0.00	0.00	0.00	0.00	0.00	0.50	0.00	0.00	0.00	0.00	0.00	0.00	0.00	0.53	0.00	-	-	-	-	-	-	-	-	-
Unigene79258	0.00	0.00	0.00	0.36	0.00	0.41	0.00	0.58	0.00	0.21	0.00	0.21	0.38	0.64	0.00	-	-	-	-	-	-	-	-	-
Unigene3114	23.90	17.26	22.29	25.13	22.07	27.37	20.13	24.14	24.90	24.17	27.67	25.43	21.37	17.54	22.99	-	GO:0016021//integral component of membrane`cellular_component`The component of a membrane consisting of the gene products and protein complexes having at least some part of their peptide sequence embedded in the hydrophobic region of the membrane. [GOC:dos, GOC:go_curators]	-	-	-	KAF5934784.1//hypothetical protein HYC85_025913`[Camellia sinensis]	-	-	tr|A0A7J7G610|A0A7J7G610_CAMSI//Uncharacterized protein {ECO:0000313|EMBL:KAF5934784.1} OS=Camellia sinensis (Tea) ORFNames=HYC85_025913 {ECO:0000313|EMBL:KAF5934784.1} PE=4
Unigene18983	6.36	9.07	10.27	10.65	7.13	10.99	11.49	8.21	7.52	6.37	6.16	8.81	8.40	7.52	5.36	-	-	-	-	-	XP_028095517.1//F-box/kelch-repeat protein At3g23880-like`[Camellia sinensis]	PF08268.15//FBA_3`F-box associated domain;PF07734.16//FBA_1`F-box associated	-	tr|A0A4S4DF16|A0A4S4DF16_CAMSI//F-box domain-containing protein {ECO:0000259|PROSITE:PS50181} OS=Camellia sinensis var. sinensis ORFNames=TEA_028219 {ECO:0000313|EMBL:THG01301.1} PE=4
Unigene54584	0.00	0.00	0.21	0.00	0.00	0.11	0.11	0.32	0.00	0.00	0.21	0.11	0.00	0.22	0.11	-	-	-	-	-	-	-	-	-
Unigene38475	0.81	0.13	0.83	0.44	0.67	0.39	0.27	0.47	0.53	0.31	0.41	0.20	0.07	0.24	0.08	-	-	-	-	-	-	-	-	-
Unigene27835	0.05	0.05	0.19	0.05	0.14	0.00	0.05	0.19	0.05	0.05	0.14	0.34	0.00	0.55	0.20	-	-	-	-	-	-	-	-	-
Unigene17875	1.34	2.02	1.24	1.09	1.37	1.43	1.78	1.85	0.85	1.63	2.27	1.39	0.94	0.50	0.62	-	-	K08770//UBC`ubiquitin C	ko04120//Ubiquitin mediated proteolysis`Genetic Information Processing`Folding, sorting and degradation	-	XP_028127524.1//polyubiquitin-like`[Camellia sinensis]	PF00240.26//ubiquitin`Ubiquitin family	-	tr|A0A835DEY7|A0A835DEY7_9MAGN//Uncharacterized protein {ECO:0000313|EMBL:KAF8401943.1} OS=Tetracentron sinense ORFNames=HHK36_012894 {ECO:0000313|EMBL:KAF8401943.1} PE=4
Unigene155641	0.00	0.00	0.00	0.00	0.00	0.00	0.00	0.00	0.00	0.00	2.74	0.00	0.00	0.00	0.00	-	GO:0005975//carbohydrate metabolic process`biological_process`The chemical reactions and pathways involving carbohydrates, any of a group of organic compounds based of the general formula Cx(H2O)y. Includes the formation of carbohydrate derivatives by the addition of a carbohydrate residue to another molecule. [GOC:mah, ISBN:0198506732];GO:0004650//polygalacturonase activity`molecular_function`Ca…	K01213//E3.2.1.67`galacturan 1,4-alpha-galacturonidase [EC:3.2.1.67]	ko00040//Pentose and glucuronate interconversions`Metabolism`Carbohydrate metabolism;ko01100//Metabolic pathways`Metabolism`Global and overview maps	-	BAF32144.1//pollen allergen, partial`[Metasequoia glyptostroboides]	-	-	tr|Q0EEG5|Q0EEG5_METGY//Pollen allergen {ECO:0000313|EMBL:BAF32144.1} Fragment OS=Metasequoia glyptostroboides (Dawn redwood) (Sequoia glyptostroboides) Name=Cryj2 {ECO:0000313|EMBL:BAF32144.1} PE=3
Unigene102904	0.00	0.00	0.39	1.19	1.54	0.00	0.41	0.41	0.00	0.00	0.00	0.79	0.00	0.42	0.00	-	-	-	-	-	-	-	-	-
Unigene50703	528.25	4217.97	2043.01	1629.62	3908.22	1846.65	1142.65	1542.33	1527.75	495.97	460.49	411.14	1399.59	743.08	707.93	-	-	-	-	-	-	-	-	-
Unigene55773	1.64	0.94	2.04	1.76	1.41	1.59	1.56	1.70	1.19	0.30	1.11	0.45	3.32	2.48	1.67	-	-	-	-	-	-	-	-	-
Unigene34820	0.06	0.18	0.06	0.30	0.54	0.61	0.18	0.06	0.12	0.30	0.06	0.00	0.06	0.00	0.00	-	-	-	-	-	KAF7153237.1//hypothetical protein RHSIM_Rhsim01G0071800`[Rhododendron simsii]	PF07734.16//FBA_1`F-box associated	-	tr|A0A834LWE4|A0A834LWE4_RHOSS//F-box domain-containing protein {ECO:0000259|PROSITE:PS50181} OS=Rhododendron simsii (Sims's rhododendron) ORFNames=RHSIM_Rhsim01G0071800 {ECO:0000313|EMBL:KAF7153237.1} PE=4
Unigene158581	0.00	0.00	0.00	0.00	0.00	0.00	0.00	0.00	0.00	0.00	3.21	2.98	0.00	0.00	0.00	-	-	-	-	-	-	-	-	-
Unigene150966	0.00	0.00	1.96	0.00	0.00	0.00	0.00	0.00	0.00	0.00	0.00	0.00	0.00	2.17	0.00	-	-	-	-	-	-	-	-	-
Unigene85621	0.00	0.00	0.00	0.00	0.00	0.00	0.00	0.00	0.00	0.00	0.00	0.00	0.62	0.00	0.35	-	-	-	-	-	-	-	-	-
Unigene33849	0.00	0.17	0.12	0.00	0.12	0.18	0.06	0.18	0.00	0.06	0.06	0.00	0.18	0.24	0.06	-	-	-	-	-	-	-	-	-
Unigene54129	4.38	5.02	4.37	2.74	3.44	5.37	4.80	8.90	6.36	3.68	4.70	6.17	15.64	15.04	18.95	-	-	-	-	-	-	-	-	-
Unigene47688	0.70	0.61	0.53	0.44	0.18	0.18	0.09	1.33	0.60	0.18	0.53	0.80	0.27	0.00	0.27	-	GO:0009535//chloroplast thylakoid membrane`cellular_component`The pigmented membrane of a chloroplast thylakoid. An example of this component is found in Arabidopsis thaliana. [GOC:lr, GOC:mtg_sensu];GO:0016168//chlorophyll binding`molecular_function`Binding to a chlorophyll; a compound of magnesium complexed in a porphyrin (tetrapyrrole) ring and which functions as a photosynthetic pigment. [GOC…	-	-	-	THG11673.1//hypothetical protein TEA_005920`[Camellia sinensis var. sinensis]	-	-	tr|A0A4S4E6M2|A0A4S4E6M2_CAMSI//Chlorophyll a-b binding protein, chloroplastic {ECO:0000256|RuleBase:RU363080} OS=Camellia sinensis var. sinensis ORFNames=TEA_005920 {ECO:0000313|EMBL:THG11673.1} PE=3
Unigene134266	0.00	0.00	0.00	0.00	1.03	0.00	0.00	0.00	0.00	0.00	0.00	0.00	0.00	0.00	0.00	-	-	-	-	-	-	-	-	-
Unigene8586	19.94	15.40	14.43	11.44	10.08	13.86	13.85	15.56	13.36	20.82	16.53	19.14	13.23	10.48	11.58	-	-	-	-	-	XP_028084399.1//uncharacterized protein LOC114285558`[Camellia sinensis]	-	-	tr|A0A4V3WM67|A0A4V3WM67_CAMSI//Uncharacterized protein {ECO:0000313|EMBL:THG07527.1} OS=Camellia sinensis var. sinensis ORFNames=TEA_006417 {ECO:0000313|EMBL:THG07527.1} PE=4
Unigene49695	4.09	2.39	3.54	2.53	1.48	3.66	1.99	4.51	2.46	1.98	2.35	2.90	3.36	1.94	2.85	-	-	-	-	-	-	-	-	-
Unigene72074	0.34	0.66	1.01	0.51	0.50	1.36	0.52	0.51	0.81	0.68	1.20	0.85	1.05	0.18	0.86	-	-	-	-	-	-	-	-	-
Unigene105725	0.83	0.00	0.00	0.00	0.00	0.00	0.45	0.90	0.40	0.00	0.44	2.15	0.00	0.00	0.00	-	-	-	-	-	-	-	-	-
Unigene132681	0.00	0.00	0.97	0.00	0.00	0.00	1.09	0.00	0.00	0.00	0.00	1.00	0.00	0.00	0.00	-	-	-	-	-	-	-	-	-
Unigene123137	0.00	0.00	0.00	0.74	0.00	0.00	0.00	0.80	0.00	0.00	0.00	0.00	0.00	0.77	0.00	-	-	-	-	-	-	-	-	-
Unigene136009	1.08	0.00	0.00	0.00	0.00	0.00	0.00	0.00	0.00	0.00	0.00	0.00	0.00	4.75	0.00	-	-	-	-	-	-	-	-	-
Unigene126102	0.00	0.00	0.78	0.00	0.00	0.80	0.00	0.00	1.45	0.00	0.83	0.80	0.86	0.00	0.00	-	-	-	-	-	-	-	-	-
Unigene156407	2.61	0.00	0.00	0.00	0.00	0.00	3.12	0.00	2.37	0.00	0.00	0.00	0.00	0.00	0.00	-	-	-	-	-	-	-	-	-
Unigene43948	15.11	20.32	27.66	29.74	32.91	24.01	22.84	8.92	26.51	11.09	13.40	12.18	5.98	11.86	5.48	-	-	-	-	-	-	-	-	-
Unigene30062	0.16	0.00	0.16	0.10	0.05	0.16	0.05	0.05	0.10	0.16	0.16	0.16	0.21	0.21	0.21	-	-	-	-	-	-	-	-	-
Unigene111799	0.00	0.00	0.00	0.00	0.00	0.00	0.00	0.00	0.00	0.00	0.53	0.00	0.00	0.00	0.00	-	-	-	-	-	-	-	-	-
Unigene111182	0.98	0.48	0.99	0.00	2.47	1.01	0.00	0.54	0.47	0.52	0.00	0.00	1.62	1.60	1.05	-	-	-	-	-	-	-	-	-
Unigene24195	12.84	8.59	14.73	18.29	18.26	15.74	5.67	9.55	16.26	5.28	7.72	9.49	11.76	12.12	11.01	-	-	-	-	-	-	-	-	-
Unigene121287	0.00	0.00	0.00	0.00	0.00	0.00	0.00	0.00	0.00	0.00	0.00	0.00	0.00	2.17	0.00	-	-	-	-	-	-	-	-	-
Unigene102434	0.00	0.00	0.00	1.18	0.38	0.00	0.41	0.00	0.36	0.40	0.80	0.78	0.00	0.00	0.00	-	-	-	-	-	-	-	-	-
Unigene9391	10.73	8.88	9.41	9.63	9.03	10.06	6.08	8.81	8.43	5.88	8.34	8.83	10.37	7.64	9.49	-	GO:0016021//integral component of membrane`cellular_component`The component of a membrane consisting of the gene products and protein complexes having at least some part of their peptide sequence embedded in the hydrophobic region of the membrane. [GOC:dos, GOC:go_curators];GO:0006511//ubiquitin-dependent protein catabolic process`biological_process`The chemical reactions and pathways resulting i…	K11851//USP30`ubiquitin carboxyl-terminal hydrolase 30 [EC:3.4.19.12]	-	-	XP_028127350.1//ubiquitin carboxyl-terminal hydrolase 27`[Camellia sinensis]	PF00443.32//UCH`Ubiquitin carboxyl-terminal hydrolase	-	tr|A0A7J7I6D3|A0A7J7I6D3_CAMSI//Ubiquitin carboxyl-terminal hydrolase {ECO:0000256|RuleBase:RU366025} EC=3.4.19.12 {ECO:0000256|RuleBase:RU366025} OS=Camellia sinensis (Tea) ORFNames=HYC85_001574 {ECO:0000313|EMBL:KAF5960365.1} PE=3
Unigene109233	0.00	0.00	0.00	0.00	0.00	0.00	0.00	0.00	0.00	0.00	0.00	0.48	0.00	0.50	0.00	-	-	-	-	-	-	-	-	-
Unigene108930	0.46	0.00	0.46	0.95	0.00	0.00	0.00	0.49	0.00	0.00	0.00	0.00	1.50	0.99	1.45	-	-	-	-	-	CBI29630.3//unnamed protein product, partial`[Vitis vinifera]	-	-	tr|A0A1Q3BW35|A0A1Q3BW35_CEPFO//Uncharacterized protein {ECO:0000313|EMBL:GAV72048.1} OS=Cephalotus follicularis (Albany pitcher plant) ORFNames=CFOL_v3_15537 {ECO:0000313|EMBL:GAV72048.1} PE=4
Unigene60212	0.25	0.36	0.12	0.00	0.00	0.12	0.00	0.00	0.24	0.37	0.12	0.25	0.13	0.51	1.64	-	-	-	-	-	-	-	-	-
Unigene43977	0.88	0.08	0.56	0.24	0.32	0.24	0.32	0.16	0.47	0.24	0.24	0.40	0.74	0.74	1.54	-	-	-	-	-	KAF7132867.1//hypothetical protein RHSIM_Rhsim09G0033200`[Rhododendron simsii]	-	-	tr|A0A834GIL4|A0A834GIL4_RHOSS//Uncharacterized protein {ECO:0000313|EMBL:KAF7132867.1} OS=Rhododendron simsii (Sims's rhododendron) ORFNames=RHSIM_Rhsim09G0033200 {ECO:0000313|EMBL:KAF7132867.1} PE=3
Unigene86109	0.00	0.24	0.00	0.25	0.00	0.00	0.25	0.51	0.00	0.00	0.25	0.25	0.00	0.00	0.00	-	-	-	-	-	-	-	-	-
Unigene52289	0.00	0.00	0.00	0.00	0.00	0.10	0.00	0.00	0.00	0.00	0.00	0.00	0.00	0.73	0.20	-	-	-	-	-	-	-	-	-
Unigene7860	0.57	0.61	0.69	0.73	1.07	1.48	0.17	0.53	0.46	0.21	0.56	0.40	0.58	0.36	0.55	-	-	K17710//PTCD1`pentatricopeptide repeat domain-containing protein 1	-	-	XP_028071189.1//LOW QUALITY PROTEIN: pentatricopeptide repeat-containing protein At4g32430, mitochondrial-like`[Camellia sinensis]	PF13041.9//PPR_2`PPR repeat family;PF01535.23//PPR`PPR repeat;PF13812.9//PPR_3`Pentatricopeptide repeat domain;PF20431.1//E_motif`E motif	-	tr|A0A2R6P333|A0A2R6P333_ACTCC//Pentatricopeptide repeat-containing protein {ECO:0000313|EMBL:PSR84499.1} OS=Actinidia chinensis var. chinensis (Chinese soft-hair kiwi) ORFNames=CEY00_Acc32584 {ECO:0000313|EMBL:PSR84499.1} PE=4
[truncated: 158,855 more rows]
