# Supplementary material for: Transcriptome Analysis Identifies Key Genes Involved in Response and Recovery to High Heat Stress Induced by Fire in Schima superba
Source: Genes (Basel). 2024 Aug 22;15(8):1108. doi: 10.3390/genes15081108 (PMC11353729; doi:10.3390/genes15081108)
Supplement: Supplementary file 1 [file genes-15-01108-s001.zip › Table S4 Identified transcription factor in Schima superba.xls]

SeqID	TfFamily	Description
Unigene10058	bHLH	http://planttfdb.gao-lab.org/family.php?fam=bHLH
Unigene100645	bHLH	http://planttfdb.gao-lab.org/family.php?fam=bHLH
Unigene10065	MYB	http://planttfdb.gao-lab.org/family.php?fam=MYB
Unigene10065	MYB_related	http://planttfdb.gao-lab.org/family.php?fam=MYB_related
Unigene10065	MYB	http://planttfdb.gao-lab.org/family.php?fam=MYB
Unigene10065	MYB_related	http://planttfdb.gao-lab.org/family.php?fam=MYB_related
Unigene101023	GeBP	http://planttfdb.gao-lab.org/family.php?fam=GeBP
Unigene101033	FAR1	http://planttfdb.gao-lab.org/family.php?fam=FAR1
Unigene10144	bZIP	http://planttfdb.gao-lab.org/family.php?fam=bZIP
Unigene10145	Nin-like	http://planttfdb.gao-lab.org/family.php?fam=Nin-like
Unigene10239	BBR-BPC	http://planttfdb.gao-lab.org/family.php?fam=BBR-BPC
Unigene103497	MYB	http://planttfdb.gao-lab.org/family.php?fam=MYB
Unigene103497	MYB_related	http://planttfdb.gao-lab.org/family.php?fam=MYB_related
Unigene10427	MYB	http://planttfdb.gao-lab.org/family.php?fam=MYB
Unigene10427	MYB_related	http://planttfdb.gao-lab.org/family.php?fam=MYB_related
Unigene10444	ARR-B	http://planttfdb.gao-lab.org/family.php?fam=ARR-B
Unigene10444	G2-like	http://planttfdb.gao-lab.org/family.php?fam=G2-like
Unigene10461	M-type_MADS	http://planttfdb.gao-lab.org/family.php?fam=M-type_MADS
Unigene10461	MIKC_MADS	http://planttfdb.gao-lab.org/family.php?fam=MIKC_MADS
Unigene10481	Nin-like	http://planttfdb.gao-lab.org/family.php?fam=Nin-like
Unigene10491	bHLH	http://planttfdb.gao-lab.org/family.php?fam=bHLH
Unigene10513	ARR-B	http://planttfdb.gao-lab.org/family.php?fam=ARR-B
Unigene10513	G2-like	http://planttfdb.gao-lab.org/family.php?fam=G2-like
Unigene105520	M-type_MADS	http://planttfdb.gao-lab.org/family.php?fam=M-type_MADS
Unigene105520	MIKC_MADS	http://planttfdb.gao-lab.org/family.php?fam=MIKC_MADS
Unigene10558	M-type_MADS	http://planttfdb.gao-lab.org/family.php?fam=M-type_MADS
Unigene10558	MIKC_MADS	http://planttfdb.gao-lab.org/family.php?fam=MIKC_MADS
Unigene105939	HD-ZIP	http://planttfdb.gao-lab.org/family.php?fam=HD-ZIP
Unigene10624	GATA	http://planttfdb.gao-lab.org/family.php?fam=GATA
Unigene10658	TCP	http://planttfdb.gao-lab.org/family.php?fam=TCP
Unigene10670	CO-like	http://planttfdb.gao-lab.org/family.php?fam=CO-like
Unigene10670	DBB	http://planttfdb.gao-lab.org/family.php?fam=DBB
Unigene10689	B3	http://planttfdb.gao-lab.org/family.php?fam=B3
Unigene107061	FAR1	http://planttfdb.gao-lab.org/family.php?fam=FAR1
Unigene1071	ERF	http://planttfdb.gao-lab.org/family.php?fam=ERF
Unigene1071	AP2	http://planttfdb.gao-lab.org/family.php?fam=AP2
Unigene10710	RAV	http://planttfdb.gao-lab.org/family.php?fam=RAV
Unigene10710	AP2	http://planttfdb.gao-lab.org/family.php?fam=AP2
Unigene10710	ERF	http://planttfdb.gao-lab.org/family.php?fam=ERF
Unigene10738	bHLH	http://planttfdb.gao-lab.org/family.php?fam=bHLH
Unigene10752	HB-other	http://planttfdb.gao-lab.org/family.php?fam=HB-other
Unigene10752	HD-ZIP	http://planttfdb.gao-lab.org/family.php?fam=HD-ZIP
Unigene10767	SBP	http://planttfdb.gao-lab.org/family.php?fam=SBP
Unigene10771	ARF	http://planttfdb.gao-lab.org/family.php?fam=ARF
Unigene107732	NF-YA	http://planttfdb.gao-lab.org/family.php?fam=NF-YA
Unigene10810	GRAS	http://planttfdb.gao-lab.org/family.php?fam=GRAS
Unigene108139	ARF	http://planttfdb.gao-lab.org/family.php?fam=ARF
Unigene108253	MIKC_MADS	http://planttfdb.gao-lab.org/family.php?fam=MIKC_MADS
Unigene108253	M-type_MADS	http://planttfdb.gao-lab.org/family.php?fam=M-type_MADS
Unigene10841	MYB	http://planttfdb.gao-lab.org/family.php?fam=MYB
Unigene10841	MYB_related	http://planttfdb.gao-lab.org/family.php?fam=MYB_related
Unigene10841	MYB	http://planttfdb.gao-lab.org/family.php?fam=MYB
Unigene10841	MYB_related	http://planttfdb.gao-lab.org/family.php?fam=MYB_related
Unigene10841	MYB	http://planttfdb.gao-lab.org/family.php?fam=MYB
Unigene10841	MYB_related	http://planttfdb.gao-lab.org/family.php?fam=MYB_related
Unigene10854	BES1	http://planttfdb.gao-lab.org/family.php?fam=BES1
Unigene10886	B3	http://planttfdb.gao-lab.org/family.php?fam=B3
Unigene10955	GRAS	http://planttfdb.gao-lab.org/family.php?fam=GRAS
Unigene11011	GRAS	http://planttfdb.gao-lab.org/family.php?fam=GRAS
Unigene11019	WRKY	http://planttfdb.gao-lab.org/family.php?fam=WRKY
Unigene11019	WRKY	http://planttfdb.gao-lab.org/family.php?fam=WRKY
Unigene110278	NAC	http://planttfdb.gao-lab.org/family.php?fam=NAC
Unigene1106	SBP	http://planttfdb.gao-lab.org/family.php?fam=SBP
Unigene11070	HRT-like	http://planttfdb.gao-lab.org/family.php?fam=HRT-like
Unigene11070	HRT-like	http://planttfdb.gao-lab.org/family.php?fam=HRT-like
Unigene11070	HRT-like	http://planttfdb.gao-lab.org/family.php?fam=HRT-like
Unigene11070	HRT-like	http://planttfdb.gao-lab.org/family.php?fam=HRT-like
Unigene11070	HRT-like	http://planttfdb.gao-lab.org/family.php?fam=HRT-like
Unigene11070	HRT-like	http://planttfdb.gao-lab.org/family.php?fam=HRT-like
Unigene11099	SBP	http://planttfdb.gao-lab.org/family.php?fam=SBP
Unigene11112	GRAS	http://planttfdb.gao-lab.org/family.php?fam=GRAS
Unigene11142	bZIP	http://planttfdb.gao-lab.org/family.php?fam=bZIP
Unigene11278	Trihelix	http://planttfdb.gao-lab.org/family.php?fam=Trihelix
Unigene11278	Trihelix	http://planttfdb.gao-lab.org/family.php?fam=Trihelix
Unigene11341	BBR-BPC	http://planttfdb.gao-lab.org/family.php?fam=BBR-BPC
Unigene11374	GeBP	http://planttfdb.gao-lab.org/family.php?fam=GeBP
Unigene11375	GRAS	http://planttfdb.gao-lab.org/family.php?fam=GRAS
Unigene114042	TALE	http://planttfdb.gao-lab.org/family.php?fam=TALE
Unigene114133	NAC	http://planttfdb.gao-lab.org/family.php?fam=NAC
Unigene11427	Trihelix	http://planttfdb.gao-lab.org/family.php?fam=Trihelix
Unigene11475	VOZ	http://planttfdb.gao-lab.org/family.php?fam=VOZ
Unigene11552	AP2	http://planttfdb.gao-lab.org/family.php?fam=AP2
Unigene11552	ERF	http://planttfdb.gao-lab.org/family.php?fam=ERF
Unigene11552	RAV	http://planttfdb.gao-lab.org/family.php?fam=RAV
Unigene11611	Trihelix	http://planttfdb.gao-lab.org/family.php?fam=Trihelix
Unigene116256	Nin-like	http://planttfdb.gao-lab.org/family.php?fam=Nin-like
Unigene116512	AP2	http://planttfdb.gao-lab.org/family.php?fam=AP2
Unigene116512	ERF	http://planttfdb.gao-lab.org/family.php?fam=ERF
Unigene116512	RAV	http://planttfdb.gao-lab.org/family.php?fam=RAV
Unigene11666	CPP	http://planttfdb.gao-lab.org/family.php?fam=CPP
Unigene11674	BES1	http://planttfdb.gao-lab.org/family.php?fam=BES1
Unigene117514	bZIP	http://planttfdb.gao-lab.org/family.php?fam=bZIP
Unigene1177	FAR1	http://planttfdb.gao-lab.org/family.php?fam=FAR1
Unigene118675	WRKY	http://planttfdb.gao-lab.org/family.php?fam=WRKY
Unigene11872	ZF-HD	http://planttfdb.gao-lab.org/family.php?fam=ZF-HD
Unigene11881	NAC	http://planttfdb.gao-lab.org/family.php?fam=NAC
Unigene118831	M-type_MADS	http://planttfdb.gao-lab.org/family.php?fam=M-type_MADS
Unigene118831	MIKC_MADS	http://planttfdb.gao-lab.org/family.php?fam=MIKC_MADS
Unigene11919	bZIP	http://planttfdb.gao-lab.org/family.php?fam=bZIP
Unigene119381	ERF	http://planttfdb.gao-lab.org/family.php?fam=ERF
Unigene119381	AP2	http://planttfdb.gao-lab.org/family.php?fam=AP2
Unigene119381	RAV	http://planttfdb.gao-lab.org/family.php?fam=RAV
Unigene12020	GATA	http://planttfdb.gao-lab.org/family.php?fam=GATA
Unigene12032	WRKY	http://planttfdb.gao-lab.org/family.php?fam=WRKY
Unigene12032	WRKY	http://planttfdb.gao-lab.org/family.php?fam=WRKY
Unigene12039	TCP	http://planttfdb.gao-lab.org/family.php?fam=TCP
Unigene12040	bHLH	http://planttfdb.gao-lab.org/family.php?fam=bHLH
Unigene12127	MYB	http://planttfdb.gao-lab.org/family.php?fam=MYB
Unigene12127	MYB_related	http://planttfdb.gao-lab.org/family.php?fam=MYB_related
Unigene12127	MYB	http://planttfdb.gao-lab.org/family.php?fam=MYB
Unigene12127	MYB_related	http://planttfdb.gao-lab.org/family.php?fam=MYB_related
Unigene12127	MYB	http://planttfdb.gao-lab.org/family.php?fam=MYB
Unigene12127	MYB_related	http://planttfdb.gao-lab.org/family.php?fam=MYB_related
Unigene12136	TCP	http://planttfdb.gao-lab.org/family.php?fam=TCP
Unigene121494	LBD	http://planttfdb.gao-lab.org/family.php?fam=LBD
Unigene12194	NAC	http://planttfdb.gao-lab.org/family.php?fam=NAC
Unigene121956	Trihelix	http://planttfdb.gao-lab.org/family.php?fam=Trihelix
Unigene12253	GRAS	http://planttfdb.gao-lab.org/family.php?fam=GRAS
Unigene12257	ARF	http://planttfdb.gao-lab.org/family.php?fam=ARF
Unigene12279	MYB_related	http://planttfdb.gao-lab.org/family.php?fam=MYB_related
Unigene122902	SRS	http://planttfdb.gao-lab.org/family.php?fam=SRS
Unigene123	bHLH	http://planttfdb.gao-lab.org/family.php?fam=bHLH
Unigene12307	Trihelix	http://planttfdb.gao-lab.org/family.php?fam=Trihelix
Unigene12307	Trihelix	http://planttfdb.gao-lab.org/family.php?fam=Trihelix
Unigene12312	Dof	http://planttfdb.gao-lab.org/family.php?fam=Dof
Unigene12328	NAC	http://planttfdb.gao-lab.org/family.php?fam=NAC
Unigene12330	HSF	http://planttfdb.gao-lab.org/family.php?fam=HSF
Unigene12334	HB-other	http://planttfdb.gao-lab.org/family.php?fam=HB-other
Unigene12334	HD-ZIP	http://planttfdb.gao-lab.org/family.php?fam=HD-ZIP
Unigene12384	NF-YA	http://planttfdb.gao-lab.org/family.php?fam=NF-YA
Unigene12429	HSF	http://planttfdb.gao-lab.org/family.php?fam=HSF
Unigene12438	ERF	http://planttfdb.gao-lab.org/family.php?fam=ERF
Unigene12438	AP2	http://planttfdb.gao-lab.org/family.php?fam=AP2
Unigene12438	RAV	http://planttfdb.gao-lab.org/family.php?fam=RAV
Unigene12439	CO-like	http://planttfdb.gao-lab.org/family.php?fam=CO-like
Unigene12460	Nin-like	http://planttfdb.gao-lab.org/family.php?fam=Nin-like
Unigene12473	GRAS	http://planttfdb.gao-lab.org/family.php?fam=GRAS
Unigene12604	CPP	http://planttfdb.gao-lab.org/family.php?fam=CPP
Unigene12620	G2-like	http://planttfdb.gao-lab.org/family.php?fam=G2-like
Unigene12636	HB-other	http://planttfdb.gao-lab.org/family.php?fam=HB-other
Unigene12636	HD-ZIP	http://planttfdb.gao-lab.org/family.php?fam=HD-ZIP
Unigene127576	MYB_related	http://planttfdb.gao-lab.org/family.php?fam=MYB_related
Unigene12936	Nin-like	http://planttfdb.gao-lab.org/family.php?fam=Nin-like
Unigene13059	bHLH	http://planttfdb.gao-lab.org/family.php?fam=bHLH
Unigene13066	Nin-like	http://planttfdb.gao-lab.org/family.php?fam=Nin-like
Unigene13106	MYB_related	http://planttfdb.gao-lab.org/family.php?fam=MYB_related
Unigene13121	MYB_related	http://planttfdb.gao-lab.org/family.php?fam=MYB_related
Unigene13134	GRAS	http://planttfdb.gao-lab.org/family.php?fam=GRAS
Unigene131387	AP2	http://planttfdb.gao-lab.org/family.php?fam=AP2
Unigene131387	RAV	http://planttfdb.gao-lab.org/family.php?fam=RAV
Unigene131387	ERF	http://planttfdb.gao-lab.org/family.php?fam=ERF
Unigene13171	HB-other	http://planttfdb.gao-lab.org/family.php?fam=HB-other
Unigene13171	HD-ZIP	http://planttfdb.gao-lab.org/family.php?fam=HD-ZIP
Unigene13200	HSF	http://planttfdb.gao-lab.org/family.php?fam=HSF
Unigene13214	MYB	http://planttfdb.gao-lab.org/family.php?fam=MYB
Unigene13214	MYB_related	http://planttfdb.gao-lab.org/family.php?fam=MYB_related
Unigene13214	MYB_related	http://planttfdb.gao-lab.org/family.php?fam=MYB_related
Unigene13214	MYB	http://planttfdb.gao-lab.org/family.php?fam=MYB
Unigene13339	HB-other	http://planttfdb.gao-lab.org/family.php?fam=HB-other
Unigene13339	HD-ZIP	http://planttfdb.gao-lab.org/family.php?fam=HD-ZIP
Unigene13396	M-type_MADS	http://planttfdb.gao-lab.org/family.php?fam=M-type_MADS
Unigene13396	MIKC_MADS	http://planttfdb.gao-lab.org/family.php?fam=MIKC_MADS
Unigene13417	Trihelix	http://planttfdb.gao-lab.org/family.php?fam=Trihelix
Unigene13420	NAC	http://planttfdb.gao-lab.org/family.php?fam=NAC
Unigene134208	MYB	http://planttfdb.gao-lab.org/family.php?fam=MYB
Unigene134208	MYB_related	http://planttfdb.gao-lab.org/family.php?fam=MYB_related
Unigene13429	GeBP	http://planttfdb.gao-lab.org/family.php?fam=GeBP
Unigene13473	NF-YC	http://planttfdb.gao-lab.org/family.php?fam=NF-YC
Unigene13568	TCP	http://planttfdb.gao-lab.org/family.php?fam=TCP
Unigene135742	AP2	http://planttfdb.gao-lab.org/family.php?fam=AP2
Unigene135742	ERF	http://planttfdb.gao-lab.org/family.php?fam=ERF
Unigene135871	WRKY	http://planttfdb.gao-lab.org/family.php?fam=WRKY
Unigene13658	bHLH	http://planttfdb.gao-lab.org/family.php?fam=bHLH
Unigene13666	TCP	http://planttfdb.gao-lab.org/family.php?fam=TCP
Unigene13672	CO-like	http://planttfdb.gao-lab.org/family.php?fam=CO-like
Unigene13672	DBB	http://planttfdb.gao-lab.org/family.php?fam=DBB
Unigene13672	CO-like	http://planttfdb.gao-lab.org/family.php?fam=CO-like
Unigene13752	Trihelix	http://planttfdb.gao-lab.org/family.php?fam=Trihelix
Unigene1380	TCP	http://planttfdb.gao-lab.org/family.php?fam=TCP
Unigene13883	GRAS	http://planttfdb.gao-lab.org/family.php?fam=GRAS
Unigene13904	M-type_MADS	http://planttfdb.gao-lab.org/family.php?fam=M-type_MADS
Unigene13904	MIKC_MADS	http://planttfdb.gao-lab.org/family.php?fam=MIKC_MADS
Unigene13918	DBB	http://planttfdb.gao-lab.org/family.php?fam=DBB
Unigene13918	CO-like	http://planttfdb.gao-lab.org/family.php?fam=CO-like
Unigene13918	CO-like	http://planttfdb.gao-lab.org/family.php?fam=CO-like
Unigene13918	DBB	http://planttfdb.gao-lab.org/family.php?fam=DBB
Unigene1392	ARR-B	http://planttfdb.gao-lab.org/family.php?fam=ARR-B
Unigene1392	G2-like	http://planttfdb.gao-lab.org/family.php?fam=G2-like
Unigene13939	AP2	http://planttfdb.gao-lab.org/family.php?fam=AP2
Unigene13939	AP2	http://planttfdb.gao-lab.org/family.php?fam=AP2
Unigene13939	ERF	http://planttfdb.gao-lab.org/family.php?fam=ERF
Unigene13939	RAV	http://planttfdb.gao-lab.org/family.php?fam=RAV
Unigene140330	AP2	http://planttfdb.gao-lab.org/family.php?fam=AP2
Unigene140330	ERF	http://planttfdb.gao-lab.org/family.php?fam=ERF
Unigene140330	RAV	http://planttfdb.gao-lab.org/family.php?fam=RAV
Unigene14052	GRAS	http://planttfdb.gao-lab.org/family.php?fam=GRAS
Unigene14057	GRAS	http://planttfdb.gao-lab.org/family.php?fam=GRAS
Unigene14068	ERF	http://planttfdb.gao-lab.org/family.php?fam=ERF
Unigene14068	AP2	http://planttfdb.gao-lab.org/family.php?fam=AP2
Unigene14068	RAV	http://planttfdb.gao-lab.org/family.php?fam=RAV
Unigene14070	ARR-B	http://planttfdb.gao-lab.org/family.php?fam=ARR-B
Unigene14070	G2-like	http://planttfdb.gao-lab.org/family.php?fam=G2-like
Unigene14081	HSF	http://planttfdb.gao-lab.org/family.php?fam=HSF
Unigene14111	MYB	http://planttfdb.gao-lab.org/family.php?fam=MYB
Unigene14111	MYB_related	http://planttfdb.gao-lab.org/family.php?fam=MYB_related
Unigene14135	NAC	http://planttfdb.gao-lab.org/family.php?fam=NAC
Unigene14145	bHLH	http://planttfdb.gao-lab.org/family.php?fam=bHLH
Unigene141978	FAR1	http://planttfdb.gao-lab.org/family.php?fam=FAR1
Unigene14237	AP2	http://planttfdb.gao-lab.org/family.php?fam=AP2
Unigene14237	ERF	http://planttfdb.gao-lab.org/family.php?fam=ERF
Unigene14329	MYB	http://planttfdb.gao-lab.org/family.php?fam=MYB
Unigene14329	MYB_related	http://planttfdb.gao-lab.org/family.php?fam=MYB_related
Unigene143427	NAC	http://planttfdb.gao-lab.org/family.php?fam=NAC
Unigene14395	ARR-B	http://planttfdb.gao-lab.org/family.php?fam=ARR-B
Unigene14395	G2-like	http://planttfdb.gao-lab.org/family.php?fam=G2-like
Unigene14427	GRAS	http://planttfdb.gao-lab.org/family.php?fam=GRAS
Unigene14432	GRAS	http://planttfdb.gao-lab.org/family.php?fam=GRAS
Unigene14464	NAC	http://planttfdb.gao-lab.org/family.php?fam=NAC
Unigene14512	Dof	http://planttfdb.gao-lab.org/family.php?fam=Dof
Unigene1452	NF-YA	http://planttfdb.gao-lab.org/family.php?fam=NF-YA
Unigene14522	MYB	http://planttfdb.gao-lab.org/family.php?fam=MYB
Unigene14522	MYB_related	http://planttfdb.gao-lab.org/family.php?fam=MYB_related
Unigene14522	MYB_related	http://planttfdb.gao-lab.org/family.php?fam=MYB_related
Unigene14522	MYB	http://planttfdb.gao-lab.org/family.php?fam=MYB
Unigene1458	HB-other	http://planttfdb.gao-lab.org/family.php?fam=HB-other
Unigene1458	HD-ZIP	http://planttfdb.gao-lab.org/family.php?fam=HD-ZIP
Unigene14587	NAC	http://planttfdb.gao-lab.org/family.php?fam=NAC
Unigene14618	ARR-B	http://planttfdb.gao-lab.org/family.php?fam=ARR-B
Unigene14618	G2-like	http://planttfdb.gao-lab.org/family.php?fam=G2-like
Unigene14721	NAC	http://planttfdb.gao-lab.org/family.php?fam=NAC
Unigene147818	MYB	http://planttfdb.gao-lab.org/family.php?fam=MYB
Unigene14844	bHLH	http://planttfdb.gao-lab.org/family.php?fam=bHLH
Unigene148564	WOX	http://planttfdb.gao-lab.org/family.php?fam=WOX
Unigene14863	WRKY	http://planttfdb.gao-lab.org/family.php?fam=WRKY
Unigene14863	WRKY	http://planttfdb.gao-lab.org/family.php?fam=WRKY
Unigene14910	GeBP	http://planttfdb.gao-lab.org/family.php?fam=GeBP
Unigene15043	WOX	http://planttfdb.gao-lab.org/family.php?fam=WOX
Unigene15097	TCP	http://planttfdb.gao-lab.org/family.php?fam=TCP
Unigene15141	ZF-HD	http://planttfdb.gao-lab.org/family.php?fam=ZF-HD
Unigene15143	B3	http://planttfdb.gao-lab.org/family.php?fam=B3
Unigene15143	ARF	http://planttfdb.gao-lab.org/family.php?fam=ARF
Unigene15222	Trihelix	http://planttfdb.gao-lab.org/family.php?fam=Trihelix
Unigene15227	Nin-like	http://planttfdb.gao-lab.org/family.php?fam=Nin-like
Unigene15234	GRAS	http://planttfdb.gao-lab.org/family.php?fam=GRAS
Unigene15251	bHLH	http://planttfdb.gao-lab.org/family.php?fam=bHLH
Unigene15255	ARR-B	http://planttfdb.gao-lab.org/family.php?fam=ARR-B
Unigene15255	G2-like	http://planttfdb.gao-lab.org/family.php?fam=G2-like
Unigene15309	ARR-B	http://planttfdb.gao-lab.org/family.php?fam=ARR-B
Unigene15309	G2-like	http://planttfdb.gao-lab.org/family.php?fam=G2-like
Unigene15329	Trihelix	http://planttfdb.gao-lab.org/family.php?fam=Trihelix
Unigene15387	MIKC_MADS	http://planttfdb.gao-lab.org/family.php?fam=MIKC_MADS
Unigene15387	M-type_MADS	http://planttfdb.gao-lab.org/family.php?fam=M-type_MADS
Unigene15389	MYB	http://planttfdb.gao-lab.org/family.php?fam=MYB
Unigene15389	MYB_related	http://planttfdb.gao-lab.org/family.php?fam=MYB_related
Unigene15389	MYB	http://planttfdb.gao-lab.org/family.php?fam=MYB
Unigene15389	MYB_related	http://planttfdb.gao-lab.org/family.php?fam=MYB_related
Unigene15400	AP2	http://planttfdb.gao-lab.org/family.php?fam=AP2
Unigene15400	RAV	http://planttfdb.gao-lab.org/family.php?fam=RAV
Unigene15400	ERF	http://planttfdb.gao-lab.org/family.php?fam=ERF
Unigene15447	CO-like	http://planttfdb.gao-lab.org/family.php?fam=CO-like
Unigene15447	CO-like	http://planttfdb.gao-lab.org/family.php?fam=CO-like
Unigene15447	DBB	http://planttfdb.gao-lab.org/family.php?fam=DBB
Unigene15495	GRAS	http://planttfdb.gao-lab.org/family.php?fam=GRAS
Unigene15513	NAC	http://planttfdb.gao-lab.org/family.php?fam=NAC
Unigene15517	bHLH	http://planttfdb.gao-lab.org/family.php?fam=bHLH
Unigene15518	AP2	http://planttfdb.gao-lab.org/family.php?fam=AP2
Unigene15518	ERF	http://planttfdb.gao-lab.org/family.php?fam=ERF
Unigene155259	WRKY	http://planttfdb.gao-lab.org/family.php?fam=WRKY
Unigene1556	CO-like	http://planttfdb.gao-lab.org/family.php?fam=CO-like
Unigene15562	Dof	http://planttfdb.gao-lab.org/family.php?fam=Dof
Unigene15563	E2F/DP	http://planttfdb.gao-lab.org/family.php?fam=E2F/DP
Unigene15568	WRKY	http://planttfdb.gao-lab.org/family.php?fam=WRKY
Unigene15579	NF-YB	http://planttfdb.gao-lab.org/family.php?fam=NF-YB
Unigene15605	ARR-B	http://planttfdb.gao-lab.org/family.php?fam=ARR-B
Unigene15605	G2-like	http://planttfdb.gao-lab.org/family.php?fam=G2-like
Unigene15627	SBP	http://planttfdb.gao-lab.org/family.php?fam=SBP
Unigene15655	bHLH	http://planttfdb.gao-lab.org/family.php?fam=bHLH
Unigene15661	bZIP	http://planttfdb.gao-lab.org/family.php?fam=bZIP
Unigene15678	AP2	http://planttfdb.gao-lab.org/family.php?fam=AP2
Unigene15678	ERF	http://planttfdb.gao-lab.org/family.php?fam=ERF
Unigene15678	RAV	http://planttfdb.gao-lab.org/family.php?fam=RAV
Unigene15841	bZIP	http://planttfdb.gao-lab.org/family.php?fam=bZIP
Unigene15858	GeBP	http://planttfdb.gao-lab.org/family.php?fam=GeBP
Unigene15921	BBR-BPC	http://planttfdb.gao-lab.org/family.php?fam=BBR-BPC
Unigene15996	NAC	http://planttfdb.gao-lab.org/family.php?fam=NAC
Unigene159974	MYB_related	http://planttfdb.gao-lab.org/family.php?fam=MYB_related
Unigene16056	bHLH	http://planttfdb.gao-lab.org/family.php?fam=bHLH
Unigene1606	Nin-like	http://planttfdb.gao-lab.org/family.php?fam=Nin-like
Unigene16086	MYB	http://planttfdb.gao-lab.org/family.php?fam=MYB
Unigene16086	MYB_related	http://planttfdb.gao-lab.org/family.php?fam=MYB_related
Unigene16086	MYB	http://planttfdb.gao-lab.org/family.php?fam=MYB
Unigene16086	MYB_related	http://planttfdb.gao-lab.org/family.php?fam=MYB_related
Unigene16152	NAC	http://planttfdb.gao-lab.org/family.php?fam=NAC
Unigene16289	B3	http://planttfdb.gao-lab.org/family.php?fam=B3
Unigene16312	Dof	http://planttfdb.gao-lab.org/family.php?fam=Dof
Unigene16317	FAR1	http://planttfdb.gao-lab.org/family.php?fam=FAR1
Unigene16358	ARR-B	http://planttfdb.gao-lab.org/family.php?fam=ARR-B
Unigene16358	G2-like	http://planttfdb.gao-lab.org/family.php?fam=G2-like
Unigene16398	GRAS	http://planttfdb.gao-lab.org/family.php?fam=GRAS
Unigene1643	FAR1	http://planttfdb.gao-lab.org/family.php?fam=FAR1
Unigene16439	bZIP	http://planttfdb.gao-lab.org/family.php?fam=bZIP
Unigene16569	MYB	http://planttfdb.gao-lab.org/family.php?fam=MYB
Unigene16569	MYB_related	http://planttfdb.gao-lab.org/family.php?fam=MYB_related
Unigene16569	MYB_related	http://planttfdb.gao-lab.org/family.php?fam=MYB_related
Unigene16569	MYB	http://planttfdb.gao-lab.org/family.php?fam=MYB
Unigene16663	NAC	http://planttfdb.gao-lab.org/family.php?fam=NAC
Unigene1667	MYB_related	http://planttfdb.gao-lab.org/family.php?fam=MYB_related
Unigene16692	HB-other	http://planttfdb.gao-lab.org/family.php?fam=HB-other
Unigene16692	HD-ZIP	http://planttfdb.gao-lab.org/family.php?fam=HD-ZIP
Unigene16830	bHLH	http://planttfdb.gao-lab.org/family.php?fam=bHLH
Unigene16902	bHLH	http://planttfdb.gao-lab.org/family.php?fam=bHLH
Unigene1694	FAR1	http://planttfdb.gao-lab.org/family.php?fam=FAR1
Unigene16954	LBD	http://planttfdb.gao-lab.org/family.php?fam=LBD
Unigene16955	NF-YC	http://planttfdb.gao-lab.org/family.php?fam=NF-YC
Unigene16980	GRAS	http://planttfdb.gao-lab.org/family.php?fam=GRAS
Unigene17165	NAC	http://planttfdb.gao-lab.org/family.php?fam=NAC
Unigene17200	bZIP	http://planttfdb.gao-lab.org/family.php?fam=bZIP
Unigene17300	TALE	http://planttfdb.gao-lab.org/family.php?fam=TALE
Unigene17306	AP2	http://planttfdb.gao-lab.org/family.php?fam=AP2
Unigene17306	RAV	http://planttfdb.gao-lab.org/family.php?fam=RAV
Unigene17306	ERF	http://planttfdb.gao-lab.org/family.php?fam=ERF
Unigene17321	HSF	http://planttfdb.gao-lab.org/family.php?fam=HSF
Unigene17344	ARF	http://planttfdb.gao-lab.org/family.php?fam=ARF
Unigene17344	B3	http://planttfdb.gao-lab.org/family.php?fam=B3
Unigene17346	NAC	http://planttfdb.gao-lab.org/family.php?fam=NAC
Unigene17388	NAC	http://planttfdb.gao-lab.org/family.php?fam=NAC
Unigene17406	B3	http://planttfdb.gao-lab.org/family.php?fam=B3
Unigene17413	LBD	http://planttfdb.gao-lab.org/family.php?fam=LBD
Unigene17452	WRKY	http://planttfdb.gao-lab.org/family.php?fam=WRKY
Unigene17496	FAR1	http://planttfdb.gao-lab.org/family.php?fam=FAR1
Unigene17501	BBR-BPC	http://planttfdb.gao-lab.org/family.php?fam=BBR-BPC
Unigene17583	GeBP	http://planttfdb.gao-lab.org/family.php?fam=GeBP
Unigene17595	bHLH	http://planttfdb.gao-lab.org/family.php?fam=bHLH
Unigene17600	GRAS	http://planttfdb.gao-lab.org/family.php?fam=GRAS
Unigene17604	TCP	http://planttfdb.gao-lab.org/family.php?fam=TCP
Unigene17651	AP2	http://planttfdb.gao-lab.org/family.php?fam=AP2
Unigene17651	ERF	http://planttfdb.gao-lab.org/family.php?fam=ERF
Unigene17651	RAV	http://planttfdb.gao-lab.org/family.php?fam=RAV
Unigene17709	ZF-HD	http://planttfdb.gao-lab.org/family.php?fam=ZF-HD
Unigene17711	LBD	http://planttfdb.gao-lab.org/family.php?fam=LBD
Unigene17794	B3	http://planttfdb.gao-lab.org/family.php?fam=B3
Unigene17818	HB-other	http://planttfdb.gao-lab.org/family.php?fam=HB-other
Unigene17818	HD-ZIP	http://planttfdb.gao-lab.org/family.php?fam=HD-ZIP
Unigene17821	WRKY	http://planttfdb.gao-lab.org/family.php?fam=WRKY
Unigene17865	ERF	http://planttfdb.gao-lab.org/family.php?fam=ERF
Unigene17865	RAV	http://planttfdb.gao-lab.org/family.php?fam=RAV
Unigene17865	AP2	http://planttfdb.gao-lab.org/family.php?fam=AP2
Unigene17886	Dof	http://planttfdb.gao-lab.org/family.php?fam=Dof
Unigene17906	MYB_related	http://planttfdb.gao-lab.org/family.php?fam=MYB_related
Unigene17912	NAC	http://planttfdb.gao-lab.org/family.php?fam=NAC
Unigene17918	ERF	http://planttfdb.gao-lab.org/family.php?fam=ERF
Unigene17918	RAV	http://planttfdb.gao-lab.org/family.php?fam=RAV
Unigene17918	AP2	http://planttfdb.gao-lab.org/family.php?fam=AP2
Unigene17969	WRKY	http://planttfdb.gao-lab.org/family.php?fam=WRKY
Unigene17969	WRKY	http://planttfdb.gao-lab.org/family.php?fam=WRKY
Unigene18022	Dof	http://planttfdb.gao-lab.org/family.php?fam=Dof
Unigene18034	GATA	http://planttfdb.gao-lab.org/family.php?fam=GATA
Unigene18036	TALE	http://planttfdb.gao-lab.org/family.php?fam=TALE
Unigene18049	SBP	http://planttfdb.gao-lab.org/family.php?fam=SBP
Unigene18053	MYB_related	http://planttfdb.gao-lab.org/family.php?fam=MYB_related
Unigene18117	bZIP	http://planttfdb.gao-lab.org/family.php?fam=bZIP
Unigene18141	bHLH	http://planttfdb.gao-lab.org/family.php?fam=bHLH
Unigene18145	WOX	http://planttfdb.gao-lab.org/family.php?fam=WOX
Unigene18192	FAR1	http://planttfdb.gao-lab.org/family.php?fam=FAR1
Unigene18193	bZIP	http://planttfdb.gao-lab.org/family.php?fam=bZIP
Unigene18195	Trihelix	http://planttfdb.gao-lab.org/family.php?fam=Trihelix
Unigene18228	NAC	http://planttfdb.gao-lab.org/family.php?fam=NAC
Unigene18230	CO-like	http://planttfdb.gao-lab.org/family.php?fam=CO-like
Unigene18230	DBB	http://planttfdb.gao-lab.org/family.php?fam=DBB
Unigene18256	TCP	http://planttfdb.gao-lab.org/family.php?fam=TCP
Unigene18382	NAC	http://planttfdb.gao-lab.org/family.php?fam=NAC
Unigene18384	HB-other	http://planttfdb.gao-lab.org/family.php?fam=HB-other
Unigene18384	HD-ZIP	http://planttfdb.gao-lab.org/family.php?fam=HD-ZIP
Unigene18500	NAC	http://planttfdb.gao-lab.org/family.php?fam=NAC
Unigene1852	GRAS	http://planttfdb.gao-lab.org/family.php?fam=GRAS
Unigene18564	bZIP	http://planttfdb.gao-lab.org/family.php?fam=bZIP
Unigene18575	DBB	http://planttfdb.gao-lab.org/family.php?fam=DBB
Unigene18591	NF-YB	http://planttfdb.gao-lab.org/family.php?fam=NF-YB
Unigene18596	BES1	http://planttfdb.gao-lab.org/family.php?fam=BES1
Unigene186	HB-other	http://planttfdb.gao-lab.org/family.php?fam=HB-other
Unigene18726	ARR-B	http://planttfdb.gao-lab.org/family.php?fam=ARR-B
Unigene18726	G2-like	http://planttfdb.gao-lab.org/family.php?fam=G2-like
Unigene18896	bHLH	http://planttfdb.gao-lab.org/family.php?fam=bHLH
Unigene18968	Nin-like	http://planttfdb.gao-lab.org/family.php?fam=Nin-like
Unigene19030	bZIP	http://planttfdb.gao-lab.org/family.php?fam=bZIP
Unigene19047	ERF	http://planttfdb.gao-lab.org/family.php?fam=ERF
Unigene19047	RAV	http://planttfdb.gao-lab.org/family.php?fam=RAV
Unigene19047	AP2	http://planttfdb.gao-lab.org/family.php?fam=AP2
Unigene19122	HB-other	http://planttfdb.gao-lab.org/family.php?fam=HB-other
Unigene19122	HD-ZIP	http://planttfdb.gao-lab.org/family.php?fam=HD-ZIP
Unigene19283	Dof	http://planttfdb.gao-lab.org/family.php?fam=Dof
Unigene19290	WRKY	http://planttfdb.gao-lab.org/family.php?fam=WRKY
Unigene19298	AP2	http://planttfdb.gao-lab.org/family.php?fam=AP2
Unigene19298	ERF	http://planttfdb.gao-lab.org/family.php?fam=ERF
Unigene19298	RAV	http://planttfdb.gao-lab.org/family.php?fam=RAV
Unigene19388	HB-other	http://planttfdb.gao-lab.org/family.php?fam=HB-other
Unigene19388	HD-ZIP	http://planttfdb.gao-lab.org/family.php?fam=HD-ZIP
Unigene19435	ERF	http://planttfdb.gao-lab.org/family.php?fam=ERF
Unigene19435	AP2	http://planttfdb.gao-lab.org/family.php?fam=AP2
Unigene19435	RAV	http://planttfdb.gao-lab.org/family.php?fam=RAV
Unigene19488	ARR-B	http://planttfdb.gao-lab.org/family.php?fam=ARR-B
Unigene19488	G2-like	http://planttfdb.gao-lab.org/family.php?fam=G2-like
Unigene19501	Dof	http://planttfdb.gao-lab.org/family.php?fam=Dof
Unigene19511	GRF	http://planttfdb.gao-lab.org/family.php?fam=GRF
Unigene19540	Whirly	http://planttfdb.gao-lab.org/family.php?fam=Whirly
Unigene19579	bZIP	http://planttfdb.gao-lab.org/family.php?fam=bZIP
Unigene1959	HB-other	http://planttfdb.gao-lab.org/family.php?fam=HB-other
Unigene1959	HD-ZIP	http://planttfdb.gao-lab.org/family.php?fam=HD-ZIP
Unigene19602	ARR-B	http://planttfdb.gao-lab.org/family.php?fam=ARR-B
Unigene19602	G2-like	http://planttfdb.gao-lab.org/family.php?fam=G2-like
Unigene1962	bZIP	http://planttfdb.gao-lab.org/family.php?fam=bZIP
Unigene19629	HB-other	http://planttfdb.gao-lab.org/family.php?fam=HB-other
Unigene19629	HD-ZIP	http://planttfdb.gao-lab.org/family.php?fam=HD-ZIP
Unigene19656	bHLH	http://planttfdb.gao-lab.org/family.php?fam=bHLH
Unigene19719	Trihelix	http://planttfdb.gao-lab.org/family.php?fam=Trihelix
Unigene19727	ERF	http://planttfdb.gao-lab.org/family.php?fam=ERF
Unigene19727	AP2	http://planttfdb.gao-lab.org/family.php?fam=AP2
Unigene19757	NAC	http://planttfdb.gao-lab.org/family.php?fam=NAC
Unigene19789	M-type_MADS	http://planttfdb.gao-lab.org/family.php?fam=M-type_MADS
Unigene19789	MIKC_MADS	http://planttfdb.gao-lab.org/family.php?fam=MIKC_MADS
Unigene19799	Dof	http://planttfdb.gao-lab.org/family.php?fam=Dof
Unigene19825	GATA	http://planttfdb.gao-lab.org/family.php?fam=GATA
Unigene19834	AP2	http://planttfdb.gao-lab.org/family.php?fam=AP2
Unigene19834	ERF	http://planttfdb.gao-lab.org/family.php?fam=ERF
Unigene19834	RAV	http://planttfdb.gao-lab.org/family.php?fam=RAV
Unigene19841	B3	http://planttfdb.gao-lab.org/family.php?fam=B3
Unigene19866	TCP	http://planttfdb.gao-lab.org/family.php?fam=TCP
Unigene19884	AP2	http://planttfdb.gao-lab.org/family.php?fam=AP2
Unigene19884	ERF	http://planttfdb.gao-lab.org/family.php?fam=ERF
Unigene19884	RAV	http://planttfdb.gao-lab.org/family.php?fam=RAV
Unigene19884	ARF	http://planttfdb.gao-lab.org/family.php?fam=ARF
Unigene19884	B3	http://planttfdb.gao-lab.org/family.php?fam=B3
Unigene1997	GRAS	http://planttfdb.gao-lab.org/family.php?fam=GRAS
Unigene20026	ERF	http://planttfdb.gao-lab.org/family.php?fam=ERF
Unigene20026	AP2	http://planttfdb.gao-lab.org/family.php?fam=AP2
Unigene20026	RAV	http://planttfdb.gao-lab.org/family.php?fam=RAV
Unigene20094	Trihelix	http://planttfdb.gao-lab.org/family.php?fam=Trihelix
Unigene20122	NAC	http://planttfdb.gao-lab.org/family.php?fam=NAC
Unigene20132	Nin-like	http://planttfdb.gao-lab.org/family.php?fam=Nin-like
Unigene2015	Nin-like	http://planttfdb.gao-lab.org/family.php?fam=Nin-like
Unigene2016	CAMTA	http://planttfdb.gao-lab.org/family.php?fam=CAMTA
Unigene20160	BES1	http://planttfdb.gao-lab.org/family.php?fam=BES1
Unigene20167	HSF	http://planttfdb.gao-lab.org/family.php?fam=HSF
Unigene2018	CO-like	http://planttfdb.gao-lab.org/family.php?fam=CO-like
Unigene2018	DBB	http://planttfdb.gao-lab.org/family.php?fam=DBB
Unigene2018	CO-like	http://planttfdb.gao-lab.org/family.php?fam=CO-like
Unigene20264	ARR-B	http://planttfdb.gao-lab.org/family.php?fam=ARR-B
Unigene20264	G2-like	http://planttfdb.gao-lab.org/family.php?fam=G2-like
Unigene2038	FAR1	http://planttfdb.gao-lab.org/family.php?fam=FAR1
Unigene20440	NAC	http://planttfdb.gao-lab.org/family.php?fam=NAC
Unigene20498	Trihelix	http://planttfdb.gao-lab.org/family.php?fam=Trihelix
Unigene20529	bHLH	http://planttfdb.gao-lab.org/family.php?fam=bHLH
Unigene20540	Trihelix	http://planttfdb.gao-lab.org/family.php?fam=Trihelix
Unigene20540	Trihelix	http://planttfdb.gao-lab.org/family.php?fam=Trihelix
Unigene20633	MYB	http://planttfdb.gao-lab.org/family.php?fam=MYB
Unigene20633	MYB_related	http://planttfdb.gao-lab.org/family.php?fam=MYB_related
Unigene20639	FAR1	http://planttfdb.gao-lab.org/family.php?fam=FAR1
Unigene20687	Dof	http://planttfdb.gao-lab.org/family.php?fam=Dof
Unigene20751	CO-like	http://planttfdb.gao-lab.org/family.php?fam=CO-like
Unigene20810	SBP	http://planttfdb.gao-lab.org/family.php?fam=SBP
Unigene20836	NAC	http://planttfdb.gao-lab.org/family.php?fam=NAC
Unigene20852	bHLH	http://planttfdb.gao-lab.org/family.php?fam=bHLH
Unigene20925	bHLH	http://planttfdb.gao-lab.org/family.php?fam=bHLH
Unigene21005	GATA	http://planttfdb.gao-lab.org/family.php?fam=GATA
Unigene21015	ERF	http://planttfdb.gao-lab.org/family.php?fam=ERF
Unigene21015	AP2	http://planttfdb.gao-lab.org/family.php?fam=AP2
Unigene21015	RAV	http://planttfdb.gao-lab.org/family.php?fam=RAV
Unigene21023	bHLH	http://planttfdb.gao-lab.org/family.php?fam=bHLH
Unigene21059	GRAS	http://planttfdb.gao-lab.org/family.php?fam=GRAS
Unigene21060	YABBY	http://planttfdb.gao-lab.org/family.php?fam=YABBY
Unigene21122	TCP	http://planttfdb.gao-lab.org/family.php?fam=TCP
Unigene21133	MYB	http://planttfdb.gao-lab.org/family.php?fam=MYB
Unigene21133	MYB_related	http://planttfdb.gao-lab.org/family.php?fam=MYB_related
Unigene21277	LBD	http://planttfdb.gao-lab.org/family.php?fam=LBD
Unigene21311	MYB	http://planttfdb.gao-lab.org/family.php?fam=MYB
Unigene21317	ERF	http://planttfdb.gao-lab.org/family.php?fam=ERF
Unigene21317	AP2	http://planttfdb.gao-lab.org/family.php?fam=AP2
Unigene21317	RAV	http://planttfdb.gao-lab.org/family.php?fam=RAV
Unigene2132	CAMTA	http://planttfdb.gao-lab.org/family.php?fam=CAMTA
Unigene21345	bHLH	http://planttfdb.gao-lab.org/family.php?fam=bHLH
Unigene21366	Dof	http://planttfdb.gao-lab.org/family.php?fam=Dof
Unigene21427	NAC	http://planttfdb.gao-lab.org/family.php?fam=NAC
Unigene2153	FAR1	http://planttfdb.gao-lab.org/family.php?fam=FAR1
Unigene21645	B3	http://planttfdb.gao-lab.org/family.php?fam=B3
Unigene21669	RAV	http://planttfdb.gao-lab.org/family.php?fam=RAV
Unigene21669	ERF	http://planttfdb.gao-lab.org/family.php?fam=ERF
Unigene21669	AP2	http://planttfdb.gao-lab.org/family.php?fam=AP2
Unigene21706	TCP	http://planttfdb.gao-lab.org/family.php?fam=TCP
Unigene2171	FAR1	http://planttfdb.gao-lab.org/family.php?fam=FAR1
Unigene2172	BBR-BPC	http://planttfdb.gao-lab.org/family.php?fam=BBR-BPC
Unigene21753	MYB	http://planttfdb.gao-lab.org/family.php?fam=MYB
Unigene21753	MYB_related	http://planttfdb.gao-lab.org/family.php?fam=MYB_related
Unigene21753	MYB	http://planttfdb.gao-lab.org/family.php?fam=MYB
Unigene21753	MYB_related	http://planttfdb.gao-lab.org/family.php?fam=MYB_related
Unigene21813	FAR1	http://planttfdb.gao-lab.org/family.php?fam=FAR1
Unigene21845	ERF	http://planttfdb.gao-lab.org/family.php?fam=ERF
Unigene21845	RAV	http://planttfdb.gao-lab.org/family.php?fam=RAV
Unigene21845	AP2	http://planttfdb.gao-lab.org/family.php?fam=AP2
Unigene21863	B3	http://planttfdb.gao-lab.org/family.php?fam=B3
Unigene21922	SRS	http://planttfdb.gao-lab.org/family.php?fam=SRS
Unigene21998	bHLH	http://planttfdb.gao-lab.org/family.php?fam=bHLH
Unigene22002	AP2	http://planttfdb.gao-lab.org/family.php?fam=AP2
Unigene22002	RAV	http://planttfdb.gao-lab.org/family.php?fam=RAV
Unigene22002	ERF	http://planttfdb.gao-lab.org/family.php?fam=ERF
Unigene22020	Trihelix	http://planttfdb.gao-lab.org/family.php?fam=Trihelix
Unigene22047	M-type_MADS	http://planttfdb.gao-lab.org/family.php?fam=M-type_MADS
Unigene22047	MIKC_MADS	http://planttfdb.gao-lab.org/family.php?fam=MIKC_MADS
Unigene22188	ZF-HD	http://planttfdb.gao-lab.org/family.php?fam=ZF-HD
Unigene22190	ARR-B	http://planttfdb.gao-lab.org/family.php?fam=ARR-B
Unigene22190	G2-like	http://planttfdb.gao-lab.org/family.php?fam=G2-like
Unigene22212	NAC	http://planttfdb.gao-lab.org/family.php?fam=NAC
Unigene22250	Dof	http://planttfdb.gao-lab.org/family.php?fam=Dof
Unigene22263	GATA	http://planttfdb.gao-lab.org/family.php?fam=GATA
Unigene22406	MYB	http://planttfdb.gao-lab.org/family.php?fam=MYB
Unigene22406	MYB_related	http://planttfdb.gao-lab.org/family.php?fam=MYB_related
Unigene22406	MYB	http://planttfdb.gao-lab.org/family.php?fam=MYB
Unigene22406	MYB_related	http://planttfdb.gao-lab.org/family.php?fam=MYB_related
Unigene22480	MYB	http://planttfdb.gao-lab.org/family.php?fam=MYB
Unigene22480	MYB_related	http://planttfdb.gao-lab.org/family.php?fam=MYB_related
Unigene22527	bHLH	http://planttfdb.gao-lab.org/family.php?fam=bHLH
Unigene22536	NF-YC	http://planttfdb.gao-lab.org/family.php?fam=NF-YC
Unigene22542	HSF	http://planttfdb.gao-lab.org/family.php?fam=HSF
Unigene22642	bHLH	http://planttfdb.gao-lab.org/family.php?fam=bHLH
Unigene22648	bHLH	http://planttfdb.gao-lab.org/family.php?fam=bHLH
Unigene22665	Trihelix	http://planttfdb.gao-lab.org/family.php?fam=Trihelix
Unigene22684	B3	http://planttfdb.gao-lab.org/family.php?fam=B3
Unigene22684	B3	http://planttfdb.gao-lab.org/family.php?fam=B3
Unigene22686	Dof	http://planttfdb.gao-lab.org/family.php?fam=Dof
Unigene22688	bHLH	http://planttfdb.gao-lab.org/family.php?fam=bHLH
Unigene2274	bHLH	http://planttfdb.gao-lab.org/family.php?fam=bHLH
Unigene22743	MYB	http://planttfdb.gao-lab.org/family.php?fam=MYB
Unigene22743	MYB_related	http://planttfdb.gao-lab.org/family.php?fam=MYB_related
Unigene22743	MYB	http://planttfdb.gao-lab.org/family.php?fam=MYB
Unigene22743	MYB_related	http://planttfdb.gao-lab.org/family.php?fam=MYB_related
Unigene22785	ARR-B	http://planttfdb.gao-lab.org/family.php?fam=ARR-B
Unigene22785	G2-like	http://planttfdb.gao-lab.org/family.php?fam=G2-like
Unigene22801	HB-other	http://planttfdb.gao-lab.org/family.php?fam=HB-other
Unigene22801	HD-ZIP	http://planttfdb.gao-lab.org/family.php?fam=HD-ZIP
Unigene22923	AP2	http://planttfdb.gao-lab.org/family.php?fam=AP2
Unigene22923	ERF	http://planttfdb.gao-lab.org/family.php?fam=ERF
Unigene22923	RAV	http://planttfdb.gao-lab.org/family.php?fam=RAV
Unigene22926	TCP	http://planttfdb.gao-lab.org/family.php?fam=TCP
Unigene22929	MYB	http://planttfdb.gao-lab.org/family.php?fam=MYB
Unigene22947	bHLH	http://planttfdb.gao-lab.org/family.php?fam=bHLH
Unigene22984	AP2	http://planttfdb.gao-lab.org/family.php?fam=AP2
Unigene22984	ERF	http://planttfdb.gao-lab.org/family.php?fam=ERF
Unigene22984	RAV	http://planttfdb.gao-lab.org/family.php?fam=RAV
Unigene23038	DBB	http://planttfdb.gao-lab.org/family.php?fam=DBB
Unigene23081	MYB	http://planttfdb.gao-lab.org/family.php?fam=MYB
Unigene23081	MYB_related	http://planttfdb.gao-lab.org/family.php?fam=MYB_related
Unigene23081	MYB_related	http://planttfdb.gao-lab.org/family.php?fam=MYB_related
Unigene23081	MYB	http://planttfdb.gao-lab.org/family.php?fam=MYB
Unigene23102	bHLH	http://planttfdb.gao-lab.org/family.php?fam=bHLH
Unigene23137	MYB	http://planttfdb.gao-lab.org/family.php?fam=MYB
Unigene23137	MYB_related	http://planttfdb.gao-lab.org/family.php?fam=MYB_related
Unigene23137	MYB_related	http://planttfdb.gao-lab.org/family.php?fam=MYB_related
Unigene23137	MYB	http://planttfdb.gao-lab.org/family.php?fam=MYB
Unigene23172	HB-other	http://planttfdb.gao-lab.org/family.php?fam=HB-other
Unigene23172	HD-ZIP	http://planttfdb.gao-lab.org/family.php?fam=HD-ZIP
Unigene23190	TCP	http://planttfdb.gao-lab.org/family.php?fam=TCP
Unigene23265	GATA	http://planttfdb.gao-lab.org/family.php?fam=GATA
Unigene23286	NAC	http://planttfdb.gao-lab.org/family.php?fam=NAC
Unigene23338	Trihelix	http://planttfdb.gao-lab.org/family.php?fam=Trihelix
Unigene23372	bZIP	http://planttfdb.gao-lab.org/family.php?fam=bZIP
Unigene23402	bHLH	http://planttfdb.gao-lab.org/family.php?fam=bHLH
Unigene23419	TALE	http://planttfdb.gao-lab.org/family.php?fam=TALE
Unigene23465	Dof	http://planttfdb.gao-lab.org/family.php?fam=Dof
Unigene23498	NAC	http://planttfdb.gao-lab.org/family.php?fam=NAC
Unigene23512	AP2	http://planttfdb.gao-lab.org/family.php?fam=AP2
Unigene23512	RAV	http://planttfdb.gao-lab.org/family.php?fam=RAV
Unigene23512	ERF	http://planttfdb.gao-lab.org/family.php?fam=ERF
Unigene23529	NAC	http://planttfdb.gao-lab.org/family.php?fam=NAC
Unigene2354	TCP	http://planttfdb.gao-lab.org/family.php?fam=TCP
Unigene2367	FAR1	http://planttfdb.gao-lab.org/family.php?fam=FAR1
Unigene2367	FAR1	http://planttfdb.gao-lab.org/family.php?fam=FAR1
Unigene23691	ZF-HD	http://planttfdb.gao-lab.org/family.php?fam=ZF-HD
Unigene23702	NAC	http://planttfdb.gao-lab.org/family.php?fam=NAC
Unigene23743	AP2	http://planttfdb.gao-lab.org/family.php?fam=AP2
Unigene23762	ERF	http://planttfdb.gao-lab.org/family.php?fam=ERF
Unigene23762	AP2	http://planttfdb.gao-lab.org/family.php?fam=AP2
Unigene23762	RAV	http://planttfdb.gao-lab.org/family.php?fam=RAV
Unigene2379	MYB	http://planttfdb.gao-lab.org/family.php?fam=MYB
Unigene2379	MYB_related	http://planttfdb.gao-lab.org/family.php?fam=MYB_related
Unigene2379	MYB	http://planttfdb.gao-lab.org/family.php?fam=MYB
Unigene2379	MYB	http://planttfdb.gao-lab.org/family.php?fam=MYB
Unigene2380	WRKY	http://planttfdb.gao-lab.org/family.php?fam=WRKY
Unigene2380	WRKY	http://planttfdb.gao-lab.org/family.php?fam=WRKY
Unigene23867	Trihelix	http://planttfdb.gao-lab.org/family.php?fam=Trihelix
Unigene23875	MIKC_MADS	http://planttfdb.gao-lab.org/family.php?fam=MIKC_MADS
Unigene23875	M-type_MADS	http://planttfdb.gao-lab.org/family.php?fam=M-type_MADS
Unigene23921	ARF	http://planttfdb.gao-lab.org/family.php?fam=ARF
Unigene24060	MYB	http://planttfdb.gao-lab.org/family.php?fam=MYB
Unigene24060	MYB_related	http://planttfdb.gao-lab.org/family.php?fam=MYB_related
Unigene24060	MYB	http://planttfdb.gao-lab.org/family.php?fam=MYB
Unigene24060	MYB_related	http://planttfdb.gao-lab.org/family.php?fam=MYB_related
Unigene24088	ERF	http://planttfdb.gao-lab.org/family.php?fam=ERF
Unigene24088	AP2	http://planttfdb.gao-lab.org/family.php?fam=AP2
Unigene24088	RAV	http://planttfdb.gao-lab.org/family.php?fam=RAV
Unigene2409	GRAS	http://planttfdb.gao-lab.org/family.php?fam=GRAS
Unigene24148	bZIP	http://planttfdb.gao-lab.org/family.php?fam=bZIP
Unigene24154	bHLH	http://planttfdb.gao-lab.org/family.php?fam=bHLH
Unigene24214	FAR1	http://planttfdb.gao-lab.org/family.php?fam=FAR1
Unigene24338	RAV	http://planttfdb.gao-lab.org/family.php?fam=RAV
Unigene24338	AP2	http://planttfdb.gao-lab.org/family.php?fam=AP2
Unigene24338	ERF	http://planttfdb.gao-lab.org/family.php?fam=ERF
Unigene24370	bZIP	http://planttfdb.gao-lab.org/family.php?fam=bZIP
Unigene24384	RAV	http://planttfdb.gao-lab.org/family.php?fam=RAV
Unigene24384	AP2	http://planttfdb.gao-lab.org/family.php?fam=AP2
Unigene24384	ERF	http://planttfdb.gao-lab.org/family.php?fam=ERF
Unigene24384	ARF	http://planttfdb.gao-lab.org/family.php?fam=ARF
Unigene24384	B3	http://planttfdb.gao-lab.org/family.php?fam=B3
Unigene24393	AP2	http://planttfdb.gao-lab.org/family.php?fam=AP2
Unigene24393	ERF	http://planttfdb.gao-lab.org/family.php?fam=ERF
Unigene24393	RAV	http://planttfdb.gao-lab.org/family.php?fam=RAV
Unigene24441	NF-YC	http://planttfdb.gao-lab.org/family.php?fam=NF-YC
Unigene24485	AP2	http://planttfdb.gao-lab.org/family.php?fam=AP2
Unigene24485	ERF	http://planttfdb.gao-lab.org/family.php?fam=ERF
Unigene24485	RAV	http://planttfdb.gao-lab.org/family.php?fam=RAV
Unigene2459	EIL	http://planttfdb.gao-lab.org/family.php?fam=EIL
Unigene246	FAR1	http://planttfdb.gao-lab.org/family.php?fam=FAR1
Unigene24734	WOX	http://planttfdb.gao-lab.org/family.php?fam=WOX
Unigene24759	MYB	http://planttfdb.gao-lab.org/family.php?fam=MYB
Unigene24759	MYB_related	http://planttfdb.gao-lab.org/family.php?fam=MYB_related
Unigene24759	MYB	http://planttfdb.gao-lab.org/family.php?fam=MYB
Unigene24759	MYB_related	http://planttfdb.gao-lab.org/family.php?fam=MYB_related
Unigene2477	bHLH	http://planttfdb.gao-lab.org/family.php?fam=bHLH
Unigene24807	TCP	http://planttfdb.gao-lab.org/family.php?fam=TCP
Unigene24847	ARR-B	http://planttfdb.gao-lab.org/family.php?fam=ARR-B
Unigene24847	G2-like	http://planttfdb.gao-lab.org/family.php?fam=G2-like
Unigene24881	Trihelix	http://planttfdb.gao-lab.org/family.php?fam=Trihelix
Unigene24908	NF-YA	http://planttfdb.gao-lab.org/family.php?fam=NF-YA
Unigene24950	WRKY	http://planttfdb.gao-lab.org/family.php?fam=WRKY
Unigene24970	MYB	http://planttfdb.gao-lab.org/family.php?fam=MYB
Unigene24970	MYB	http://planttfdb.gao-lab.org/family.php?fam=MYB
Unigene25036	LBD	http://planttfdb.gao-lab.org/family.php?fam=LBD
Unigene25060	B3	http://planttfdb.gao-lab.org/family.php?fam=B3
Unigene25060	B3	http://planttfdb.gao-lab.org/family.php?fam=B3
Unigene25069	SBP	http://planttfdb.gao-lab.org/family.php?fam=SBP
Unigene25072	MYB	http://planttfdb.gao-lab.org/family.php?fam=MYB
Unigene25072	MYB_related	http://planttfdb.gao-lab.org/family.php?fam=MYB_related
Unigene25072	MYB	http://planttfdb.gao-lab.org/family.php?fam=MYB
Unigene25072	MYB_related	http://planttfdb.gao-lab.org/family.php?fam=MYB_related
Unigene2508	bZIP	http://planttfdb.gao-lab.org/family.php?fam=bZIP
Unigene25089	GRAS	http://planttfdb.gao-lab.org/family.php?fam=GRAS
Unigene25159	ZF-HD	http://planttfdb.gao-lab.org/family.php?fam=ZF-HD
Unigene25204	TCP	http://planttfdb.gao-lab.org/family.php?fam=TCP
Unigene25267	SBP	http://planttfdb.gao-lab.org/family.php?fam=SBP
Unigene25300	ARR-B	http://planttfdb.gao-lab.org/family.php?fam=ARR-B
Unigene25300	G2-like	http://planttfdb.gao-lab.org/family.php?fam=G2-like
Unigene25307	HB-other	http://planttfdb.gao-lab.org/family.php?fam=HB-other
Unigene25307	HD-ZIP	http://planttfdb.gao-lab.org/family.php?fam=HD-ZIP
Unigene25310	ERF	http://planttfdb.gao-lab.org/family.php?fam=ERF
Unigene25310	AP2	http://planttfdb.gao-lab.org/family.php?fam=AP2
Unigene25310	RAV	http://planttfdb.gao-lab.org/family.php?fam=RAV
Unigene25347	NAC	http://planttfdb.gao-lab.org/family.php?fam=NAC
Unigene25389	Dof	http://planttfdb.gao-lab.org/family.php?fam=Dof
Unigene25392	Dof	http://planttfdb.gao-lab.org/family.php?fam=Dof
Unigene25472	ERF	http://planttfdb.gao-lab.org/family.php?fam=ERF
Unigene25542	B3	http://planttfdb.gao-lab.org/family.php?fam=B3
Unigene25542	ARF	http://planttfdb.gao-lab.org/family.php?fam=ARF
Unigene2561	Nin-like	http://planttfdb.gao-lab.org/family.php?fam=Nin-like
Unigene25686	FAR1	http://planttfdb.gao-lab.org/family.php?fam=FAR1
Unigene25718	C3H	http://planttfdb.gao-lab.org/family.php?fam=C3H
Unigene25738	Trihelix	http://planttfdb.gao-lab.org/family.php?fam=Trihelix
Unigene25771	AP2	http://planttfdb.gao-lab.org/family.php?fam=AP2
Unigene25771	ERF	http://planttfdb.gao-lab.org/family.php?fam=ERF
Unigene25771	RAV	http://planttfdb.gao-lab.org/family.php?fam=RAV
Unigene25795	ZF-HD	http://planttfdb.gao-lab.org/family.php?fam=ZF-HD
Unigene2589	ARR-B	http://planttfdb.gao-lab.org/family.php?fam=ARR-B
Unigene2589	G2-like	http://planttfdb.gao-lab.org/family.php?fam=G2-like
Unigene25988	TALE	http://planttfdb.gao-lab.org/family.php?fam=TALE
Unigene2602	BES1	http://planttfdb.gao-lab.org/family.php?fam=BES1
Unigene26277	MYB	http://planttfdb.gao-lab.org/family.php?fam=MYB
Unigene26277	MYB_related	http://planttfdb.gao-lab.org/family.php?fam=MYB_related
Unigene26277	MYB	http://planttfdb.gao-lab.org/family.php?fam=MYB
Unigene26277	MYB_related	http://planttfdb.gao-lab.org/family.php?fam=MYB_related
Unigene26308	HB-other	http://planttfdb.gao-lab.org/family.php?fam=HB-other
Unigene26308	HD-ZIP	http://planttfdb.gao-lab.org/family.php?fam=HD-ZIP
Unigene2632	B3	http://planttfdb.gao-lab.org/family.php?fam=B3
Unigene2632	ARF	http://planttfdb.gao-lab.org/family.php?fam=ARF
Unigene26400	MYB	http://planttfdb.gao-lab.org/family.php?fam=MYB
Unigene26400	MYB	http://planttfdb.gao-lab.org/family.php?fam=MYB
Unigene26460	Nin-like	http://planttfdb.gao-lab.org/family.php?fam=Nin-like
Unigene26462	MYB_related	http://planttfdb.gao-lab.org/family.php?fam=MYB_related
Unigene26476	HB-other	http://planttfdb.gao-lab.org/family.php?fam=HB-other
Unigene26476	HD-ZIP	http://planttfdb.gao-lab.org/family.php?fam=HD-ZIP
Unigene2654	MYB	http://planttfdb.gao-lab.org/family.php?fam=MYB
Unigene2654	MYB_related	http://planttfdb.gao-lab.org/family.php?fam=MYB_related
Unigene2654	MYB	http://planttfdb.gao-lab.org/family.php?fam=MYB
Unigene2654	MYB_related	http://planttfdb.gao-lab.org/family.php?fam=MYB_related
Unigene2654	MYB_related	http://planttfdb.gao-lab.org/family.php?fam=MYB_related
Unigene2654	MYB	http://planttfdb.gao-lab.org/family.php?fam=MYB
Unigene26705	MYB	http://planttfdb.gao-lab.org/family.php?fam=MYB
Unigene26705	MYB_related	http://planttfdb.gao-lab.org/family.php?fam=MYB_related
Unigene26705	MYB	http://planttfdb.gao-lab.org/family.php?fam=MYB
Unigene26855	bHLH	http://planttfdb.gao-lab.org/family.php?fam=bHLH
Unigene26876	NAC	http://planttfdb.gao-lab.org/family.php?fam=NAC
Unigene26908	Dof	http://planttfdb.gao-lab.org/family.php?fam=Dof
Unigene26958	MYB	http://planttfdb.gao-lab.org/family.php?fam=MYB
Unigene26958	MYB_related	http://planttfdb.gao-lab.org/family.php?fam=MYB_related
Unigene26980	AP2	http://planttfdb.gao-lab.org/family.php?fam=AP2
Unigene26980	ERF	http://planttfdb.gao-lab.org/family.php?fam=ERF
Unigene26980	RAV	http://planttfdb.gao-lab.org/family.php?fam=RAV
Unigene26993	AP2	http://planttfdb.gao-lab.org/family.php?fam=AP2
Unigene26993	ERF	http://planttfdb.gao-lab.org/family.php?fam=ERF
Unigene26993	RAV	http://planttfdb.gao-lab.org/family.php?fam=RAV
Unigene27173	ERF	http://planttfdb.gao-lab.org/family.php?fam=ERF
Unigene27173	AP2	http://planttfdb.gao-lab.org/family.php?fam=AP2
Unigene27291	GATA	http://planttfdb.gao-lab.org/family.php?fam=GATA
Unigene27311	ZF-HD	http://planttfdb.gao-lab.org/family.php?fam=ZF-HD
Unigene27399	MYB	http://planttfdb.gao-lab.org/family.php?fam=MYB
Unigene27399	MYB_related	http://planttfdb.gao-lab.org/family.php?fam=MYB_related
Unigene27399	MYB_related	http://planttfdb.gao-lab.org/family.php?fam=MYB_related
Unigene27399	MYB	http://planttfdb.gao-lab.org/family.php?fam=MYB
Unigene27432	RAV	http://planttfdb.gao-lab.org/family.php?fam=RAV
Unigene27432	AP2	http://planttfdb.gao-lab.org/family.php?fam=AP2
Unigene27432	ERF	http://planttfdb.gao-lab.org/family.php?fam=ERF
Unigene27437	GATA	http://planttfdb.gao-lab.org/family.php?fam=GATA
Unigene27548	LBD	http://planttfdb.gao-lab.org/family.php?fam=LBD
Unigene27596	FAR1	http://planttfdb.gao-lab.org/family.php?fam=FAR1
Unigene27611	AP2	http://planttfdb.gao-lab.org/family.php?fam=AP2
Unigene27611	RAV	http://planttfdb.gao-lab.org/family.php?fam=RAV
Unigene27611	ERF	http://planttfdb.gao-lab.org/family.php?fam=ERF
Unigene27656	NAC	http://planttfdb.gao-lab.org/family.php?fam=NAC
Unigene27678	NF-YC	http://planttfdb.gao-lab.org/family.php?fam=NF-YC
Unigene2773	FAR1	http://planttfdb.gao-lab.org/family.php?fam=FAR1
Unigene27744	bHLH	http://planttfdb.gao-lab.org/family.php?fam=bHLH
Unigene27787	TCP	http://planttfdb.gao-lab.org/family.php?fam=TCP
Unigene27822	MYB	http://planttfdb.gao-lab.org/family.php?fam=MYB
Unigene27822	MYB_related	http://planttfdb.gao-lab.org/family.php?fam=MYB_related
Unigene27822	MYB	http://planttfdb.gao-lab.org/family.php?fam=MYB
Unigene27822	MYB_related	http://planttfdb.gao-lab.org/family.php?fam=MYB_related
Unigene27825	B3	http://planttfdb.gao-lab.org/family.php?fam=B3
Unigene27886	HB-other	http://planttfdb.gao-lab.org/family.php?fam=HB-other
Unigene27886	HD-ZIP	http://planttfdb.gao-lab.org/family.php?fam=HD-ZIP
Unigene2793	B3	http://planttfdb.gao-lab.org/family.php?fam=B3
Unigene27949	GRF	http://planttfdb.gao-lab.org/family.php?fam=GRF
Unigene27960	M-type_MADS	http://planttfdb.gao-lab.org/family.php?fam=M-type_MADS
Unigene27960	MIKC_MADS	http://planttfdb.gao-lab.org/family.php?fam=MIKC_MADS
Unigene28050	ZF-HD	http://planttfdb.gao-lab.org/family.php?fam=ZF-HD
Unigene28192	NF-YB	http://planttfdb.gao-lab.org/family.php?fam=NF-YB
Unigene28304	E2F/DP	http://planttfdb.gao-lab.org/family.php?fam=E2F/DP
Unigene28412	Dof	http://planttfdb.gao-lab.org/family.php?fam=Dof
Unigene28473	B3	http://planttfdb.gao-lab.org/family.php?fam=B3
Unigene28473	B3	http://planttfdb.gao-lab.org/family.php?fam=B3
Unigene28481	M-type_MADS	http://planttfdb.gao-lab.org/family.php?fam=M-type_MADS
Unigene28481	MIKC_MADS	http://planttfdb.gao-lab.org/family.php?fam=MIKC_MADS
Unigene28564	bHLH	http://planttfdb.gao-lab.org/family.php?fam=bHLH
Unigene28633	MYB	http://planttfdb.gao-lab.org/family.php?fam=MYB
Unigene28633	MYB_related	http://planttfdb.gao-lab.org/family.php?fam=MYB_related
Unigene28633	MYB	http://planttfdb.gao-lab.org/family.php?fam=MYB
Unigene28633	MYB_related	http://planttfdb.gao-lab.org/family.php?fam=MYB_related
Unigene28648	NAC	http://planttfdb.gao-lab.org/family.php?fam=NAC
Unigene28693	LBD	http://planttfdb.gao-lab.org/family.php?fam=LBD
Unigene28913	NAC	http://planttfdb.gao-lab.org/family.php?fam=NAC
Unigene28949	LBD	http://planttfdb.gao-lab.org/family.php?fam=LBD
Unigene29009	M-type_MADS	http://planttfdb.gao-lab.org/family.php?fam=M-type_MADS
Unigene29009	MIKC_MADS	http://planttfdb.gao-lab.org/family.php?fam=MIKC_MADS
Unigene29010	Dof	http://planttfdb.gao-lab.org/family.php?fam=Dof
Unigene29071	NAC	http://planttfdb.gao-lab.org/family.php?fam=NAC
Unigene29083	AP2	http://planttfdb.gao-lab.org/family.php?fam=AP2
Unigene29083	ERF	http://planttfdb.gao-lab.org/family.php?fam=ERF
Unigene29083	RAV	http://planttfdb.gao-lab.org/family.php?fam=RAV
Unigene29159	RAV	http://planttfdb.gao-lab.org/family.php?fam=RAV
Unigene29159	AP2	http://planttfdb.gao-lab.org/family.php?fam=AP2
Unigene29159	ERF	http://planttfdb.gao-lab.org/family.php?fam=ERF
Unigene29183	WRKY	http://planttfdb.gao-lab.org/family.php?fam=WRKY
Unigene29296	HB-other	http://planttfdb.gao-lab.org/family.php?fam=HB-other
Unigene29296	HD-ZIP	http://planttfdb.gao-lab.org/family.php?fam=HD-ZIP
Unigene29324	M-type_MADS	http://planttfdb.gao-lab.org/family.php?fam=M-type_MADS
Unigene29324	MIKC_MADS	http://planttfdb.gao-lab.org/family.php?fam=MIKC_MADS
Unigene29401	AP2	http://planttfdb.gao-lab.org/family.php?fam=AP2
Unigene29401	ERF	http://planttfdb.gao-lab.org/family.php?fam=ERF
Unigene29401	RAV	http://planttfdb.gao-lab.org/family.php?fam=RAV
Unigene29410	LBD	http://planttfdb.gao-lab.org/family.php?fam=LBD
Unigene29418	GRF	http://planttfdb.gao-lab.org/family.php?fam=GRF
Unigene29506	bHLH	http://planttfdb.gao-lab.org/family.php?fam=bHLH
Unigene29566	WRKY	http://planttfdb.gao-lab.org/family.php?fam=WRKY
Unigene29580	NAC	http://planttfdb.gao-lab.org/family.php?fam=NAC
Unigene29654	MYB	http://planttfdb.gao-lab.org/family.php?fam=MYB
Unigene29654	MYB_related	http://planttfdb.gao-lab.org/family.php?fam=MYB_related
Unigene29759	MYB	http://planttfdb.gao-lab.org/family.php?fam=MYB
Unigene29759	MYB_related	http://planttfdb.gao-lab.org/family.php?fam=MYB_related
Unigene29759	MYB	http://planttfdb.gao-lab.org/family.php?fam=MYB
Unigene29768	HB-other	http://planttfdb.gao-lab.org/family.php?fam=HB-other
Unigene29774	WRKY	http://planttfdb.gao-lab.org/family.php?fam=WRKY
Unigene29782	ERF	http://planttfdb.gao-lab.org/family.php?fam=ERF
Unigene29782	AP2	http://planttfdb.gao-lab.org/family.php?fam=AP2
Unigene29782	RAV	http://planttfdb.gao-lab.org/family.php?fam=RAV
Unigene29798	MIKC_MADS	http://planttfdb.gao-lab.org/family.php?fam=MIKC_MADS
Unigene29798	M-type_MADS	http://planttfdb.gao-lab.org/family.php?fam=M-type_MADS
Unigene29827	AP2	http://planttfdb.gao-lab.org/family.php?fam=AP2
Unigene29827	ERF	http://planttfdb.gao-lab.org/family.php?fam=ERF
Unigene29827	RAV	http://planttfdb.gao-lab.org/family.php?fam=RAV
Unigene29902	LBD	http://planttfdb.gao-lab.org/family.php?fam=LBD
Unigene29904	WOX	http://planttfdb.gao-lab.org/family.php?fam=WOX
Unigene29905	MYB	http://planttfdb.gao-lab.org/family.php?fam=MYB
Unigene29905	MYB_related	http://planttfdb.gao-lab.org/family.php?fam=MYB_related
Unigene29920	ERF	http://planttfdb.gao-lab.org/family.php?fam=ERF
Unigene29920	AP2	http://planttfdb.gao-lab.org/family.php?fam=AP2
Unigene29920	RAV	http://planttfdb.gao-lab.org/family.php?fam=RAV
Unigene29928	GRAS	http://planttfdb.gao-lab.org/family.php?fam=GRAS
Unigene29994	bZIP	http://planttfdb.gao-lab.org/family.php?fam=bZIP
Unigene30046	ERF	http://planttfdb.gao-lab.org/family.php?fam=ERF
Unigene30046	AP2	http://planttfdb.gao-lab.org/family.php?fam=AP2
Unigene3007	FAR1	http://planttfdb.gao-lab.org/family.php?fam=FAR1
Unigene30087	FAR1	http://planttfdb.gao-lab.org/family.php?fam=FAR1
Unigene3015	MYB_related	http://planttfdb.gao-lab.org/family.php?fam=MYB_related
Unigene30154	MYB	http://planttfdb.gao-lab.org/family.php?fam=MYB
Unigene30154	MYB_related	http://planttfdb.gao-lab.org/family.php?fam=MYB_related
Unigene30160	AP2	http://planttfdb.gao-lab.org/family.php?fam=AP2
Unigene30160	RAV	http://planttfdb.gao-lab.org/family.php?fam=RAV
Unigene30160	ERF	http://planttfdb.gao-lab.org/family.php?fam=ERF
Unigene30397	BBR-BPC	http://planttfdb.gao-lab.org/family.php?fam=BBR-BPC
Unigene30468	ARR-B	http://planttfdb.gao-lab.org/family.php?fam=ARR-B
Unigene30468	G2-like	http://planttfdb.gao-lab.org/family.php?fam=G2-like
Unigene30472	Dof	http://planttfdb.gao-lab.org/family.php?fam=Dof
Unigene30506	ERF	http://planttfdb.gao-lab.org/family.php?fam=ERF
Unigene30506	AP2	http://planttfdb.gao-lab.org/family.php?fam=AP2
Unigene30506	RAV	http://planttfdb.gao-lab.org/family.php?fam=RAV
Unigene30530	bHLH	http://planttfdb.gao-lab.org/family.php?fam=bHLH
Unigene30567	AP2	http://planttfdb.gao-lab.org/family.php?fam=AP2
Unigene30567	ERF	http://planttfdb.gao-lab.org/family.php?fam=ERF
Unigene30567	RAV	http://planttfdb.gao-lab.org/family.php?fam=RAV
Unigene30617	MYB	http://planttfdb.gao-lab.org/family.php?fam=MYB
Unigene30617	MYB	http://planttfdb.gao-lab.org/family.php?fam=MYB
Unigene30617	MYB_related	http://planttfdb.gao-lab.org/family.php?fam=MYB_related
Unigene30651	HSF	http://planttfdb.gao-lab.org/family.php?fam=HSF
Unigene30742	LBD	http://planttfdb.gao-lab.org/family.php?fam=LBD
Unigene30803	MYB	http://planttfdb.gao-lab.org/family.php?fam=MYB
Unigene30803	MYB	http://planttfdb.gao-lab.org/family.php?fam=MYB
Unigene30803	MYB_related	http://planttfdb.gao-lab.org/family.php?fam=MYB_related
Unigene30915	bHLH	http://planttfdb.gao-lab.org/family.php?fam=bHLH
Unigene30920	Dof	http://planttfdb.gao-lab.org/family.php?fam=Dof
Unigene30921	ERF	http://planttfdb.gao-lab.org/family.php?fam=ERF
Unigene30921	AP2	http://planttfdb.gao-lab.org/family.php?fam=AP2
Unigene30945	TCP	http://planttfdb.gao-lab.org/family.php?fam=TCP
Unigene3095	GRAS	http://planttfdb.gao-lab.org/family.php?fam=GRAS
Unigene31033	SBP	http://planttfdb.gao-lab.org/family.php?fam=SBP
Unigene31073	bHLH	http://planttfdb.gao-lab.org/family.php?fam=bHLH
Unigene31306	WRKY	http://planttfdb.gao-lab.org/family.php?fam=WRKY
Unigene31368	LBD	http://planttfdb.gao-lab.org/family.php?fam=LBD
Unigene3137	EIL	http://planttfdb.gao-lab.org/family.php?fam=EIL
Unigene31452	NAC	http://planttfdb.gao-lab.org/family.php?fam=NAC
Unigene31457	WRKY	http://planttfdb.gao-lab.org/family.php?fam=WRKY
Unigene31502	TCP	http://planttfdb.gao-lab.org/family.php?fam=TCP
Unigene31520	WRKY	http://planttfdb.gao-lab.org/family.php?fam=WRKY
Unigene31529	bHLH	http://planttfdb.gao-lab.org/family.php?fam=bHLH
Unigene31703	M-type_MADS	http://planttfdb.gao-lab.org/family.php?fam=M-type_MADS
Unigene3172	WRKY	http://planttfdb.gao-lab.org/family.php?fam=WRKY
Unigene3172	WRKY	http://planttfdb.gao-lab.org/family.php?fam=WRKY
Unigene31735	GRF	http://planttfdb.gao-lab.org/family.php?fam=GRF
Unigene31867	bHLH	http://planttfdb.gao-lab.org/family.php?fam=bHLH
Unigene32029	AP2	http://planttfdb.gao-lab.org/family.php?fam=AP2
Unigene32029	ERF	http://planttfdb.gao-lab.org/family.php?fam=ERF
Unigene32029	RAV	http://planttfdb.gao-lab.org/family.php?fam=RAV
Unigene32111	MYB	http://planttfdb.gao-lab.org/family.php?fam=MYB
Unigene32111	MYB_related	http://planttfdb.gao-lab.org/family.php?fam=MYB_related
Unigene32345	bZIP	http://planttfdb.gao-lab.org/family.php?fam=bZIP
Unigene32378	HB-other	http://planttfdb.gao-lab.org/family.php?fam=HB-other
Unigene32378	HD-ZIP	http://planttfdb.gao-lab.org/family.php?fam=HD-ZIP
Unigene32384	WRKY	http://planttfdb.gao-lab.org/family.php?fam=WRKY
Unigene32399	MYB	http://planttfdb.gao-lab.org/family.php?fam=MYB
Unigene32399	MYB_related	http://planttfdb.gao-lab.org/family.php?fam=MYB_related
Unigene32399	MYB_related	http://planttfdb.gao-lab.org/family.php?fam=MYB_related
Unigene32399	MYB	http://planttfdb.gao-lab.org/family.php?fam=MYB
Unigene3244	Trihelix	http://planttfdb.gao-lab.org/family.php?fam=Trihelix
Unigene32575	HB-other	http://planttfdb.gao-lab.org/family.php?fam=HB-other
Unigene32575	HD-ZIP	http://planttfdb.gao-lab.org/family.php?fam=HD-ZIP
Unigene32662	LBD	http://planttfdb.gao-lab.org/family.php?fam=LBD
Unigene32709	NAC	http://planttfdb.gao-lab.org/family.php?fam=NAC
Unigene32730	YABBY	http://planttfdb.gao-lab.org/family.php?fam=YABBY
Unigene32740	HB-other	http://planttfdb.gao-lab.org/family.php?fam=HB-other
Unigene32740	HD-ZIP	http://planttfdb.gao-lab.org/family.php?fam=HD-ZIP
Unigene32751	bZIP	http://planttfdb.gao-lab.org/family.php?fam=bZIP
Unigene3284	bHLH	http://planttfdb.gao-lab.org/family.php?fam=bHLH
Unigene32867	ERF	http://planttfdb.gao-lab.org/family.php?fam=ERF
Unigene32867	AP2	http://planttfdb.gao-lab.org/family.php?fam=AP2
Unigene33281	MYB	http://planttfdb.gao-lab.org/family.php?fam=MYB
Unigene33281	MYB_related	http://planttfdb.gao-lab.org/family.php?fam=MYB_related
Unigene33501	ARR-B	http://planttfdb.gao-lab.org/family.php?fam=ARR-B
Unigene33501	G2-like	http://planttfdb.gao-lab.org/family.php?fam=G2-like
Unigene33602	AP2	http://planttfdb.gao-lab.org/family.php?fam=AP2
Unigene33602	ERF	http://planttfdb.gao-lab.org/family.php?fam=ERF
Unigene33602	RAV	http://planttfdb.gao-lab.org/family.php?fam=RAV
Unigene33607	MYB	http://planttfdb.gao-lab.org/family.php?fam=MYB
Unigene33607	MYB_related	http://planttfdb.gao-lab.org/family.php?fam=MYB_related
Unigene33686	MYB	http://planttfdb.gao-lab.org/family.php?fam=MYB
Unigene33686	MYB_related	http://planttfdb.gao-lab.org/family.php?fam=MYB_related
Unigene33686	MYB	http://planttfdb.gao-lab.org/family.php?fam=MYB
Unigene33686	MYB_related	http://planttfdb.gao-lab.org/family.php?fam=MYB_related
Unigene33724	NAC	http://planttfdb.gao-lab.org/family.php?fam=NAC
Unigene33741	AP2	http://planttfdb.gao-lab.org/family.php?fam=AP2
Unigene33741	ERF	http://planttfdb.gao-lab.org/family.php?fam=ERF
Unigene33833	NAC	http://planttfdb.gao-lab.org/family.php?fam=NAC
Unigene33838	GATA	http://planttfdb.gao-lab.org/family.php?fam=GATA
Unigene33913	Dof	http://planttfdb.gao-lab.org/family.php?fam=Dof
Unigene33964	TCP	http://planttfdb.gao-lab.org/family.php?fam=TCP
Unigene3405	Dof	http://planttfdb.gao-lab.org/family.php?fam=Dof
Unigene34279	M-type_MADS	http://planttfdb.gao-lab.org/family.php?fam=M-type_MADS
Unigene34283	ERF	http://planttfdb.gao-lab.org/family.php?fam=ERF
Unigene34283	AP2	http://planttfdb.gao-lab.org/family.php?fam=AP2
Unigene34310	B3	http://planttfdb.gao-lab.org/family.php?fam=B3
Unigene34326	FAR1	http://planttfdb.gao-lab.org/family.php?fam=FAR1
Unigene34402	NAC	http://planttfdb.gao-lab.org/family.php?fam=NAC
Unigene34465	ERF	http://planttfdb.gao-lab.org/family.php?fam=ERF
Unigene34465	AP2	http://planttfdb.gao-lab.org/family.php?fam=AP2
Unigene3447	DBB	http://planttfdb.gao-lab.org/family.php?fam=DBB
Unigene3455	ERF	http://planttfdb.gao-lab.org/family.php?fam=ERF
Unigene3455	AP2	http://planttfdb.gao-lab.org/family.php?fam=AP2
Unigene3455	RAV	http://planttfdb.gao-lab.org/family.php?fam=RAV
Unigene34568	RAV	http://planttfdb.gao-lab.org/family.php?fam=RAV
Unigene34568	ERF	http://planttfdb.gao-lab.org/family.php?fam=ERF
Unigene34568	AP2	http://planttfdb.gao-lab.org/family.php?fam=AP2
Unigene34601	LBD	http://planttfdb.gao-lab.org/family.php?fam=LBD
Unigene34642	WRKY	http://planttfdb.gao-lab.org/family.php?fam=WRKY
Unigene34678	ERF	http://planttfdb.gao-lab.org/family.php?fam=ERF
Unigene34678	AP2	http://planttfdb.gao-lab.org/family.php?fam=AP2
Unigene34678	RAV	http://planttfdb.gao-lab.org/family.php?fam=RAV
Unigene34751	LBD	http://planttfdb.gao-lab.org/family.php?fam=LBD
Unigene34904	NAC	http://planttfdb.gao-lab.org/family.php?fam=NAC
Unigene34925	AP2	http://planttfdb.gao-lab.org/family.php?fam=AP2
Unigene34925	ERF	http://planttfdb.gao-lab.org/family.php?fam=ERF
Unigene34925	RAV	http://planttfdb.gao-lab.org/family.php?fam=RAV
Unigene35149	bZIP	http://planttfdb.gao-lab.org/family.php?fam=bZIP
Unigene35153	ZF-HD	http://planttfdb.gao-lab.org/family.php?fam=ZF-HD
Unigene35260	AP2	http://planttfdb.gao-lab.org/family.php?fam=AP2
Unigene35260	RAV	http://planttfdb.gao-lab.org/family.php?fam=RAV
Unigene35260	ERF	http://planttfdb.gao-lab.org/family.php?fam=ERF
Unigene35373	AP2	http://planttfdb.gao-lab.org/family.php?fam=AP2
Unigene35373	ERF	http://planttfdb.gao-lab.org/family.php?fam=ERF
Unigene35373	RAV	http://planttfdb.gao-lab.org/family.php?fam=RAV
Unigene35522	bHLH	http://planttfdb.gao-lab.org/family.php?fam=bHLH
Unigene35549	ERF	http://planttfdb.gao-lab.org/family.php?fam=ERF
Unigene35549	AP2	http://planttfdb.gao-lab.org/family.php?fam=AP2
Unigene35549	RAV	http://planttfdb.gao-lab.org/family.php?fam=RAV
Unigene3562	bZIP	http://planttfdb.gao-lab.org/family.php?fam=bZIP
Unigene35636	ERF	http://planttfdb.gao-lab.org/family.php?fam=ERF
Unigene35636	RAV	http://planttfdb.gao-lab.org/family.php?fam=RAV
Unigene35636	AP2	http://planttfdb.gao-lab.org/family.php?fam=AP2
Unigene35726	MYB	http://planttfdb.gao-lab.org/family.php?fam=MYB
Unigene35726	MYB_related	http://planttfdb.gao-lab.org/family.php?fam=MYB_related
Unigene35726	MYB	http://planttfdb.gao-lab.org/family.php?fam=MYB
Unigene35726	MYB_related	http://planttfdb.gao-lab.org/family.php?fam=MYB_related
Unigene35820	WRKY	http://planttfdb.gao-lab.org/family.php?fam=WRKY
Unigene35897	NAC	http://planttfdb.gao-lab.org/family.php?fam=NAC
Unigene36010	AP2	http://planttfdb.gao-lab.org/family.php?fam=AP2
Unigene36010	ERF	http://planttfdb.gao-lab.org/family.php?fam=ERF
Unigene36010	RAV	http://planttfdb.gao-lab.org/family.php?fam=RAV
Unigene36202	Trihelix	http://planttfdb.gao-lab.org/family.php?fam=Trihelix
Unigene36322	Dof	http://planttfdb.gao-lab.org/family.php?fam=Dof
Unigene36393	MIKC_MADS	http://planttfdb.gao-lab.org/family.php?fam=MIKC_MADS
Unigene36393	M-type_MADS	http://planttfdb.gao-lab.org/family.php?fam=M-type_MADS
Unigene36594	LBD	http://planttfdb.gao-lab.org/family.php?fam=LBD
Unigene36637	RAV	http://planttfdb.gao-lab.org/family.php?fam=RAV
Unigene36637	AP2	http://planttfdb.gao-lab.org/family.php?fam=AP2
Unigene36637	ERF	http://planttfdb.gao-lab.org/family.php?fam=ERF
Unigene36864	SBP	http://planttfdb.gao-lab.org/family.php?fam=SBP
Unigene37026	M-type_MADS	http://planttfdb.gao-lab.org/family.php?fam=M-type_MADS
Unigene37026	MIKC_MADS	http://planttfdb.gao-lab.org/family.php?fam=MIKC_MADS
Unigene37089	Dof	http://planttfdb.gao-lab.org/family.php?fam=Dof
Unigene3714	AP2	http://planttfdb.gao-lab.org/family.php?fam=AP2
Unigene3714	ERF	http://planttfdb.gao-lab.org/family.php?fam=ERF
Unigene3714	RAV	http://planttfdb.gao-lab.org/family.php?fam=RAV
Unigene3726	FAR1	http://planttfdb.gao-lab.org/family.php?fam=FAR1
Unigene3740	bZIP	http://planttfdb.gao-lab.org/family.php?fam=bZIP
Unigene37509	NAC	http://planttfdb.gao-lab.org/family.php?fam=NAC
Unigene37556	MYB	http://planttfdb.gao-lab.org/family.php?fam=MYB
Unigene37556	MYB_related	http://planttfdb.gao-lab.org/family.php?fam=MYB_related
Unigene37556	MYB	http://planttfdb.gao-lab.org/family.php?fam=MYB
Unigene37556	MYB_related	http://planttfdb.gao-lab.org/family.php?fam=MYB_related
Unigene37747	AP2	http://planttfdb.gao-lab.org/family.php?fam=AP2
Unigene37747	ERF	http://planttfdb.gao-lab.org/family.php?fam=ERF
Unigene37747	RAV	http://planttfdb.gao-lab.org/family.php?fam=RAV
Unigene37832	ERF	http://planttfdb.gao-lab.org/family.php?fam=ERF
Unigene37832	AP2	http://planttfdb.gao-lab.org/family.php?fam=AP2
Unigene37832	RAV	http://planttfdb.gao-lab.org/family.php?fam=RAV
Unigene37899	Dof	http://planttfdb.gao-lab.org/family.php?fam=Dof
Unigene38197	bHLH	http://planttfdb.gao-lab.org/family.php?fam=bHLH
Unigene38245	RAV	http://planttfdb.gao-lab.org/family.php?fam=RAV
Unigene38245	ERF	http://planttfdb.gao-lab.org/family.php?fam=ERF
Unigene38245	AP2	http://planttfdb.gao-lab.org/family.php?fam=AP2
Unigene38267	AP2	http://planttfdb.gao-lab.org/family.php?fam=AP2
Unigene38267	RAV	http://planttfdb.gao-lab.org/family.php?fam=RAV
Unigene38267	ERF	http://planttfdb.gao-lab.org/family.php?fam=ERF
Unigene38383	GRAS	http://planttfdb.gao-lab.org/family.php?fam=GRAS
Unigene38454	MYB	http://planttfdb.gao-lab.org/family.php?fam=MYB
Unigene38454	MYB_related	http://planttfdb.gao-lab.org/family.php?fam=MYB_related
Unigene38454	MYB	http://planttfdb.gao-lab.org/family.php?fam=MYB
Unigene38454	MYB_related	http://planttfdb.gao-lab.org/family.php?fam=MYB_related
Unigene3853	HB-other	http://planttfdb.gao-lab.org/family.php?fam=HB-other
Unigene38578	bZIP	http://planttfdb.gao-lab.org/family.php?fam=bZIP
Unigene38631	bHLH	http://planttfdb.gao-lab.org/family.php?fam=bHLH
Unigene38758	WRKY	http://planttfdb.gao-lab.org/family.php?fam=WRKY
Unigene38875	AP2	http://planttfdb.gao-lab.org/family.php?fam=AP2
Unigene38875	ERF	http://planttfdb.gao-lab.org/family.php?fam=ERF
Unigene38875	RAV	http://planttfdb.gao-lab.org/family.php?fam=RAV
Unigene38887	NF-YB	http://planttfdb.gao-lab.org/family.php?fam=NF-YB
Unigene38933	LBD	http://planttfdb.gao-lab.org/family.php?fam=LBD
Unigene3896	GRAS	http://planttfdb.gao-lab.org/family.php?fam=GRAS
Unigene39077	NF-YA	http://planttfdb.gao-lab.org/family.php?fam=NF-YA
Unigene3911	TALE	http://planttfdb.gao-lab.org/family.php?fam=TALE
Unigene39120	bHLH	http://planttfdb.gao-lab.org/family.php?fam=bHLH
Unigene39186	MYB	http://planttfdb.gao-lab.org/family.php?fam=MYB
Unigene39186	MYB_related	http://planttfdb.gao-lab.org/family.php?fam=MYB_related
Unigene39186	MYB	http://planttfdb.gao-lab.org/family.php?fam=MYB
Unigene39186	MYB_related	http://planttfdb.gao-lab.org/family.php?fam=MYB_related
Unigene39258	M-type_MADS	http://planttfdb.gao-lab.org/family.php?fam=M-type_MADS
Unigene39258	MIKC_MADS	http://planttfdb.gao-lab.org/family.php?fam=MIKC_MADS
Unigene39278	bHLH	http://planttfdb.gao-lab.org/family.php?fam=bHLH
Unigene39456	M-type_MADS	http://planttfdb.gao-lab.org/family.php?fam=M-type_MADS
Unigene39456	MIKC_MADS	http://planttfdb.gao-lab.org/family.php?fam=MIKC_MADS
Unigene39709	ERF	http://planttfdb.gao-lab.org/family.php?fam=ERF
Unigene39709	AP2	http://planttfdb.gao-lab.org/family.php?fam=AP2
Unigene3988	TCP	http://planttfdb.gao-lab.org/family.php?fam=TCP
Unigene39940	bHLH	http://planttfdb.gao-lab.org/family.php?fam=bHLH
Unigene39962	Trihelix	http://planttfdb.gao-lab.org/family.php?fam=Trihelix
Unigene40100	ERF	http://planttfdb.gao-lab.org/family.php?fam=ERF
Unigene40100	AP2	http://planttfdb.gao-lab.org/family.php?fam=AP2
Unigene40100	RAV	http://planttfdb.gao-lab.org/family.php?fam=RAV
Unigene40136	SBP	http://planttfdb.gao-lab.org/family.php?fam=SBP
Unigene4021	ERF	http://planttfdb.gao-lab.org/family.php?fam=ERF
Unigene4021	RAV	http://planttfdb.gao-lab.org/family.php?fam=RAV
Unigene4021	AP2	http://planttfdb.gao-lab.org/family.php?fam=AP2
Unigene40318	HB-other	http://planttfdb.gao-lab.org/family.php?fam=HB-other
Unigene40318	HD-ZIP	http://planttfdb.gao-lab.org/family.php?fam=HD-ZIP
Unigene40360	LBD	http://planttfdb.gao-lab.org/family.php?fam=LBD
Unigene40383	bZIP	http://planttfdb.gao-lab.org/family.php?fam=bZIP
Unigene4039	GeBP	http://planttfdb.gao-lab.org/family.php?fam=GeBP
Unigene40409	LBD	http://planttfdb.gao-lab.org/family.php?fam=LBD
Unigene4047	FAR1	http://planttfdb.gao-lab.org/family.php?fam=FAR1
Unigene4047	FAR1	http://planttfdb.gao-lab.org/family.php?fam=FAR1
Unigene40588	FAR1	http://planttfdb.gao-lab.org/family.php?fam=FAR1
Unigene40636	WOX	http://planttfdb.gao-lab.org/family.php?fam=WOX
Unigene41040	MYB	http://planttfdb.gao-lab.org/family.php?fam=MYB
Unigene41166	MYB	http://planttfdb.gao-lab.org/family.php?fam=MYB
Unigene41166	MYB_related	http://planttfdb.gao-lab.org/family.php?fam=MYB_related
Unigene4139	HD-ZIP	http://planttfdb.gao-lab.org/family.php?fam=HD-ZIP
Unigene4139	HB-other	http://planttfdb.gao-lab.org/family.php?fam=HB-other
Unigene4142	B3	http://planttfdb.gao-lab.org/family.php?fam=B3
Unigene4142	ARF	http://planttfdb.gao-lab.org/family.php?fam=ARF
Unigene41509	GRF	http://planttfdb.gao-lab.org/family.php?fam=GRF
Unigene41669	HB-other	http://planttfdb.gao-lab.org/family.php?fam=HB-other
Unigene41669	HD-ZIP	http://planttfdb.gao-lab.org/family.php?fam=HD-ZIP
Unigene41812	M-type_MADS	http://planttfdb.gao-lab.org/family.php?fam=M-type_MADS
Unigene41812	MIKC_MADS	http://planttfdb.gao-lab.org/family.php?fam=MIKC_MADS
Unigene41876	AP2	http://planttfdb.gao-lab.org/family.php?fam=AP2
Unigene41876	ERF	http://planttfdb.gao-lab.org/family.php?fam=ERF
Unigene41876	RAV	http://planttfdb.gao-lab.org/family.php?fam=RAV
Unigene41901	M-type_MADS	http://planttfdb.gao-lab.org/family.php?fam=M-type_MADS
Unigene41901	MIKC_MADS	http://planttfdb.gao-lab.org/family.php?fam=MIKC_MADS
Unigene42343	MIKC_MADS	http://planttfdb.gao-lab.org/family.php?fam=MIKC_MADS
Unigene42343	M-type_MADS	http://planttfdb.gao-lab.org/family.php?fam=M-type_MADS
Unigene42390	LBD	http://planttfdb.gao-lab.org/family.php?fam=LBD
Unigene4245	Trihelix	http://planttfdb.gao-lab.org/family.php?fam=Trihelix
Unigene42546	C3H	http://planttfdb.gao-lab.org/family.php?fam=C3H
Unigene4258	GRAS	http://planttfdb.gao-lab.org/family.php?fam=GRAS
Unigene42915	WRKY	http://planttfdb.gao-lab.org/family.php?fam=WRKY
Unigene43093	Trihelix	http://planttfdb.gao-lab.org/family.php?fam=Trihelix
Unigene43110	MIKC_MADS	http://planttfdb.gao-lab.org/family.php?fam=MIKC_MADS
Unigene43110	M-type_MADS	http://planttfdb.gao-lab.org/family.php?fam=M-type_MADS
Unigene43202	NAC	http://planttfdb.gao-lab.org/family.php?fam=NAC
Unigene4322	GATA	http://planttfdb.gao-lab.org/family.php?fam=GATA
Unigene43247	LBD	http://planttfdb.gao-lab.org/family.php?fam=LBD
Unigene4327	ERF	http://planttfdb.gao-lab.org/family.php?fam=ERF
Unigene4327	AP2	http://planttfdb.gao-lab.org/family.php?fam=AP2
Unigene4327	RAV	http://planttfdb.gao-lab.org/family.php?fam=RAV
Unigene43454	NAC	http://planttfdb.gao-lab.org/family.php?fam=NAC
Unigene43466	bHLH	http://planttfdb.gao-lab.org/family.php?fam=bHLH
Unigene4358	B3	http://planttfdb.gao-lab.org/family.php?fam=B3
Unigene4358	ARF	http://planttfdb.gao-lab.org/family.php?fam=ARF
Unigene43690	Dof	http://planttfdb.gao-lab.org/family.php?fam=Dof
Unigene43717	NAC	http://planttfdb.gao-lab.org/family.php?fam=NAC
Unigene43791	NAC	http://planttfdb.gao-lab.org/family.php?fam=NAC
Unigene43795	HB-other	http://planttfdb.gao-lab.org/family.php?fam=HB-other
Unigene43795	HD-ZIP	http://planttfdb.gao-lab.org/family.php?fam=HD-ZIP
Unigene43891	SRS	http://planttfdb.gao-lab.org/family.php?fam=SRS
Unigene4399	BES1	http://planttfdb.gao-lab.org/family.php?fam=BES1
Unigene4408	FAR1	http://planttfdb.gao-lab.org/family.php?fam=FAR1
Unigene44346	LBD	http://planttfdb.gao-lab.org/family.php?fam=LBD
Unigene44366	LBD	http://planttfdb.gao-lab.org/family.php?fam=LBD
Unigene4444	HB-other	http://planttfdb.gao-lab.org/family.php?fam=HB-other
Unigene4444	HD-ZIP	http://planttfdb.gao-lab.org/family.php?fam=HD-ZIP
Unigene44456	RAV	http://planttfdb.gao-lab.org/family.php?fam=RAV
Unigene44456	AP2	http://planttfdb.gao-lab.org/family.php?fam=AP2
Unigene44456	ERF	http://planttfdb.gao-lab.org/family.php?fam=ERF
Unigene44777	Nin-like	http://planttfdb.gao-lab.org/family.php?fam=Nin-like
Unigene44779	AP2	http://planttfdb.gao-lab.org/family.php?fam=AP2
Unigene44779	RAV	http://planttfdb.gao-lab.org/family.php?fam=RAV
Unigene44779	ERF	http://planttfdb.gao-lab.org/family.php?fam=ERF
Unigene44945	WRKY	http://planttfdb.gao-lab.org/family.php?fam=WRKY
Unigene4506	FAR1	http://planttfdb.gao-lab.org/family.php?fam=FAR1
Unigene45103	ERF	http://planttfdb.gao-lab.org/family.php?fam=ERF
Unigene45103	AP2	http://planttfdb.gao-lab.org/family.php?fam=AP2
Unigene45103	RAV	http://planttfdb.gao-lab.org/family.php?fam=RAV
Unigene45175	ERF	http://planttfdb.gao-lab.org/family.php?fam=ERF
Unigene45175	AP2	http://planttfdb.gao-lab.org/family.php?fam=AP2
Unigene45210	ZF-HD	http://planttfdb.gao-lab.org/family.php?fam=ZF-HD
Unigene45238	HSF	http://planttfdb.gao-lab.org/family.php?fam=HSF
Unigene45249	ERF	http://planttfdb.gao-lab.org/family.php?fam=ERF
Unigene45249	AP2	http://planttfdb.gao-lab.org/family.php?fam=AP2
Unigene45249	RAV	http://planttfdb.gao-lab.org/family.php?fam=RAV
Unigene45372	HB-other	http://planttfdb.gao-lab.org/family.php?fam=HB-other
Unigene45372	HD-ZIP	http://planttfdb.gao-lab.org/family.php?fam=HD-ZIP
Unigene4560	B3	http://planttfdb.gao-lab.org/family.php?fam=B3
Unigene4560	ARF	http://planttfdb.gao-lab.org/family.php?fam=ARF
Unigene45656	Nin-like	http://planttfdb.gao-lab.org/family.php?fam=Nin-like
Unigene4568	FAR1	http://planttfdb.gao-lab.org/family.php?fam=FAR1
Unigene45697	NAC	http://planttfdb.gao-lab.org/family.php?fam=NAC
Unigene45785	MYB	http://planttfdb.gao-lab.org/family.php?fam=MYB
Unigene45785	MYB	http://planttfdb.gao-lab.org/family.php?fam=MYB
Unigene45785	MYB_related	http://planttfdb.gao-lab.org/family.php?fam=MYB_related
Unigene4591	EIL	http://planttfdb.gao-lab.org/family.php?fam=EIL
Unigene45986	ZF-HD	http://planttfdb.gao-lab.org/family.php?fam=ZF-HD
Unigene46034	Dof	http://planttfdb.gao-lab.org/family.php?fam=Dof
Unigene46316	bHLH	http://planttfdb.gao-lab.org/family.php?fam=bHLH
Unigene46338	AP2	http://planttfdb.gao-lab.org/family.php?fam=AP2
Unigene46338	ERF	http://planttfdb.gao-lab.org/family.php?fam=ERF
Unigene46338	RAV	http://planttfdb.gao-lab.org/family.php?fam=RAV
Unigene46619	WRKY	http://planttfdb.gao-lab.org/family.php?fam=WRKY
Unigene47093	WRKY	http://planttfdb.gao-lab.org/family.php?fam=WRKY
Unigene47240	HB-other	http://planttfdb.gao-lab.org/family.php?fam=HB-other
Unigene47240	HD-ZIP	http://planttfdb.gao-lab.org/family.php?fam=HD-ZIP
Unigene47658	HB-other	http://planttfdb.gao-lab.org/family.php?fam=HB-other
Unigene47658	HD-ZIP	http://planttfdb.gao-lab.org/family.php?fam=HD-ZIP
Unigene47784	ZF-HD	http://planttfdb.gao-lab.org/family.php?fam=ZF-HD
Unigene47784	ZF-HD	http://planttfdb.gao-lab.org/family.php?fam=ZF-HD
Unigene47788	TCP	http://planttfdb.gao-lab.org/family.php?fam=TCP
Unigene4845	GRAS	http://planttfdb.gao-lab.org/family.php?fam=GRAS
Unigene48530	AP2	http://planttfdb.gao-lab.org/family.php?fam=AP2
Unigene48530	ERF	http://planttfdb.gao-lab.org/family.php?fam=ERF
Unigene48530	RAV	http://planttfdb.gao-lab.org/family.php?fam=RAV
Unigene48631	M-type_MADS	http://planttfdb.gao-lab.org/family.php?fam=M-type_MADS
Unigene48631	MIKC_MADS	http://planttfdb.gao-lab.org/family.php?fam=MIKC_MADS
Unigene48790	bHLH	http://planttfdb.gao-lab.org/family.php?fam=bHLH
Unigene4885	TALE	http://planttfdb.gao-lab.org/family.php?fam=TALE
Unigene48850	NAC	http://planttfdb.gao-lab.org/family.php?fam=NAC
Unigene48892	CAMTA	http://planttfdb.gao-lab.org/family.php?fam=CAMTA
Unigene48992	MYB	http://planttfdb.gao-lab.org/family.php?fam=MYB
Unigene48992	MYB_related	http://planttfdb.gao-lab.org/family.php?fam=MYB_related
Unigene48992	MYB	http://planttfdb.gao-lab.org/family.php?fam=MYB
Unigene4915	FAR1	http://planttfdb.gao-lab.org/family.php?fam=FAR1
Unigene49218	M-type_MADS	http://planttfdb.gao-lab.org/family.php?fam=M-type_MADS
Unigene49278	M-type_MADS	http://planttfdb.gao-lab.org/family.php?fam=M-type_MADS
Unigene49290	HB-other	http://planttfdb.gao-lab.org/family.php?fam=HB-other
Unigene49290	HD-ZIP	http://planttfdb.gao-lab.org/family.php?fam=HD-ZIP
Unigene49490	M-type_MADS	http://planttfdb.gao-lab.org/family.php?fam=M-type_MADS
Unigene49490	MIKC_MADS	http://planttfdb.gao-lab.org/family.php?fam=MIKC_MADS
Unigene4952	bHLH	http://planttfdb.gao-lab.org/family.php?fam=bHLH
Unigene4982	ERF	http://planttfdb.gao-lab.org/family.php?fam=ERF
Unigene4982	AP2	http://planttfdb.gao-lab.org/family.php?fam=AP2
Unigene4985	TALE	http://planttfdb.gao-lab.org/family.php?fam=TALE
Unigene4993	SBP	http://planttfdb.gao-lab.org/family.php?fam=SBP
Unigene50044	MYB	http://planttfdb.gao-lab.org/family.php?fam=MYB
Unigene50044	MYB_related	http://planttfdb.gao-lab.org/family.php?fam=MYB_related
Unigene50044	MYB	http://planttfdb.gao-lab.org/family.php?fam=MYB
Unigene50044	MYB_related	http://planttfdb.gao-lab.org/family.php?fam=MYB_related
Unigene50070	WRKY	http://planttfdb.gao-lab.org/family.php?fam=WRKY
Unigene50113	MYB_related	http://planttfdb.gao-lab.org/family.php?fam=MYB_related
Unigene50236	MYB_related	http://planttfdb.gao-lab.org/family.php?fam=MYB_related
Unigene50753	MYB	http://planttfdb.gao-lab.org/family.php?fam=MYB
Unigene50753	MYB_related	http://planttfdb.gao-lab.org/family.php?fam=MYB_related
Unigene50894	TCP	http://planttfdb.gao-lab.org/family.php?fam=TCP
Unigene5108	NF-YC	http://planttfdb.gao-lab.org/family.php?fam=NF-YC
Unigene51080	WRKY	http://planttfdb.gao-lab.org/family.php?fam=WRKY
Unigene51106	MIKC_MADS	http://planttfdb.gao-lab.org/family.php?fam=MIKC_MADS
Unigene51106	M-type_MADS	http://planttfdb.gao-lab.org/family.php?fam=M-type_MADS
Unigene5112	HB-PHD	http://planttfdb.gao-lab.org/family.php?fam=HB-PHD
Unigene51172	Nin-like	http://planttfdb.gao-lab.org/family.php?fam=Nin-like
Unigene51218	SBP	http://planttfdb.gao-lab.org/family.php?fam=SBP
Unigene51241	HSF	http://planttfdb.gao-lab.org/family.php?fam=HSF
Unigene51305	WRKY	http://planttfdb.gao-lab.org/family.php?fam=WRKY
Unigene51326	GATA	http://planttfdb.gao-lab.org/family.php?fam=GATA
Unigene5151	AP2	http://planttfdb.gao-lab.org/family.php?fam=AP2
Unigene5151	ERF	http://planttfdb.gao-lab.org/family.php?fam=ERF
Unigene51741	RAV	http://planttfdb.gao-lab.org/family.php?fam=RAV
Unigene51741	AP2	http://planttfdb.gao-lab.org/family.php?fam=AP2
Unigene51741	ERF	http://planttfdb.gao-lab.org/family.php?fam=ERF
Unigene51833	ERF	http://planttfdb.gao-lab.org/family.php?fam=ERF
Unigene51833	AP2	http://planttfdb.gao-lab.org/family.php?fam=AP2
Unigene51833	RAV	http://planttfdb.gao-lab.org/family.php?fam=RAV
Unigene51838	TCP	http://planttfdb.gao-lab.org/family.php?fam=TCP
Unigene5219	GRAS	http://planttfdb.gao-lab.org/family.php?fam=GRAS
Unigene5222	SBP	http://planttfdb.gao-lab.org/family.php?fam=SBP
Unigene5250	AP2	http://planttfdb.gao-lab.org/family.php?fam=AP2
Unigene5294	HB-other	http://planttfdb.gao-lab.org/family.php?fam=HB-other
Unigene5294	HD-ZIP	http://planttfdb.gao-lab.org/family.php?fam=HD-ZIP
Unigene5299	FAR1	http://planttfdb.gao-lab.org/family.php?fam=FAR1
Unigene53301	Nin-like	http://planttfdb.gao-lab.org/family.php?fam=Nin-like
Unigene53308	MIKC_MADS	http://planttfdb.gao-lab.org/family.php?fam=MIKC_MADS
Unigene53308	M-type_MADS	http://planttfdb.gao-lab.org/family.php?fam=M-type_MADS
Unigene53325	WRKY	http://planttfdb.gao-lab.org/family.php?fam=WRKY
Unigene5338	E2F/DP	http://planttfdb.gao-lab.org/family.php?fam=E2F/DP
Unigene5339	GRF	http://planttfdb.gao-lab.org/family.php?fam=GRF
Unigene53623	bHLH	http://planttfdb.gao-lab.org/family.php?fam=bHLH
Unigene53706	MYB	http://planttfdb.gao-lab.org/family.php?fam=MYB
Unigene53706	MYB	http://planttfdb.gao-lab.org/family.php?fam=MYB
Unigene53706	MYB_related	http://planttfdb.gao-lab.org/family.php?fam=MYB_related
Unigene5372	TALE	http://planttfdb.gao-lab.org/family.php?fam=TALE
Unigene5383	WRKY	http://planttfdb.gao-lab.org/family.php?fam=WRKY
Unigene53841	MYB	http://planttfdb.gao-lab.org/family.php?fam=MYB
Unigene5406	GRAS	http://planttfdb.gao-lab.org/family.php?fam=GRAS
Unigene5420	bHLH	http://planttfdb.gao-lab.org/family.php?fam=bHLH
Unigene5421	GATA	http://planttfdb.gao-lab.org/family.php?fam=GATA
Unigene54583	M-type_MADS	http://planttfdb.gao-lab.org/family.php?fam=M-type_MADS
Unigene54616	NF-YC	http://planttfdb.gao-lab.org/family.php?fam=NF-YC
Unigene5462	WRKY	http://planttfdb.gao-lab.org/family.php?fam=WRKY
Unigene55004	MYB	http://planttfdb.gao-lab.org/family.php?fam=MYB
Unigene55004	MYB_related	http://planttfdb.gao-lab.org/family.php?fam=MYB_related
Unigene55004	MYB	http://planttfdb.gao-lab.org/family.php?fam=MYB
Unigene55004	MYB_related	http://planttfdb.gao-lab.org/family.php?fam=MYB_related
Unigene55389	WRKY	http://planttfdb.gao-lab.org/family.php?fam=WRKY
Unigene5562	Trihelix	http://planttfdb.gao-lab.org/family.php?fam=Trihelix
Unigene55708	bZIP	http://planttfdb.gao-lab.org/family.php?fam=bZIP
Unigene56023	LFY	http://planttfdb.gao-lab.org/family.php?fam=LFY
Unigene561	HB-other	http://planttfdb.gao-lab.org/family.php?fam=HB-other
Unigene56116	ERF	http://planttfdb.gao-lab.org/family.php?fam=ERF
Unigene56116	RAV	http://planttfdb.gao-lab.org/family.php?fam=RAV
Unigene56116	AP2	http://planttfdb.gao-lab.org/family.php?fam=AP2
Unigene5619	ARR-B	http://planttfdb.gao-lab.org/family.php?fam=ARR-B
Unigene5619	G2-like	http://planttfdb.gao-lab.org/family.php?fam=G2-like
Unigene5635	WRKY	http://planttfdb.gao-lab.org/family.php?fam=WRKY
Unigene56553	bHLH	http://planttfdb.gao-lab.org/family.php?fam=bHLH
Unigene56554	WRKY	http://planttfdb.gao-lab.org/family.php?fam=WRKY
Unigene56953	TALE	http://planttfdb.gao-lab.org/family.php?fam=TALE
Unigene57066	GRAS	http://planttfdb.gao-lab.org/family.php?fam=GRAS
Unigene5722	M-type_MADS	http://planttfdb.gao-lab.org/family.php?fam=M-type_MADS
Unigene5722	MIKC_MADS	http://planttfdb.gao-lab.org/family.php?fam=MIKC_MADS
Unigene57334	bHLH	http://planttfdb.gao-lab.org/family.php?fam=bHLH
Unigene57360	bHLH	http://planttfdb.gao-lab.org/family.php?fam=bHLH
Unigene574	HB-other	http://planttfdb.gao-lab.org/family.php?fam=HB-other
Unigene574	HD-ZIP	http://planttfdb.gao-lab.org/family.php?fam=HD-ZIP
Unigene57401	ERF	http://planttfdb.gao-lab.org/family.php?fam=ERF
Unigene57401	AP2	http://planttfdb.gao-lab.org/family.php?fam=AP2
Unigene57401	RAV	http://planttfdb.gao-lab.org/family.php?fam=RAV
Unigene57627	bHLH	http://planttfdb.gao-lab.org/family.php?fam=bHLH
Unigene5783	M-type_MADS	http://planttfdb.gao-lab.org/family.php?fam=M-type_MADS
Unigene57908	GRF	http://planttfdb.gao-lab.org/family.php?fam=GRF
Unigene5816	ARF	http://planttfdb.gao-lab.org/family.php?fam=ARF
Unigene58242	HSF	http://planttfdb.gao-lab.org/family.php?fam=HSF
Unigene5830	Dof	http://planttfdb.gao-lab.org/family.php?fam=Dof
Unigene58339	NAC	http://planttfdb.gao-lab.org/family.php?fam=NAC
Unigene5865	E2F/DP	http://planttfdb.gao-lab.org/family.php?fam=E2F/DP
Unigene5865	E2F/DP	http://planttfdb.gao-lab.org/family.php?fam=E2F/DP
Unigene59003	WRKY	http://planttfdb.gao-lab.org/family.php?fam=WRKY
Unigene5916	TALE	http://planttfdb.gao-lab.org/family.php?fam=TALE
Unigene5939	FAR1	http://planttfdb.gao-lab.org/family.php?fam=FAR1
Unigene59392	MYB	http://planttfdb.gao-lab.org/family.php?fam=MYB
Unigene59392	MYB_related	http://planttfdb.gao-lab.org/family.php?fam=MYB_related
Unigene5968	FAR1	http://planttfdb.gao-lab.org/family.php?fam=FAR1
Unigene5982	TALE	http://planttfdb.gao-lab.org/family.php?fam=TALE
Unigene6004	bZIP	http://planttfdb.gao-lab.org/family.php?fam=bZIP
Unigene6015	GRAS	http://planttfdb.gao-lab.org/family.php?fam=GRAS
Unigene60188	AP2	http://planttfdb.gao-lab.org/family.php?fam=AP2
Unigene60188	ERF	http://planttfdb.gao-lab.org/family.php?fam=ERF
Unigene60188	RAV	http://planttfdb.gao-lab.org/family.php?fam=RAV
Unigene60399	ARR-B	http://planttfdb.gao-lab.org/family.php?fam=ARR-B
Unigene60399	G2-like	http://planttfdb.gao-lab.org/family.php?fam=G2-like
Unigene60650	LBD	http://planttfdb.gao-lab.org/family.php?fam=LBD
Unigene60670	Trihelix	http://planttfdb.gao-lab.org/family.php?fam=Trihelix
Unigene60699	GRF	http://planttfdb.gao-lab.org/family.php?fam=GRF
Unigene60768	YABBY	http://planttfdb.gao-lab.org/family.php?fam=YABBY
Unigene6087	MYB	http://planttfdb.gao-lab.org/family.php?fam=MYB
Unigene6087	MYB_related	http://planttfdb.gao-lab.org/family.php?fam=MYB_related
Unigene6087	MYB	http://planttfdb.gao-lab.org/family.php?fam=MYB
Unigene6087	MYB_related	http://planttfdb.gao-lab.org/family.php?fam=MYB_related
Unigene61029	Trihelix	http://planttfdb.gao-lab.org/family.php?fam=Trihelix
Unigene61244	TCP	http://planttfdb.gao-lab.org/family.php?fam=TCP
Unigene6137	MYB_related	http://planttfdb.gao-lab.org/family.php?fam=MYB_related
Unigene6139	bHLH	http://planttfdb.gao-lab.org/family.php?fam=bHLH
Unigene61524	Nin-like	http://planttfdb.gao-lab.org/family.php?fam=Nin-like
Unigene61655	B3	http://planttfdb.gao-lab.org/family.php?fam=B3
Unigene6233	bHLH	http://planttfdb.gao-lab.org/family.php?fam=bHLH
Unigene6269	Trihelix	http://planttfdb.gao-lab.org/family.php?fam=Trihelix
Unigene62891	ZF-HD	http://planttfdb.gao-lab.org/family.php?fam=ZF-HD
Unigene63553	Nin-like	http://planttfdb.gao-lab.org/family.php?fam=Nin-like
Unigene6378	FAR1	http://planttfdb.gao-lab.org/family.php?fam=FAR1
Unigene6388	GRAS	http://planttfdb.gao-lab.org/family.php?fam=GRAS
Unigene640	GRAS	http://planttfdb.gao-lab.org/family.php?fam=GRAS
Unigene64027	SRS	http://planttfdb.gao-lab.org/family.php?fam=SRS
Unigene6403	NF-YA	http://planttfdb.gao-lab.org/family.php?fam=NF-YA
Unigene6412	Trihelix	http://planttfdb.gao-lab.org/family.php?fam=Trihelix
Unigene64809	M-type_MADS	http://planttfdb.gao-lab.org/family.php?fam=M-type_MADS
Unigene64809	MIKC_MADS	http://planttfdb.gao-lab.org/family.php?fam=MIKC_MADS
Unigene65624	HB-other	http://planttfdb.gao-lab.org/family.php?fam=HB-other
Unigene65624	HD-ZIP	http://planttfdb.gao-lab.org/family.php?fam=HD-ZIP
Unigene6567	GRAS	http://planttfdb.gao-lab.org/family.php?fam=GRAS
Unigene65701	Nin-like	http://planttfdb.gao-lab.org/family.php?fam=Nin-like
Unigene66385	Trihelix	http://planttfdb.gao-lab.org/family.php?fam=Trihelix
Unigene66393	B3	http://planttfdb.gao-lab.org/family.php?fam=B3
Unigene66517	Trihelix	http://planttfdb.gao-lab.org/family.php?fam=Trihelix
Unigene67225	MYB_related	http://planttfdb.gao-lab.org/family.php?fam=MYB_related
Unigene6784	CO-like	http://planttfdb.gao-lab.org/family.php?fam=CO-like
Unigene67842	HSF	http://planttfdb.gao-lab.org/family.php?fam=HSF
Unigene68093	Trihelix	http://planttfdb.gao-lab.org/family.php?fam=Trihelix
Unigene6819	bHLH	http://planttfdb.gao-lab.org/family.php?fam=bHLH
Unigene68414	MYB	http://planttfdb.gao-lab.org/family.php?fam=MYB
Unigene68414	MYB_related	http://planttfdb.gao-lab.org/family.php?fam=MYB_related
Unigene6884	NAC	http://planttfdb.gao-lab.org/family.php?fam=NAC
Unigene68860	CAMTA	http://planttfdb.gao-lab.org/family.php?fam=CAMTA
Unigene68994	LBD	http://planttfdb.gao-lab.org/family.php?fam=LBD
Unigene6912	GRAS	http://planttfdb.gao-lab.org/family.php?fam=GRAS
Unigene6914	ARR-B	http://planttfdb.gao-lab.org/family.php?fam=ARR-B
Unigene6914	G2-like	http://planttfdb.gao-lab.org/family.php?fam=G2-like
Unigene6935	CO-like	http://planttfdb.gao-lab.org/family.php?fam=CO-like
Unigene6935	DBB	http://planttfdb.gao-lab.org/family.php?fam=DBB
Unigene6935	CO-like	http://planttfdb.gao-lab.org/family.php?fam=CO-like
Unigene6935	DBB	http://planttfdb.gao-lab.org/family.php?fam=DBB
Unigene6964	bZIP	http://planttfdb.gao-lab.org/family.php?fam=bZIP
Unigene6988	AP2	http://planttfdb.gao-lab.org/family.php?fam=AP2
Unigene6988	AP2	http://planttfdb.gao-lab.org/family.php?fam=AP2
Unigene6988	RAV	http://planttfdb.gao-lab.org/family.php?fam=RAV
Unigene6988	ERF	http://planttfdb.gao-lab.org/family.php?fam=ERF
Unigene69999	GRAS	http://planttfdb.gao-lab.org/family.php?fam=GRAS
Unigene70057	RAV	http://planttfdb.gao-lab.org/family.php?fam=RAV
Unigene70057	AP2	http://planttfdb.gao-lab.org/family.php?fam=AP2
Unigene70057	ERF	http://planttfdb.gao-lab.org/family.php?fam=ERF
Unigene70260	NAC	http://planttfdb.gao-lab.org/family.php?fam=NAC
Unigene71064	LFY	http://planttfdb.gao-lab.org/family.php?fam=LFY
Unigene71230	AP2	http://planttfdb.gao-lab.org/family.php?fam=AP2
Unigene71230	ERF	http://planttfdb.gao-lab.org/family.php?fam=ERF
Unigene71230	RAV	http://planttfdb.gao-lab.org/family.php?fam=RAV
Unigene714	ARF	http://planttfdb.gao-lab.org/family.php?fam=ARF
Unigene7164	CPP	http://planttfdb.gao-lab.org/family.php?fam=CPP
Unigene7164	CPP	http://planttfdb.gao-lab.org/family.php?fam=CPP
Unigene7175	NAC	http://planttfdb.gao-lab.org/family.php?fam=NAC
Unigene7176	GRAS	http://planttfdb.gao-lab.org/family.php?fam=GRAS
Unigene7180	bHLH	http://planttfdb.gao-lab.org/family.php?fam=bHLH
Unigene7182	bHLH	http://planttfdb.gao-lab.org/family.php?fam=bHLH
Unigene71858	Nin-like	http://planttfdb.gao-lab.org/family.php?fam=Nin-like
Unigene7234	WRKY	http://planttfdb.gao-lab.org/family.php?fam=WRKY
Unigene7234	WRKY	http://planttfdb.gao-lab.org/family.php?fam=WRKY
Unigene7259	ARR-B	http://planttfdb.gao-lab.org/family.php?fam=ARR-B
Unigene7259	G2-like	http://planttfdb.gao-lab.org/family.php?fam=G2-like
Unigene7261	FAR1	http://planttfdb.gao-lab.org/family.php?fam=FAR1
Unigene7288	bHLH	http://planttfdb.gao-lab.org/family.php?fam=bHLH
Unigene7300	TCP	http://planttfdb.gao-lab.org/family.php?fam=TCP
Unigene73467	MIKC_MADS	http://planttfdb.gao-lab.org/family.php?fam=MIKC_MADS
Unigene73467	M-type_MADS	http://planttfdb.gao-lab.org/family.php?fam=M-type_MADS
Unigene7349	CPP	http://planttfdb.gao-lab.org/family.php?fam=CPP
Unigene7349	CPP	http://planttfdb.gao-lab.org/family.php?fam=CPP
Unigene7359	GRAS	http://planttfdb.gao-lab.org/family.php?fam=GRAS
Unigene7362	B3	http://planttfdb.gao-lab.org/family.php?fam=B3
Unigene7362	ARF	http://planttfdb.gao-lab.org/family.php?fam=ARF
Unigene7436	FAR1	http://planttfdb.gao-lab.org/family.php?fam=FAR1
Unigene74450	Trihelix	http://planttfdb.gao-lab.org/family.php?fam=Trihelix
Unigene7456	FAR1	http://planttfdb.gao-lab.org/family.php?fam=FAR1
Unigene7472	SBP	http://planttfdb.gao-lab.org/family.php?fam=SBP
Unigene7554	NAC	http://planttfdb.gao-lab.org/family.php?fam=NAC
Unigene7565	B3	http://planttfdb.gao-lab.org/family.php?fam=B3
Unigene7565	ARF	http://planttfdb.gao-lab.org/family.php?fam=ARF
Unigene7583	Whirly	http://planttfdb.gao-lab.org/family.php?fam=Whirly
Unigene7585	FAR1	http://planttfdb.gao-lab.org/family.php?fam=FAR1
Unigene7589	GRAS	http://planttfdb.gao-lab.org/family.php?fam=GRAS
Unigene7621	Trihelix	http://planttfdb.gao-lab.org/family.php?fam=Trihelix
Unigene7622	AP2	http://planttfdb.gao-lab.org/family.php?fam=AP2
Unigene7622	RAV	http://planttfdb.gao-lab.org/family.php?fam=RAV
Unigene7622	ERF	http://planttfdb.gao-lab.org/family.php?fam=ERF
Unigene76335	MYB	http://planttfdb.gao-lab.org/family.php?fam=MYB
Unigene76335	MYB_related	http://planttfdb.gao-lab.org/family.php?fam=MYB_related
Unigene76335	MYB	http://planttfdb.gao-lab.org/family.php?fam=MYB
Unigene76335	MYB_related	http://planttfdb.gao-lab.org/family.php?fam=MYB_related
Unigene7635	GATA	http://planttfdb.gao-lab.org/family.php?fam=GATA
Unigene7639	B3	http://planttfdb.gao-lab.org/family.php?fam=B3
Unigene7639	ARF	http://planttfdb.gao-lab.org/family.php?fam=ARF
Unigene76618	MYB	http://planttfdb.gao-lab.org/family.php?fam=MYB
Unigene76618	MYB_related	http://planttfdb.gao-lab.org/family.php?fam=MYB_related
Unigene76618	MYB	http://planttfdb.gao-lab.org/family.php?fam=MYB
Unigene76618	MYB_related	http://planttfdb.gao-lab.org/family.php?fam=MYB_related
Unigene7705	GRAS	http://planttfdb.gao-lab.org/family.php?fam=GRAS
Unigene7733	STAT	http://planttfdb.gao-lab.org/family.php?fam=STAT
Unigene77350	MYB	http://planttfdb.gao-lab.org/family.php?fam=MYB
Unigene77350	MYB_related	http://planttfdb.gao-lab.org/family.php?fam=MYB_related
Unigene7751	SBP	http://planttfdb.gao-lab.org/family.php?fam=SBP
Unigene777	ARR-B	http://planttfdb.gao-lab.org/family.php?fam=ARR-B
Unigene777	G2-like	http://planttfdb.gao-lab.org/family.php?fam=G2-like
Unigene77888	HB-other	http://planttfdb.gao-lab.org/family.php?fam=HB-other
Unigene77888	HD-ZIP	http://planttfdb.gao-lab.org/family.php?fam=HD-ZIP
Unigene7806	Nin-like	http://planttfdb.gao-lab.org/family.php?fam=Nin-like
Unigene7806	Nin-like	http://planttfdb.gao-lab.org/family.php?fam=Nin-like
Unigene7812	GRAS	http://planttfdb.gao-lab.org/family.php?fam=GRAS
Unigene7843	Nin-like	http://planttfdb.gao-lab.org/family.php?fam=Nin-like
Unigene78620	SRS	http://planttfdb.gao-lab.org/family.php?fam=SRS
Unigene7863	NAC	http://planttfdb.gao-lab.org/family.php?fam=NAC
Unigene78882	GRF	http://planttfdb.gao-lab.org/family.php?fam=GRF
Unigene7897	Trihelix	http://planttfdb.gao-lab.org/family.php?fam=Trihelix
Unigene7940	Trihelix	http://planttfdb.gao-lab.org/family.php?fam=Trihelix
Unigene79698	ARR-B	http://planttfdb.gao-lab.org/family.php?fam=ARR-B
Unigene79698	G2-like	http://planttfdb.gao-lab.org/family.php?fam=G2-like
Unigene79964	MYB	http://planttfdb.gao-lab.org/family.php?fam=MYB
Unigene79964	MYB	http://planttfdb.gao-lab.org/family.php?fam=MYB
Unigene80117	MYB_related	http://planttfdb.gao-lab.org/family.php?fam=MYB_related
Unigene8035	GRAS	http://planttfdb.gao-lab.org/family.php?fam=GRAS
Unigene8059	NAC	http://planttfdb.gao-lab.org/family.php?fam=NAC
Unigene8060	bHLH	http://planttfdb.gao-lab.org/family.php?fam=bHLH
Unigene8065	Trihelix	http://planttfdb.gao-lab.org/family.php?fam=Trihelix
Unigene8075	Trihelix	http://planttfdb.gao-lab.org/family.php?fam=Trihelix
Unigene8085	NAC	http://planttfdb.gao-lab.org/family.php?fam=NAC
Unigene8086	NAC	http://planttfdb.gao-lab.org/family.php?fam=NAC
Unigene8131	GATA	http://planttfdb.gao-lab.org/family.php?fam=GATA
Unigene81967	B3	http://planttfdb.gao-lab.org/family.php?fam=B3
Unigene82041	GRF	http://planttfdb.gao-lab.org/family.php?fam=GRF
Unigene82099	AP2	http://planttfdb.gao-lab.org/family.php?fam=AP2
Unigene82099	ERF	http://planttfdb.gao-lab.org/family.php?fam=ERF
Unigene82099	RAV	http://planttfdb.gao-lab.org/family.php?fam=RAV
Unigene8268	HB-other	http://planttfdb.gao-lab.org/family.php?fam=HB-other
Unigene8268	HD-ZIP	http://planttfdb.gao-lab.org/family.php?fam=HD-ZIP
Unigene8276	MYB	http://planttfdb.gao-lab.org/family.php?fam=MYB
Unigene8276	MYB_related	http://planttfdb.gao-lab.org/family.php?fam=MYB_related
Unigene8276	MYB	http://planttfdb.gao-lab.org/family.php?fam=MYB
Unigene8276	MYB_related	http://planttfdb.gao-lab.org/family.php?fam=MYB_related
Unigene8276	MYB	http://planttfdb.gao-lab.org/family.php?fam=MYB
Unigene8276	MYB_related	http://planttfdb.gao-lab.org/family.php?fam=MYB_related
Unigene8281	B3	http://planttfdb.gao-lab.org/family.php?fam=B3
Unigene83	Trihelix	http://planttfdb.gao-lab.org/family.php?fam=Trihelix
Unigene83674	MYB	http://planttfdb.gao-lab.org/family.php?fam=MYB
Unigene83674	MYB_related	http://planttfdb.gao-lab.org/family.php?fam=MYB_related
Unigene83674	MYB	http://planttfdb.gao-lab.org/family.php?fam=MYB
Unigene83674	MYB_related	http://planttfdb.gao-lab.org/family.php?fam=MYB_related
Unigene8381	ARR-B	http://planttfdb.gao-lab.org/family.php?fam=ARR-B
Unigene8381	G2-like	http://planttfdb.gao-lab.org/family.php?fam=G2-like
Unigene8384	WRKY	http://planttfdb.gao-lab.org/family.php?fam=WRKY
Unigene839	B3	http://planttfdb.gao-lab.org/family.php?fam=B3
Unigene83924	MYB	http://planttfdb.gao-lab.org/family.php?fam=MYB
Unigene83924	MYB_related	http://planttfdb.gao-lab.org/family.php?fam=MYB_related
Unigene8422	GRAS	http://planttfdb.gao-lab.org/family.php?fam=GRAS
Unigene84326	M-type_MADS	http://planttfdb.gao-lab.org/family.php?fam=M-type_MADS
Unigene84326	MIKC_MADS	http://planttfdb.gao-lab.org/family.php?fam=MIKC_MADS
Unigene8483	Dof	http://planttfdb.gao-lab.org/family.php?fam=Dof
Unigene84947	NAC	http://planttfdb.gao-lab.org/family.php?fam=NAC
Unigene85187	AP2	http://planttfdb.gao-lab.org/family.php?fam=AP2
Unigene85187	ERF	http://planttfdb.gao-lab.org/family.php?fam=ERF
Unigene85187	RAV	http://planttfdb.gao-lab.org/family.php?fam=RAV
Unigene85817	Nin-like	http://planttfdb.gao-lab.org/family.php?fam=Nin-like
Unigene86095	MYB	http://planttfdb.gao-lab.org/family.php?fam=MYB
Unigene86095	MYB_related	http://planttfdb.gao-lab.org/family.php?fam=MYB_related
Unigene86095	MYB	http://planttfdb.gao-lab.org/family.php?fam=MYB
Unigene86095	MYB_related	http://planttfdb.gao-lab.org/family.php?fam=MYB_related
Unigene867	FAR1	http://planttfdb.gao-lab.org/family.php?fam=FAR1
Unigene87217	WRKY	http://planttfdb.gao-lab.org/family.php?fam=WRKY
Unigene87308	LBD	http://planttfdb.gao-lab.org/family.php?fam=LBD
Unigene8813	B3	http://planttfdb.gao-lab.org/family.php?fam=B3
Unigene8813	ARF	http://planttfdb.gao-lab.org/family.php?fam=ARF
Unigene88859	Dof	http://planttfdb.gao-lab.org/family.php?fam=Dof
Unigene8916	WRKY	http://planttfdb.gao-lab.org/family.php?fam=WRKY
Unigene90087	FAR1	http://planttfdb.gao-lab.org/family.php?fam=FAR1
Unigene91002	LBD	http://planttfdb.gao-lab.org/family.php?fam=LBD
Unigene9106	DBB	http://planttfdb.gao-lab.org/family.php?fam=DBB
Unigene9106	DBB	http://planttfdb.gao-lab.org/family.php?fam=DBB
Unigene9160	AP2	http://planttfdb.gao-lab.org/family.php?fam=AP2
Unigene9160	ERF	http://planttfdb.gao-lab.org/family.php?fam=ERF
Unigene9160	RAV	http://planttfdb.gao-lab.org/family.php?fam=RAV
Unigene9199	ZF-HD	http://planttfdb.gao-lab.org/family.php?fam=ZF-HD
Unigene920	B3	http://planttfdb.gao-lab.org/family.php?fam=B3
Unigene92266	MYB	http://planttfdb.gao-lab.org/family.php?fam=MYB
Unigene92266	MYB_related	http://planttfdb.gao-lab.org/family.php?fam=MYB_related
Unigene9230	Nin-like	http://planttfdb.gao-lab.org/family.php?fam=Nin-like
Unigene9240	NAC	http://planttfdb.gao-lab.org/family.php?fam=NAC
Unigene9335	bZIP	http://planttfdb.gao-lab.org/family.php?fam=bZIP
Unigene9339	GRAS	http://planttfdb.gao-lab.org/family.php?fam=GRAS
Unigene9345	CO-like	http://planttfdb.gao-lab.org/family.php?fam=CO-like
Unigene9346	GRAS	http://planttfdb.gao-lab.org/family.php?fam=GRAS
Unigene93473	Dof	http://planttfdb.gao-lab.org/family.php?fam=Dof
Unigene9382	TALE	http://planttfdb.gao-lab.org/family.php?fam=TALE
Unigene93829	FAR1	http://planttfdb.gao-lab.org/family.php?fam=FAR1
Unigene93972	GATA	http://planttfdb.gao-lab.org/family.php?fam=GATA
Unigene9398	RAV	http://planttfdb.gao-lab.org/family.php?fam=RAV
Unigene9398	AP2	http://planttfdb.gao-lab.org/family.php?fam=AP2
Unigene9398	ERF	http://planttfdb.gao-lab.org/family.php?fam=ERF
Unigene9458	SBP	http://planttfdb.gao-lab.org/family.php?fam=SBP
Unigene955	GATA	http://planttfdb.gao-lab.org/family.php?fam=GATA
Unigene9632	NF-YB	http://planttfdb.gao-lab.org/family.php?fam=NF-YB
Unigene96548	MYB	http://planttfdb.gao-lab.org/family.php?fam=MYB
Unigene96548	MYB_related	http://planttfdb.gao-lab.org/family.php?fam=MYB_related
Unigene9710	GRAS	http://planttfdb.gao-lab.org/family.php?fam=GRAS
Unigene97266	NAC	http://planttfdb.gao-lab.org/family.php?fam=NAC
Unigene97502	AP2	http://planttfdb.gao-lab.org/family.php?fam=AP2
Unigene97502	RAV	http://planttfdb.gao-lab.org/family.php?fam=RAV
Unigene97502	ERF	http://planttfdb.gao-lab.org/family.php?fam=ERF
Unigene9753	AP2	http://planttfdb.gao-lab.org/family.php?fam=AP2
Unigene9753	ERF	http://planttfdb.gao-lab.org/family.php?fam=ERF
Unigene9753	RAV	http://planttfdb.gao-lab.org/family.php?fam=RAV
Unigene9757	HB-other	http://planttfdb.gao-lab.org/family.php?fam=HB-other
Unigene9757	HD-ZIP	http://planttfdb.gao-lab.org/family.php?fam=HD-ZIP
Unigene9779	B3	http://planttfdb.gao-lab.org/family.php?fam=B3
Unigene9779	ARF	http://planttfdb.gao-lab.org/family.php?fam=ARF
Unigene9805	FAR1	http://planttfdb.gao-lab.org/family.php?fam=FAR1
Unigene98292	ERF	http://planttfdb.gao-lab.org/family.php?fam=ERF
Unigene98292	AP2	http://planttfdb.gao-lab.org/family.php?fam=AP2
Unigene98292	RAV	http://planttfdb.gao-lab.org/family.php?fam=RAV
Unigene9830	FAR1	http://planttfdb.gao-lab.org/family.php?fam=FAR1
Unigene98315	ERF	http://planttfdb.gao-lab.org/family.php?fam=ERF
Unigene98315	AP2	http://planttfdb.gao-lab.org/family.php?fam=AP2
Unigene98315	RAV	http://planttfdb.gao-lab.org/family.php?fam=RAV
Unigene9842	TCP	http://planttfdb.gao-lab.org/family.php?fam=TCP
Unigene98426	WRKY	http://planttfdb.gao-lab.org/family.php?fam=WRKY
Unigene98486	ARF	http://planttfdb.gao-lab.org/family.php?fam=ARF
Unigene9896	FAR1	http://planttfdb.gao-lab.org/family.php?fam=FAR1
Unigene9899	bZIP	http://planttfdb.gao-lab.org/family.php?fam=bZIP
Unigene993	NF-YA	http://planttfdb.gao-lab.org/family.php?fam=NF-YA
Unigene994	HB-other	http://planttfdb.gao-lab.org/family.php?fam=HB-other
Unigene9945	MYB	http://planttfdb.gao-lab.org/family.php?fam=MYB
Unigene9964	Dof	http://planttfdb.gao-lab.org/family.php?fam=Dof
Unigene99784	Nin-like	http://planttfdb.gao-lab.org/family.php?fam=Nin-like
