# Supplementary material for: Transcriptome Analysis Identifies Key Genes Involved in Response and Recovery to High Heat Stress Induced by Fire in Schima superba
Source: Genes (Basel). 2024 Aug 22;15(8):1108. doi: 10.3390/genes15081108 (PMC11353729; doi:10.3390/genes15081108)
Supplement: Supplementary file 1 [file genes-15-01108-s001.zip › Table S5 Differentially expressed unigenes in different comparisons in Schima superba.xlsx]

## Sheet: CK_vs_S1
ID	length	CK-1	CK-2	CK-3	S1-1	S1-2	S1-3	treatment	control	baseMeanTreatment	baseMeanControl	baseMean	log2FoldChange	lfcSE	stat	pvalue	padj	diffType	gene_name	go	kegg	pathway	cog	nr	pfam	tf	uniprot
Unigene10013	2537	7.18	2.93	4.27	1.74	2.48	2.07	S1	CK	41.9789	101.093	71.5361	-1.2719	0.3867	-3.28912	0.001005	0.0348893	Down	-	-	-	-	-	-	-	-	-
Unigene101049	371	41.23	62.1	35.93	12.38	18.72	16.03	S1	CK	39.4361	127.397	83.4168	-1.69227	0.384728	-4.39862	1.08941e-05	0.00118239	Down	-	-	-	-	-	-	-	-	-
Unigene10126	2524	35.89	42.51	33.43	15.25	14	20.66	S1	CK	543.902	1288.89	916.397	-1.2441	0.227279	-5.47391	4.40222e-08	1.4945e-05	Down	-	GO:0005506//iron ion binding`molecular_function`Binding to an iron (Fe) ion. [GOC:ai]	K17911//DWARF27`beta-carotene isomerase [EC:5.2.1.14]	ko00906//Carotenoid biosynthesis`Metabolism`Metabolism of terpenoids and polyketides;ko01110//Biosynthesis of secondary metabolites`Metabolism`Global and overview maps	-	KAF5938485.1//hypothetical protein HYC85_022744`[Camellia sinensis]	-	-	tr|A0A7J7GDT7|A0A7J7GDT7_CAMSI//D27-like_C domain-containing protein {ECO:0000259|Pfam:PF13225} OS=Camellia sinensis (Tea) ORFNames=HYC85_022744 {ECO:0000313|EMBL:KAF5938485.1} PE=4
Unigene101291	370	453.5	195.83	263.49	82.21	81.71	107.52	S1	CK	233.658	835.271	534.464	-1.83806	0.300161	-6.12359	9.14901e-10	5.68329e-07	Down	-	GO:0006979//response to oxidative stress`biological_process`Any process that results in a change in state or activity of a cell or an organism (in terms of movement, secretion, enzyme production, gene expression, etc.) as a result of oxidative stress, a state often resulting from exposure to high levels of reactive oxygen species, e.g. superoxide anions, hydrogen peroxide (H2O2), and hydroxyl rad…	K03781//katE, CAT, catB, srpA`catalase [EC:1.11.1.6]	ko00380//Tryptophan metabolism`Metabolism`Amino acid metabolism;ko00630//Glyoxylate and dicarboxylate metabolism`Metabolism`Carbohydrate metabolism;ko01100//Metabolic pathways`Metabolism`Global and overview maps;ko01110//Biosynthesis of secondary metabolites`Metabolism`Global and overview maps;ko01200//Carbon metabolism`Metabolism`Global and overview maps;ko04016//MAPK signaling pathway - plant`E…	-	CAC04509.1//catalase, partial`[Digitalis lanata]	-	-	tr|A0A7J8Z504|A0A7J8Z504_9ROSI//Catalase domain-containing protein {ECO:0000259|SMART:SM01060} OS=Gossypium laxum ORFNames=Golax_019018 {ECO:0000313|EMBL:MBA0706936.1} PE=4
Unigene101304	370	1.96	4.71	1.48	12.04	7.89	10.28	S1	CK	20.023	5.29479	12.6589	1.94397	0.711816	2.731	0.00631425	0.117272	Up	-	-	-	-	-	-	-	-	-
Unigene10133	2523	3.16	1.49	1.06	8.07	1.45	41.14	S1	CK	358.891	45.6357	202.264	2.97526	1.19095	2.49823	0.0124814	0.170922	Up	-	GO:0003700//DNA-binding transcription factor activity`molecular_function`A transcription regulator activity that modulates transcription of gene sets via selective and non-covalent binding to a specific double-stranded genomic DNA sequence (sometimes referred to as a motif) within a cis-regulatory region. Regulatory regions include promoters (proximal and distal) and enhancers. Genes are transcri…	-	-	-	XP_028081784.1//probable WRKY transcription factor 40 isoform X1`[Camellia sinensis]	-	-	tr|A0A7J7GAA9|A0A7J7GAA9_CAMSI//WRKY domain-containing protein {ECO:0000259|PROSITE:PS50811} OS=Camellia sinensis (Tea) ORFNames=HYC85_027433 {ECO:0000313|EMBL:KAF5936304.1} PE=4
Unigene101609	368	5.53	45.39	35.1	13.4	15.44	10.58	S1	CK	8.15439	24.5129	16.3336	-1.58656	0.752203	-2.10921	0.0349262	0.302843	Down	-	-	-	-	-	-	-	-	-
Unigene10162	2519	20	39.1	22.3	5.75	9.53	7.84	S1	CK	160.107	597.538	378.823	-1.90033	0.385879	-4.92467	8.45022e-07	0.000160203	Down	-	GO:0008168//methyltransferase activity`molecular_function`Catalysis of the transfer of a methyl group to an acceptor molecule. [ISBN:0198506732]	-	-	-	XP_028126370.1//uncharacterized protein LOC114323094`[Camellia sinensis]	-	-	tr|A0A4S4F2T3|A0A4S4F2T3_CAMSI//Methyltransf_11 domain-containing protein {ECO:0000259|Pfam:PF08241} OS=Camellia sinensis var. sinensis ORFNames=TEA_006466 {ECO:0000313|EMBL:THG23374.1} PE=4
Unigene10177	2517	3.86	3.95	3.09	1.24	0.85	1.2	S1	CK	26.4047	96.6767	61.5407	-1.86928	0.335981	-5.56366	2.64181e-08	1.0423e-05	Down	-	-	K11801//DCAF11`DDB1- and CUL4-associated factor 11	-	-	XP_028076550.1//LEC14B homolog`[Camellia sinensis]	-	-	tr|A0A7J7GP47|A0A7J7GP47_CAMSI//LEC14B homolog {ECO:0000256|PIRNR:PIRNR038135} OS=Camellia sinensis (Tea) ORFNames=HYC85_019333 {ECO:0000313|EMBL:KAF5941691.1} PE=3
Unigene102070	366	21.17	18.59	10.28	7.79	6.43	7.37	S1	CK	18.0803	45.6775	31.8789	-1.33422	0.462215	-2.88659	0.00389446	0.0862037	Down	-	-	-	-	-	-	-	-	-
Unigene10208	2513	77.87	48.59	45.61	16.25	15.22	15.24	S1	CK	422.195	1647.89	1035.04	-1.96486	0.239598	-8.20064	2.39103e-16	2.32695e-12	Down	-	GO:0016036//cellular response to phosphate starvation`biological_process`Any process that results in a change in state or activity of a cell (in terms of movement, secretion, enzyme production, gene expression, etc.) as a result of deprivation of phosphate. [GOC:jl]	K24195//XPR1, PHO1`xenotropic and polytropic retrovirus receptor 1	-	-	PSS01126.1//SPX domain-containing protein`[Actinidia chinensis var. chinensis]	-	-	tr|A0A2R6Q2N5|A0A2R6Q2N5_ACTCC//SPX domain-containing protein {ECO:0000313|EMBL:PSS01126.1} OS=Actinidia chinensis var. chinensis (Chinese soft-hair kiwi) ORFNames=CEY00_Acc22484 {ECO:0000313|EMBL:PSS01126.1} PE=4
Unigene1024	5183	3.46	0.2	1.73	0.54	0.53	0.82	S1	CK	38.9118	136.673	87.7926	-1.8131	0.702551	-2.58074	0.00985896	0.149606	Down	-	GO:0005524//ATP binding`molecular_function`Binding to ATP, adenosine 5'-triphosphate, a universally important coenzyme and enzyme regulator. [ISBN:0198506732];GO:0004672//protein kinase activity`molecular_function`Catalysis of the phosphorylation of an amino acid residue in a protein, usually according to the reaction: a protein + ATP = a phosphoprotein + ADP. [MetaCyc:PROTEIN-KINASE-RXN]	K12767//RIM15`serine/threonine-protein kinase RIM15 [EC:2.7.11.1]	-	-	XP_028106582.1//probable serine/threonine protein kinase IRE4 isoform X1`[Camellia sinensis]	PF00069.28//Pkinase`Protein kinase domain;PF07714.20//PK_Tyr_Ser-Thr`Protein tyrosine and serine/threonine kinase	-	tr|A0A4S4E0A4|A0A4S4E0A4_CAMSI//Protein kinase domain-containing protein {ECO:0000259|PROSITE:PS50011} OS=Camellia sinensis var. sinensis ORFNames=TEA_027398 {ECO:0000313|EMBL:THG09212.1} PE=4
Unigene1025	5183	4.5	0.88	1.76	0.87	0.34	1.16	S1	CK	67.9365	213.685	140.811	-1.65236	0.566164	-2.91852	0.00351693	0.0797851	Down	-	GO:0016021//integral component of membrane`cellular_component`The component of a membrane consisting of the gene products and protein complexes having at least some part of their peptide sequence embedded in the hydrophobic region of the membrane. [GOC:dos, GOC:go_curators];GO:0140359//ABC-type transporter activity`molecular_function`Primary active transporter characterized by two nucleotide-bind…	K05666//ABCC2`ATP-binding cassette, subfamily C (CFTR/MRP), member 2	ko02010//ABC transporters`Environmental Information Processing`Membrane transport	-	XP_028125548.1//ABC transporter C family member 8`[Camellia sinensis]	PF00664.26//ABC_membrane`ABC transporter transmembrane region;PF00005.30//ABC_tran`ABC transporter	-	tr|A0A2R6R0A4|A0A2R6R0A4_ACTCC//ABC-type xenobiotic transporter {ECO:0000256|ARBA:ARBA00012191} EC=7.6.2.2 {ECO:0000256|ARBA:ARBA00012191} OS=Actinidia chinensis var. chinensis (Chinese soft-hair kiwi) ORFNames=CEY00_Acc12757 {ECO:0000313|EMBL:PSS18052.1} PE=3
Unigene102886	363	9.94	0	4.33	15.71	10.05	14.69	S1	CK	25.2827	6.53787	15.9103	1.93762	0.884675	2.19021	0.0285093	0.273262	Up	-	GO:0016021//integral component of membrane`cellular_component`The component of a membrane consisting of the gene products and protein complexes having at least some part of their peptide sequence embedded in the hydrophobic region of the membrane. [GOC:dos, GOC:go_curators]	K23877//AXY4, AXY4L`xyloglucan O-acetyltransferase	-	-	KAA8536310.1//hypothetical protein F0562_028788`[Nyssa sinensis]	PF14416.9//PMR5N`PMR5 N terminal Domain	-	tr|A0A5B7BEX4|A0A5B7BEX4_DAVIN//PMR5N domain-containing protein {ECO:0000259|Pfam:PF14416} OS=Davidia involucrata (Dove tree) ORFNames=Din_036199 {ECO:0000313|EMBL:MPA66758.1} PE=3
Unigene10321	2499	0.28	0.18	0.18	0.55	0.41	0.69	S1	CK	23.1071	9.49823	16.3026	1.28367	0.544886	2.35585	0.0184806	0.212949	Up	-	-	-	-	-	-	-	-	-
Unigene103498	361	440.17	546.79	481.81	223.4	240.75	276.3	S1	CK	600.862	1292.7	946.782	-1.10503	0.207824	-5.31716	1.05399e-07	2.95888e-05	Down	-	GO:0016021//integral component of membrane`cellular_component`The component of a membrane consisting of the gene products and protein complexes having at least some part of their peptide sequence embedded in the hydrophobic region of the membrane. [GOC:dos, GOC:go_curators]	-	-	-	KAF5949711.1//hypothetical protein HYC85_011704`[Camellia sinensis]	-	-	tr|A0A7J7HBQ4|A0A7J7HBQ4_CAMSI//Uncharacterized protein {ECO:0000313|EMBL:KAF5949711.1} OS=Camellia sinensis (Tea) ORFNames=HYC85_011704 {ECO:0000313|EMBL:KAF5949711.1} PE=3
Unigene10374	2493	293.96	26.9	105.59	23.63	13.47	29.16	S1	CK	906.084	6093.42	3499.75	-2.74951	0.832535	-3.30257	0.000958015	0.0339444	Down	-	GO:0016788//hydrolase activity, acting on ester bonds`molecular_function`Catalysis of the hydrolysis of any ester bond. [GOC:jl]	K23737//NPC3`2-lysophosphatidate phosphatase [EC:3.1.3.106]	ko00561//Glycerolipid metabolism`Metabolism`Lipid metabolism;ko01100//Metabolic pathways`Metabolism`Global and overview maps	-	XP_028103660.1//non-specific phospholipase C1 isoform X1`[Camellia sinensis]	PF04185.17//Phosphoesterase`Phosphoesterase family	-	tr|A0A4V3WQX4|A0A4V3WQX4_CAMSI//Uncharacterized protein {ECO:0000313|EMBL:THG22017.1} OS=Camellia sinensis var. sinensis ORFNames=TEA_003098 {ECO:0000313|EMBL:THG22017.1} PE=4
Unigene104	7835	4.34	1.54	7.15	9	8.64	11.55	S1	CK	826.701	403.472	615.087	1.03413	0.395866	2.61231	0.00899321	0.142918	Up	-	GO:0005524//ATP binding`molecular_function`Binding to ATP, adenosine 5'-triphosphate, a universally important coenzyme and enzyme regulator. [ISBN:0198506732];GO:0004672//protein kinase activity`molecular_function`Catalysis of the phosphorylation of an amino acid residue in a protein, usually according to the reaction: a protein + ATP = a phosphoprotein + ADP. [MetaCyc:PROTEIN-KINASE-RXN]	-	-	-	THG05589.1//hypothetical protein TEA_011698`[Camellia sinensis var. sinensis]	-	-	tr|A0A4S4DR46|A0A4S4DR46_CAMSI//Protein kinase domain-containing protein {ECO:0000259|PROSITE:PS50011} OS=Camellia sinensis var. sinensis ORFNames=TEA_011698 {ECO:0000313|EMBL:THG05589.1} PE=4
Unigene10401	2490	203.5	164.82	158.04	75.6	78.95	73.27	S1	CK	1993.21	4852.53	3422.87	-1.28374	0.172965	-7.42197	1.15395e-13	3.36906e-10	Down	-	GO:0016021//integral component of membrane`cellular_component`The component of a membrane consisting of the gene products and protein complexes having at least some part of their peptide sequence embedded in the hydrophobic region of the membrane. [GOC:dos, GOC:go_curators]	K13348//MPV17`protein Mpv17	ko04146//Peroxisome`Cellular Processes`Transport and catabolism	-	XP_028082729.1//uncharacterized protein LOC114284036 isoform X3`[Camellia sinensis]	-	-	tr|A0A7J7H9D2|A0A7J7H9D2_CAMSI//Uncharacterized protein {ECO:0000313|EMBL:KAF5948871.1} OS=Camellia sinensis (Tea) ORFNames=HYC85_014828 {ECO:0000313|EMBL:KAF5948871.1} PE=3
Unigene10451	2484	0.44	1.06	0.76	0.26	0.23	0.19	S1	CK	6.17745	21.8367	14.0071	-1.82032	0.667618	-2.72659	0.00639918	0.118322	Down	-	-	-	-	-	KAA8524273.1//hypothetical protein F0562_010696`[Nyssa sinensis]	-	-	tr|A0A5J4ZZN3|A0A5J4ZZN3_9ASTE//Uncharacterized protein {ECO:0000313|EMBL:KAA8524273.1} OS=Nyssa sinensis ORFNames=F0562_010696 {ECO:0000313|EMBL:KAA8524273.1} PE=4
Unigene10460	2483	5.93	0.72	2.16	0.37	0.03	0.14	S1	CK	5.05552	91.8438	48.4497	-4.17373	0.838032	-4.9804	6.34533e-07	0.000126026	Down	-	GO:0016021//integral component of membrane`cellular_component`The component of a membrane consisting of the gene products and protein complexes having at least some part of their peptide sequence embedded in the hydrophobic region of the membrane. [GOC:dos, GOC:go_curators]	-	-	-	THG15936.1//hypothetical protein TEA_008971`[Camellia sinensis var. sinensis]	PF04640.17//PLATZ`PLATZ transcription factor	-	tr|A0A4S4EJ47|A0A4S4EJ47_CAMSI//Uncharacterized protein {ECO:0000313|EMBL:THG15936.1} OS=Camellia sinensis var. sinensis ORFNames=TEA_008971 {ECO:0000313|EMBL:THG15936.1} PE=4
Unigene10472	2481	7.3	2.49	4.03	0.52	0.88	1.55	S1	CK	35.7674	181.226	108.497	-2.3414	0.490955	-4.76907	1.85083e-06	0.000282198	Down	-	GO:0016021//integral component of membrane`cellular_component`The component of a membrane consisting of the gene products and protein complexes having at least some part of their peptide sequence embedded in the hydrophobic region of the membrane. [GOC:dos, GOC:go_curators]	-	-	-	KAF7061574.1//hypothetical protein CFC21_068258, partial`[Triticum aestivum]	-	-	tr|A0A287SMP0|A0A287SMP0_HORVV//Uncharacterized protein {ECO:0000313|EnsemblPlants:HORVU5Hr1G106960.6} OS=Hordeum vulgare subsp. vulgare (Domesticated barley) PE=4
Unigene10493	2478	1.77	1.04	3.8	5.21	5.19	4.62	S1	CK	175.175	85.1176	130.146	1.03788	0.44866	2.31329	0.0207067	0.225748	Up	-	GO:0016021//integral component of membrane`cellular_component`The component of a membrane consisting of the gene products and protein complexes having at least some part of their peptide sequence embedded in the hydrophobic region of the membrane. [GOC:dos, GOC:go_curators];GO:0005524//ATP binding`molecular_function`Binding to ATP, adenosine 5'-triphosphate, a universally important coenzyme and e…	K13420//FLS2`LRR receptor-like serine/threonine-protein kinase FLS2 [EC:2.7.11.1]	ko04016//MAPK signaling pathway - plant`Environmental Information Processing`Signal transduction;ko04626//Plant-pathogen interaction`Organismal Systems`Environmental adaptation	-	XP_028056827.1//receptor protein kinase-like protein ZAR1 isoform X1`[Camellia sinensis]	PF08263.15//LRRNT_2`Leucine rich repeat N-terminal domain;PF00069.28//Pkinase`Protein kinase domain;PF07714.20//PK_Tyr_Ser-Thr`Protein tyrosine and serine/threonine kinase	-	tr|A0A4S4ESZ7|A0A4S4ESZ7_CAMSI//Protein kinase domain-containing protein {ECO:0000259|PROSITE:PS50011} OS=Camellia sinensis var. sinensis ORFNames=TEA_001821 {ECO:0000313|EMBL:THG19993.1} PE=4
Unigene105209	354	16.01	21.7	8.1	4.36	2.35	6.73	S1	CK	8.60524	31.6446	20.1249	-1.86743	0.634158	-2.94474	0.00323227	0.0753749	Down	-	-	-	-	-	-	-	-	-
Unigene10552	2471	3.68	12.63	11.43	2.95	3.98	5.08	S1	CK	94.7909	248.975	171.883	-1.39255	0.463808	-3.00243	0.00267837	0.0666757	Down	-	GO:0003824//catalytic activity`molecular_function`Catalysis of a biochemical reaction at physiological temperatures. In biologically catalyzed reactions, the reactants are known as substrates, and the catalysts are naturally occurring macromolecular substances known as enzymes. Enzymes possess specific binding sites for substrates, and are usually composed wholly or largely of protein, but RNA th…	K01243//mtnN, mtn, pfs`adenosylhomocysteine nucleosidase [EC:3.2.2.9]	ko00270//Cysteine and methionine metabolism`Metabolism`Amino acid metabolism;ko01100//Metabolic pathways`Metabolism`Global and overview maps;ko01230//Biosynthesis of amino acids`Metabolism`Global and overview maps	-	XP_028090912.1//bark storage protein A-like isoform X1`[Camellia sinensis]	PF01048.23//PNP_UDP_1`Phosphorylase superfamily	-	tr|A0A438CYS4|A0A438CYS4_VITVI//Bark storage protein A {ECO:0000313|EMBL:RVW28337.1} OS=Vitis vinifera (Grape) ORFNames=CK203_099763 {ECO:0000313|EMBL:RVW28337.1} PE=4
Unigene105966	351	38.94	29.68	92.95	60.25	104.78	58.5	S1	CK	69.2653	31.8829	50.5741	1.11161	0.501433	2.21686	0.0266327	0.262604	Up	-	-	-	-	-	-	-	-	-
Unigene10613	2464	146.43	159.7	118.71	70.45	51.84	86.06	S1	CK	1326.6	2887.88	2107.24	-1.12197	0.231722	-4.84189	1.28609e-06	0.000213345	Down	-	GO:0016021//integral component of membrane`cellular_component`The component of a membrane consisting of the gene products and protein complexes having at least some part of their peptide sequence embedded in the hydrophobic region of the membrane. [GOC:dos, GOC:go_curators];GO:0016491//oxidoreductase activity`molecular_function`Catalysis of an oxidation-reduction (redox) reaction, a reversible ch…	K08360//CYB561`transmembrane ascorbate-dependent reductase [EC:7.2.1.3]	-	-	KAF5945618.1//hypothetical protein HYC85_015846`[Camellia sinensis]	PF03188.19//Cytochrom_B561`Eukaryotic cytochrome b561	-	tr|A0A7J7H1Q5|A0A7J7H1Q5_CAMSI//Cytochrome b561 domain-containing protein {ECO:0000259|PROSITE:PS50939} OS=Camellia sinensis (Tea) ORFNames=HYC85_015846 {ECO:0000313|EMBL:KAF5945618.1} PE=4
Unigene106717	348	7.38	2.11	0.87	11.77	15.94	9.02	S1	CK	22.9862	7.42163	15.2039	1.62503	0.772592	2.10334	0.0354357	0.305449	Up	-	-	-	-	-	-	-	-	-
Unigene10695	2455	2.84	0.6	1.21	0.63	0.25	0.65	S1	CK	21.0138	66.5049	43.7594	-1.66056	0.598414	-2.77493	0.00552128	0.108406	Down	-	GO:0005452//inorganic anion exchanger activity`molecular_function`Enables the transfer of a solute or solutes from one side of a membrane to the other according to the reaction: inorganic anion A(out) + inorganic anion B(in) = inorganic anion A(in) + inorganic anion B(out). [GOC:mah];GO:0016021//integral component of membrane`cellular_component`The component of a membrane consisting of the gene p…	K24194//BOR`boron transporter	-	-	XP_028091564.1//boron transporter 4-like isoform X2`[Camellia sinensis]	-	-	tr|A0A7J7FVK8|A0A7J7FVK8_CAMSI//Uncharacterized protein {ECO:0000313|EMBL:KAF5932372.1} OS=Camellia sinensis (Tea) ORFNames=HYC85_028543 {ECO:0000313|EMBL:KAF5932372.1} PE=3
Unigene10713	2453	20.12	7.39	6.99	41.36	13.94	70.5	S1	CK	332.314	140.197	236.255	1.24491	0.399501	3.11617	0.0018322	0.0510428	Up	-	-	K01426//E3.5.1.4, amiE`amidase [EC:3.5.1.4]	ko00330//Arginine and proline metabolism`Metabolism`Amino acid metabolism;ko00360//Phenylalanine metabolism`Metabolism`Amino acid metabolism;ko00380//Tryptophan metabolism`Metabolism`Amino acid metabolism;ko01100//Metabolic pathways`Metabolism`Global and overview maps	-	XP_028120739.1//probable amidase At4g34880`[Camellia sinensis]	PF01425.24//Amidase`Amidase	-	tr|A0A4S4F354|A0A4S4F354_CAMSI//Amidase domain-containing protein {ECO:0000259|Pfam:PF01425} OS=Camellia sinensis var. sinensis ORFNames=TEA_015960 {ECO:0000313|EMBL:THG23951.1} PE=4
Unigene107235	346	12.66	13.3	10.56	5.41	5.24	5.83	S1	CK	11.9672	28.7998	20.3835	-1.26444	0.481671	-2.62512	0.00866191	0.140236	Down	-	-	-	-	-	-	-	-	-
Unigene10738	2450	2.15	1.31	3.46	4.29	7.46	4.65	S1	CK	151.058	63.1437	107.101	1.25396	0.410014	3.05833	0.00222578	0.0586656	Up	-	GO:0005634//nucleus`cellular_component`A membrane-bounded organelle of eukaryotic cells in which chromosomes are housed and replicated. In most cells, the nucleus contains all of the cell's chromosomes except the organellar chromosomes, and is the site of RNA synthesis and processing. In some species, or in specialized cell types, RNA metabolism or DNA replication may be absent. [GOC:go_curators]…	K26213//FAMA`transcription factor FAMA	-	-	XP_028125116.1//transcription factor bHLH71-like`[Camellia sinensis]	PF00010.29//HLH`Helix-loop-helix DNA-binding domain	bHLH//http://planttfdb.gao-lab.org/family.php?fam=bHLH	tr|A0A4S4F3Z3|A0A4S4F3Z3_CAMSI//BHLH domain-containing protein {ECO:0000259|PROSITE:PS50888} OS=Camellia sinensis var. sinensis ORFNames=TEA_015951 {ECO:0000313|EMBL:THG23942.1} PE=4
Unigene10759	2447	41.05	1.18	14.27	1.98	1.13	1.62	S1	CK	25.0703	307.429	166.25	-3.61608	1.15661	-3.12645	0.0017693	0.0498613	Down	-	GO:0046872//metal ion binding`molecular_function`Binding to a metal ion. [GOC:ai]	-	-	-	GFY84151.1//hypothetical protein Acr_03g0009250`[Actinidia rufa]	-	-	tr|A0A7J0ECF2|A0A7J0ECF2_9ERIC//HMA domain-containing protein {ECO:0000259|Pfam:PF00403} OS=Actinidia rufa ORFNames=Acr_03g0009250 {ECO:0000313|EMBL:GFY84151.1} PE=4
Unigene10874	2435	84.66	58.75	45.54	20.49	16.6	29.12	S1	CK	500.399	2225.1	1362.75	-2.15233	0.355764	-6.04989	1.44946e-09	8.81636e-07	Down	-	GO:0016620//oxidoreductase activity, acting on the aldehyde or oxo group of donors, NAD or NADP as acceptor`molecular_function`Catalysis of an oxidation-reduction (redox) reaction in which an aldehyde or ketone (oxo) group acts as a hydrogen or electron donor and reduces NAD or NADP. [GOC:jl];GO:0006081//cellular aldehyde metabolic process`biological_process`The chemical reactions and pathways in…	K00129//ALDH3`aldehyde dehydrogenase (NAD(P)+) [EC:1.2.1.5]	ko00010//Glycolysis / Gluconeogenesis`Metabolism`Carbohydrate metabolism;ko00340//Histidine metabolism`Metabolism`Amino acid metabolism;ko00350//Tyrosine metabolism`Metabolism`Amino acid metabolism;ko00360//Phenylalanine metabolism`Metabolism`Amino acid metabolism;ko00410//beta-Alanine metabolism`Metabolism`Metabolism of other amino acids;ko01100//Metabolic pathways`Metabolism`Global and overview…	-	XP_028062135.1//aldehyde dehydrogenase family 3 member F1-like`[Camellia sinensis]	PF00171.25//Aldedh`Aldehyde dehydrogenase family	-	tr|A0A4S4ENA2|A0A4S4ENA2_CAMSI//Aldehyde dehydrogenase {ECO:0000256|PIRNR:PIRNR036492} OS=Camellia sinensis var. sinensis ORFNames=TEA_014784 {ECO:0000313|EMBL:THG17675.1} PE=3
Unigene10920	2430	10.85	0.42	5.28	0.96	0.24	0.28	S1	CK	11.4961	134.695	73.0956	-3.54875	0.870819	-4.07519	4.59765e-05	0.00349565	Down	-	GO:0020037//heme binding`molecular_function`Binding to a heme, a compound composed of iron complexed in a porphyrin (tetrapyrrole) ring. [GOC:ai];GO:0006979//response to oxidative stress`biological_process`Any process that results in a change in state or activity of a cell or an organism (in terms of movement, secretion, enzyme production, gene expression, etc.) as a result of oxidative stress, a…	K00430//E1.11.1.7`peroxidase [EC:1.11.1.7]	ko00940//Phenylpropanoid biosynthesis`Metabolism`Biosynthesis of other secondary metabolites;ko01100//Metabolic pathways`Metabolism`Global and overview maps;ko01110//Biosynthesis of secondary metabolites`Metabolism`Global and overview maps	-	PSS09538.1//Peroxidase`[Actinidia chinensis var. chinensis]	PF00141.26//peroxidase`Peroxidase	-	tr|A0A2R6QJF5|A0A2R6QJF5_ACTCC//Peroxidase {ECO:0000256|ARBA:ARBA00012313, ECO:0000256|RuleBase:RU362060} EC=1.11.1.7 {ECO:0000256|ARBA:ARBA00012313, ECO:0000256|RuleBase:RU362060} OS=Actinidia chinensis var. chinensis (Chinese soft-hair kiwi) ORFNames=CEY00_Acc16561 {ECO:0000313|EMBL:PSS09538.1} PE=3
Unigene10923	2430	11.07	5.92	7.84	1.81	0.85	2.35	S1	CK	46.7994	276.003	161.401	-2.55619	0.357656	-7.14707	8.86517e-13	1.84877e-09	Down	-	GO:0034220//ion transmembrane transport`biological_process`A process in which an ion is transported across a membrane. [GOC:mah];GO:0016021//integral component of membrane`cellular_component`The component of a membrane consisting of the gene products and protein complexes having at least some part of their peptide sequence embedded in the hydrophobic region of the membrane. [GOC:dos, GOC:go_curat…	K25841//ALMT`aluminum-activated malate transporter family protein	-	-	KAF5960116.1//hypothetical protein HYC85_001325`[Camellia sinensis]	PF11744.11//ALMT`Aluminium activated malate transporter;PF13515.9//FUSC_2`Fusaric acid resistance protein-like	-	tr|A0A7J7I6J3|A0A7J7I6J3_CAMSI//Uncharacterized protein {ECO:0000313|EMBL:KAF5960116.1} OS=Camellia sinensis (Tea) ORFNames=HYC85_001325 {ECO:0000313|EMBL:KAF5960116.1} PE=3
Unigene109509	337	12.65	17.96	9.44	4.84	6.57	8.68	S1	CK	13.5825	29.8178	21.7001	-1.12956	0.539316	-2.09444	0.0362212	0.308289	Down	-	-	-	-	-	-	-	-	-
Unigene10955	2426	0.16	0.19	0.12	0.59	0.14	0.68	S1	CK	18.9684	6.88653	12.9275	1.47276	0.749116	1.966	0.049299	0.360555	Up	-	-	K14494//DELLA`DELLA protein	ko04075//Plant hormone signal transduction`Environmental Information Processing`Signal transduction	-	KAF5930516.1//hypothetical protein HYC85_031389`[Camellia sinensis]	PF03514.17//GRAS`GRAS domain family	GRAS//http://planttfdb.gao-lab.org/family.php?fam=GRAS	tr|A0A7J7FU17|A0A7J7FU17_CAMSI//Uncharacterized protein {ECO:0000313|EMBL:KAF5930516.1} OS=Camellia sinensis (Tea) ORFNames=HYC85_031389 {ECO:0000313|EMBL:KAF5930516.1} PE=3
Unigene10985	2423	37.26	23.96	21.15	13.99	10.15	13.89	S1	CK	204.044	518.402	361.223	-1.34476	0.28793	-4.67042	3.0058e-06	0.000419891	Down	-	-	-	-	-	KAF5955432.1//hypothetical protein HYC85_008288`[Camellia sinensis]	-	-	tr|A0A7J7HRE0|A0A7J7HRE0_CAMSI//Uncharacterized protein {ECO:0000313|EMBL:KAF5955432.1} OS=Camellia sinensis (Tea) ORFNames=HYC85_008288 {ECO:0000313|EMBL:KAF5955432.1} PE=4
Unigene11103	2410	8.48	0.35	3.72	0.36	0.14	0.69	S1	CK	15.8172	173.495	94.6561	-3.45372	1.15531	-2.98944	0.00279493	0.0686297	Down	-	GO:0006817//phosphate ion transport`biological_process`The directed movement of phosphate into, out of or within a cell, or between cells, by means of some agent such as a transporter or pore. [GOC:krc];GO:0016021//integral component of membrane`cellular_component`The component of a membrane consisting of the gene products and protein complexes having at least some part of their peptide sequence …	K02575//NRT2, narK, nrtP, nasA`MFS transporter, NNP family, nitrate/nitrite transporter	ko00910//Nitrogen metabolism`Metabolism`Energy metabolism	-	PSS28507.1//High affinity nitrate transporter 2.5 like`[Actinidia chinensis var. chinensis]	PF07690.19//MFS_1`Major Facilitator Superfamily	-	tr|A0A2R6RER8|A0A2R6RER8_ACTCC//High affinity nitrate transporter 2.5 like {ECO:0000313|EMBL:PSS28507.1} OS=Actinidia chinensis var. chinensis (Chinese soft-hair kiwi) ORFNames=CEY00_Acc06188 {ECO:0000313|EMBL:PSS28507.1} PE=3
Unigene11132	2407	5.58	11.53	7.87	2.88	3.72	3.01	S1	CK	59.3729	158.309	108.841	-1.41379	0.356403	-3.96683	7.28356e-05	0.00507039	Down	-	-	-	-	-	XP_028068012.1//uncharacterized protein LOC114270656`[Camellia sinensis]	-	-	tr|A0A4S4EM80|A0A4S4EM80_CAMSI//Uncharacterized protein {ECO:0000313|EMBL:THG17255.1} OS=Camellia sinensis var. sinensis ORFNames=TEA_015011 {ECO:0000313|EMBL:THG17255.1} PE=4
Unigene111405	330	5	9.61	11.97	31.03	6.08	64.28	S1	CK	31.4455	9.15669	20.3011	1.78242	0.777515	2.29245	0.0218796	0.233053	Up	-	GO:0048046//apoplast`cellular_component`The cell membranes and intracellular regions in a plant are connected through plasmodesmata, and plants may be described as having two major compartments: the living symplast and the non-living apoplast. The apoplast is external to the plasma membrane and includes cell walls, intercellular spaces and the lumen of dead structures such as xylem vessels. Water…	K05909//E1.10.3.2`laccase [EC:1.10.3.2]	-	-	XP_028101548.1//laccase-14-like`[Camellia sinensis]	PF07732.18//Cu-oxidase_3`Multicopper oxidase	-	tr|A0A4S4E4Z8|A0A4S4E4Z8_CAMSI//Laccase {ECO:0000256|ARBA:ARBA00012297, ECO:0000256|RuleBase:RU361119} EC=1.10.3.2 {ECO:0000256|ARBA:ARBA00012297, ECO:0000256|RuleBase:RU361119} Benzenediol:oxygen oxidoreductase {ECO:0000256|RuleBase:RU361119} Diphenol oxidase {ECO:0000256|RuleBase:RU361119} Urishiol oxidase {ECO:0000256|RuleBase:RU361119} OS=Camellia sinensis var. sinensis ORFNames=TEA_023370 {E…
Unigene111459	330	4.47	0	3	16.44	0.99	27.59	S1	CK	27.5683	4.89564	16.232	2.48297	1.14489	2.16874	0.0301025	0.28088	Up	-	-	-	-	-	-	-	-	-
Unigene11161	2405	0.4	0.33	0.44	0.9	0.73	0.74	S1	CK	29.3995	12.4205	20.91	1.23532	0.482095	2.56241	0.010395	0.153978	Up	-	GO:0016021//integral component of membrane`cellular_component`The component of a membrane consisting of the gene products and protein complexes having at least some part of their peptide sequence embedded in the hydrophobic region of the membrane. [GOC:dos, GOC:go_curators];GO:0004713//protein tyrosine kinase activity`molecular_function`Catalysis of the reaction: ATP + a protein tyrosine = ADP + …	-	-	-	XP_028103670.1//receptor-like serine/threonine-protein kinase SD1-8`[Camellia sinensis]	PF01453.27//B_lectin`D-mannose binding lectin;PF00954.23//S_locus_glycop`S-locus glycoprotein domain;PF08276.14//PAN_2`PAN-like domain	-	tr|A0A4S4EHI2|A0A4S4EHI2_CAMSI//Uncharacterized protein {ECO:0000313|EMBL:THG15949.1} OS=Camellia sinensis var. sinensis ORFNames=TEA_029908 {ECO:0000313|EMBL:THG15949.1} PE=4
Unigene11173	2404	7	2.02	4.21	2.05	1.87	1.85	S1	CK	45.5413	115.902	80.7218	-1.3496	0.442596	-3.04929	0.00229384	0.0599025	Down	-	GO:0016021//integral component of membrane`cellular_component`The component of a membrane consisting of the gene products and protein complexes having at least some part of their peptide sequence embedded in the hydrophobic region of the membrane. [GOC:dos, GOC:go_curators];GO:0006817//phosphate ion transport`biological_process`The directed movement of phosphate into, out of or within a cell, or …	K08177//oxlT`MFS transporter, OFA family, oxalate/formate antiporter	-	-	KAF5946976.1//hypothetical protein HYC85_017204`[Camellia sinensis]	-	-	tr|A0A7J7H5D9|A0A7J7H5D9_CAMSI//Nodulin-like domain-containing protein {ECO:0000259|Pfam:PF06813} OS=Camellia sinensis (Tea) ORFNames=HYC85_017204 {ECO:0000313|EMBL:KAF5946976.1} PE=3
Unigene111778	329	8.51	5.9	9.08	26.94	32.6	29.38	S1	CK	56.5533	15.8654	36.2094	1.8274	0.398109	4.59021	4.428e-06	0.000582342	Up	-	GO:0016021//integral component of membrane`cellular_component`The component of a membrane consisting of the gene products and protein complexes having at least some part of their peptide sequence embedded in the hydrophobic region of the membrane. [GOC:dos, GOC:go_curators]	-	-	-	PON95574.1//hypothetical protein TorRG33x02_087200`[Trema orientale]	-	-	tr|A0A2P5FCS1|A0A2P5FCS1_TREOI//Uncharacterized protein {ECO:0000313|EMBL:PON95574.1} OS=Trema orientale (Charcoal tree) (Celtis orientalis) ORFNames=TorRG33x02_087200 {ECO:0000313|EMBL:PON95574.1} PE=4
Unigene11228	2397	27.73	19.17	16.74	6.62	7.88	6.61	S1	CK	229.17	546.908	388.039	-1.25536	0.259415	-4.83918	1.30374e-06	0.00021505	Down	-	-	-	-	-	XP_028057136.1//uncharacterized protein LOC114261122`[Camellia sinensis]	-	-	tr|A0A4V3WQC8|A0A4V3WQC8_CAMSI//Uncharacterized protein {ECO:0000313|EMBL:THG19807.1} OS=Camellia sinensis var. sinensis ORFNames=TEA_018561 {ECO:0000313|EMBL:THG19807.1} PE=4
Unigene11232	2397	9.1	14.56	10.37	2.39	4.11	5.53	S1	CK	124.442	365.238	244.84	-1.55268	0.363485	-4.27164	1.94041e-05	0.00186971	Down	-	GO:0048046//apoplast`cellular_component`The cell membranes and intracellular regions in a plant are connected through plasmodesmata, and plants may be described as having two major compartments: the living symplast and the non-living apoplast. The apoplast is external to the plasma membrane and includes cell walls, intercellular spaces and the lumen of dead structures such as xylem vessels. Water…	K05909//E1.10.3.2`laccase [EC:1.10.3.2]	-	-	KAA8538002.1//hypothetical protein F0562_027418`[Nyssa sinensis]	PF07732.18//Cu-oxidase_3`Multicopper oxidase;PF00394.25//Cu-oxidase`Multicopper oxidase;PF07731.17//Cu-oxidase_2`Multicopper oxidase	-	tr|A0A5J5B7Z1|A0A5J5B7Z1_9ASTE//Laccase {ECO:0000256|ARBA:ARBA00012297, ECO:0000256|RuleBase:RU361119} EC=1.10.3.2 {ECO:0000256|ARBA:ARBA00012297, ECO:0000256|RuleBase:RU361119} Benzenediol:oxygen oxidoreductase {ECO:0000256|RuleBase:RU361119} Diphenol oxidase {ECO:0000256|RuleBase:RU361119} Urishiol oxidase {ECO:0000256|RuleBase:RU361119} OS=Nyssa sinensis ORFNames=F0562_027418 {ECO:0000313|EMBL…
Unigene112494	327	48.35	19.51	22.56	9.49	7.14	10.49	S1	CK	16.7254	59.8885	38.3069	-1.83999	0.478182	-3.84789	0.000119141	0.00740097	Down	-	GO:0004345//glucose-6-phosphate dehydrogenase activity`molecular_function`Catalysis of the reaction: D-glucose 6-phosphate + NADP+ = D-glucono-1,5-lactone 6-phosphate + NADPH + H+. [EC:1.1.1.49];GO:0050661//NADP binding`molecular_function`Binding to nicotinamide-adenine dinucleotide phosphate, a coenzyme involved in many redox and biosynthetic reactions; binding may be to either the oxidized form…	-	-	-	XP_028076839.1//glucose-6-phosphate 1-dehydrogenase, chloroplastic-like`[Camellia sinensis]	-	-	tr|A0A7J7HIQ7|A0A7J7HIQ7_CAMSI//Glucose-6-phosphate 1-dehydrogenase {ECO:0000256|RuleBase:RU362120} EC=1.1.1.49 {ECO:0000256|RuleBase:RU362120} OS=Camellia sinensis (Tea) ORFNames=HYC85_010734 {ECO:0000313|EMBL:KAF5952790.1} PE=3
Unigene11330	2388	15.31	1.11	2.65	0.68	0.51	1.24	S1	CK	25.5567	207.748	116.652	-3.02257	1.05503	-2.86492	0.0041711	0.0904079	Down	-	GO:0005506//iron ion binding`molecular_function`Binding to an iron (Fe) ion. [GOC:ai];GO:0016705//oxidoreductase activity, acting on paired donors, with incorporation or reduction of molecular oxygen`molecular_function`Catalysis of an oxidation-reduction (redox) reaction in which hydrogen or electrons are transferred from each of two donors, and molecular oxygen is reduced or incorporated into a …	K15099//CYP76B6, G10H`geraniol 8-hydroxylase [EC:1.14.14.83]	ko00902//Monoterpenoid biosynthesis`Metabolism`Metabolism of terpenoids and polyketides;ko01100//Metabolic pathways`Metabolism`Global and overview maps;ko01110//Biosynthesis of secondary metabolites`Metabolism`Global and overview maps	-	KAF5956101.1//hypothetical protein HYC85_008957`[Camellia sinensis]	PF00067.25//p450`Cytochrome P450	-	tr|A0A7J7HV39|A0A7J7HV39_CAMSI//Uncharacterized protein {ECO:0000313|EMBL:KAF5956101.1} OS=Camellia sinensis (Tea) ORFNames=HYC85_008957 {ECO:0000313|EMBL:KAF5956101.1} PE=3
Unigene11376	2383	61.87	56.47	40.43	27.55	24.36	28.34	S1	CK	639.327	1345.33	992.327	-1.07304	0.222552	-4.82155	1.42445e-06	0.000232336	Down	-	GO:0050896//response to stimulus`biological_process`Any process that results in a change in state or activity of a cell or an organism (in terms of movement, secretion, enzyme production, gene expression, etc.) as a result of a stimulus. The process begins with detection of the stimulus and ends with a change in state or activity or the cell or organism. [GOC:ai, GOC:bf];GO:0016021//integral comp…	K14638//SLC15A3_4, PHT, NPF8`solute carrier family 15 (peptide/histidine transporter), member 3/4	-	-	XP_028064352.1//protein NRT1/ PTR FAMILY 5.5-like isoform X1`[Camellia sinensis]	PF00854.24//PTR2`POT family	-	tr|A0A4S4EKI3|A0A4S4EKI3_CAMSI//Uncharacterized protein {ECO:0000313|EMBL:THG16732.1} OS=Camellia sinensis var. sinensis ORFNames=TEA_020080 {ECO:0000313|EMBL:THG16732.1} PE=3
Unigene113908	322	17.57	17.25	16.07	6.62	10.66	8.25	S1	CK	15.3511	32.7993	24.0752	-1.09952	0.461207	-2.384	0.0171254	0.204281	Down	-	-	-	-	-	-	-	-	-
Unigene11394	2381	23.71	11.81	11.88	7.62	6.58	4.97	S1	CK	120.396	370.737	245.566	-1.62304	0.33083	-4.90597	9.2969e-07	0.000167551	Down	-	GO:0005524//ATP binding`molecular_function`Binding to ATP, adenosine 5'-triphosphate, a universally important coenzyme and enzyme regulator. [ISBN:0198506732];GO:0004672//protein kinase activity`molecular_function`Catalysis of the phosphorylation of an amino acid residue in a protein, usually according to the reaction: a protein + ATP = a phosphoprotein + ADP. [MetaCyc:PROTEIN-KINASE-RXN]	K13430//PBS1`serine/threonine-protein kinase PBS1 [EC:2.7.11.1]	ko04626//Plant-pathogen interaction`Organismal Systems`Environmental adaptation	-	XP_028082958.1//probable serine/threonine-protein kinase PIX13`[Camellia sinensis]	PF00069.28//Pkinase`Protein kinase domain;PF07714.20//PK_Tyr_Ser-Thr`Protein tyrosine and serine/threonine kinase	-	tr|A0A4S4DZ79|A0A4S4DZ79_CAMSI//Protein kinase domain-containing protein {ECO:0000259|PROSITE:PS50011} OS=Camellia sinensis var. sinensis ORFNames=TEA_019011 {ECO:0000313|EMBL:THG08185.1} PE=4
Unigene114130	321	29.5	0.53	12.4	2.87	0	0	S1	CK	1.57558	25.8569	13.7163	-4.02553	1.43958	-2.79633	0.00516872	0.103858	Down	-	-	-	-	-	-	-	-	-
Unigene11557	2361	2.45	1.43	5.34	6.76	8.19	10.15	S1	CK	232.791	112.033	172.412	1.05232	0.365087	2.88239	0.00394672	0.0870367	Up	-	-	K24637//ZBED1`zinc finger BED domain-containing protein 1 (E3 SUMO-protein ligase ZBED1) [EC:2.3.2.-]	-	-	KAH7858798.1//hypothetical protein Vadar_028184`[Vaccinium darrowii]	PF14372.9//DUF4413`Domain of unknown function (DUF4413);PF05699.17//Dimer_Tnp_hAT`hAT family C-terminal dimerisation region	-	tr|A0A834LS15|A0A834LS15_RHOSS//PPM-type phosphatase domain-containing protein {ECO:0000259|Pfam:PF00481} OS=Rhododendron simsii (Sims's rhododendron) ORFNames=RHSIM_Rhsim02G0001100 {ECO:0000313|EMBL:KAF7149995.1} PE=4
Unigene11563	2361	2.08	0.94	1.39	0.88	0.53	0.88	S1	CK	27.5666	56.1249	41.8457	-1.02527	0.416074	-2.46416	0.0137334	0.179161	Down	-	GO:0015031//protein transport`biological_process`The directed movement of proteins into, out of or within a cell, or between cells, by means of some agent such as a transporter or pore. [GOC:ai]	-	-	-	XP_028071714.1//uncharacterized protein LOC114274052`[Camellia sinensis]	-	-	tr|A0A4S4EBU4|A0A4S4EBU4_CAMSI//Uncharacterized protein {ECO:0000313|EMBL:THG13688.1} OS=Camellia sinensis var. sinensis ORFNames=TEA_007427 {ECO:0000313|EMBL:THG13688.1} PE=3
Unigene115726	316	213.96	3.98	61.93	6.99	2.35	5.21	S1	CK	7.96135	163.148	85.5546	-4.35525	1.3022	-3.34453	0.000824224	0.0304608	Down	-	GO:0006950//response to stress`biological_process`Any process that results in a change in state or activity of a cell or an organism (in terms of movement, secretion, enzyme production, gene expression, etc.) as a result of a disturbance in organismal or cellular homeostasis, usually, but not necessarily, exogenous (e.g. temperature, humidity, ionizing radiation). [GOC:mah]	K18819//GOLS`inositol 3-alpha-galactosyltransferase [EC:2.4.1.123]	ko00052//Galactose metabolism`Metabolism`Carbohydrate metabolism;ko01100//Metabolic pathways`Metabolism`Global and overview maps	-	AVG45348.1//galactinol synthase 5`[Malus domestica]	PF01501.23//Glyco_transf_8`Glycosyl transferase family 8	-	tr|A0A2L2DGR4|A0A2L2DGR4_MALDO//Hexosyltransferase {ECO:0000256|RuleBase:RU362027} EC=2.4.1.- {ECO:0000256|RuleBase:RU362027} OS=Malus domestica (Apple) (Pyrus malus) PE=2
Unigene11590	2358	224.48	42.84	83.86	4.13	3.67	11.5	S1	CK	176.132	3325.52	1750.83	-4.2386	0.782926	-5.4138	6.17013e-08	1.85715e-05	Down	-	-	K18819//GOLS`inositol 3-alpha-galactosyltransferase [EC:2.4.1.123]	ko00052//Galactose metabolism`Metabolism`Carbohydrate metabolism;ko01100//Metabolic pathways`Metabolism`Global and overview maps	-	KAF8408255.1//hypothetical protein HHK36_007403`[Tetracentron sinense]	-	-	tr|A0A834ZMF1|A0A834ZMF1_9MAGN//Hexosyltransferase {ECO:0000256|RuleBase:RU362027} EC=2.4.1.- {ECO:0000256|RuleBase:RU362027} OS=Tetracentron sinense ORFNames=HHK36_007403 {ECO:0000313|EMBL:KAF8408255.1} PE=3
Unigene115919	315	14.85	6.43	21.04	16.04	50.03	35.2	S1	CK	24.0191	8.93533	16.4772	1.41207	0.7138	1.97824	0.0479013	0.355497	Up	-	-	-	-	-	-	-	-	-
Unigene117209	311	28.83	23.71	19.56	9.78	7.68	16.4	S1	CK	17.927	41.987	29.957	-1.22211	0.45166	-2.70581	0.00681375	0.122949	Down	-	-	-	-	-	-	-	-	-
Unigene11788	2337	0.44	0.45	0.41	0.91	0.36	1.86	S1	CK	35.4295	14.2003	24.8149	1.32057	0.615197	2.14658	0.0318269	0.289928	Up	-	GO:0005524//ATP binding`molecular_function`Binding to ATP, adenosine 5'-triphosphate, a universally important coenzyme and enzyme regulator. [ISBN:0198506732];GO:0004672//protein kinase activity`molecular_function`Catalysis of the phosphorylation of an amino acid residue in a protein, usually according to the reaction: a protein + ATP = a phosphoprotein + ADP. [MetaCyc:PROTEIN-KINASE-RXN]	K13420//FLS2`LRR receptor-like serine/threonine-protein kinase FLS2 [EC:2.7.11.1]	ko04016//MAPK signaling pathway - plant`Environmental Information Processing`Signal transduction;ko04626//Plant-pathogen interaction`Organismal Systems`Environmental adaptation	-	XP_028112104.1//probably inactive leucine-rich repeat receptor-like protein kinase At5g48380`[Camellia sinensis]	PF00069.28//Pkinase`Protein kinase domain;PF07714.20//PK_Tyr_Ser-Thr`Protein tyrosine and serine/threonine kinase	-	tr|A0A4S4DGU4|A0A4S4DGU4_CAMSI//Uncharacterized protein {ECO:0000313|EMBL:THG01972.1} OS=Camellia sinensis var. sinensis ORFNames=TEA_002538 {ECO:0000313|EMBL:THG01972.1} PE=4
Unigene11789	2337	27.14	13.47	54.62	85.21	106.45	86.01	S1	CK	2190.84	813.64	1502.24	1.42864	0.413049	3.45876	0.000542678	0.0226992	Up	-	GO:0046983//protein dimerization activity`molecular_function`The formation of a protein dimer, a macromolecular structure consists of two noncovalently associated identical or nonidentical subunits. [ISBN:0198506732];GO:0008171//O-methyltransferase activity`molecular_function`Catalysis of the transfer of a methyl group to the oxygen atom of an acceptor molecule. [GOC:ai];GO:0032259//methylation`b…	K22588//ASMT`acetylserotonin O-methyltransferase, plant [EC:2.1.1.4]	ko00380//Tryptophan metabolism`Metabolism`Amino acid metabolism;ko01100//Metabolic pathways`Metabolism`Global and overview maps;ko01110//Biosynthesis of secondary metabolites`Metabolism`Global and overview maps	-	THG07224.1//hypothetical protein TEA_004330`[Camellia sinensis var. sinensis]	PF00891.21//Methyltransf_2`O-methyltransferase domain	-	tr|A0A4S4DW01|A0A4S4DW01_CAMSI//Uncharacterized protein {ECO:0000313|EMBL:THG07224.1} OS=Camellia sinensis var. sinensis ORFNames=TEA_004330 {ECO:0000313|EMBL:THG07224.1} PE=3
Unigene11921	2321	60.2	2.41	22.24	0	0	0.1	S1	CK	0.622005	602.3	301.461	-9.89241	1.8317	-5.40068	6.63888e-08	1.95787e-05	Down	-	GO:0006486//protein glycosylation`biological_process`A protein modification process that results in the addition of a carbohydrate or carbohydrate derivative unit to a protein amino acid, e.g. the addition of glycan chains to proteins. [GOC:curators, GOC:pr];GO:0004659//prenyltransferase activity`molecular_function`Catalysis of the transfer of a prenyl group from one compound (donor) to another (…	K11778//DHDDS, RER2, SRT1`ditrans,polycis-polyprenyl diphosphate synthase [EC:2.5.1.87]	ko00900//Terpenoid backbone biosynthesis`Metabolism`Metabolism of terpenoids and polyketides;ko01110//Biosynthesis of secondary metabolites`Metabolism`Global and overview maps	-	XP_022758390.1//dehydrodolichyl diphosphate synthase 6-like`[Durio zibethinus]	PF01255.22//Prenyltransf`Putative undecaprenyl diphosphate synthase	-	tr|A0A6P6A0Y3|A0A6P6A0Y3_DURZI//Alkyl transferase {ECO:0000256|RuleBase:RU363018} EC=2.5.1.- {ECO:0000256|RuleBase:RU363018} OS=Durio zibethinus (Durian) Name=LOC111305281 {ECO:0000313|RefSeq:XP_022758390.1} PE=3
Unigene11979	2315	39.71	1.22	11.94	1.41	1.51	2.76	S1	CK	24.825	236.43	130.628	-3.25169	1.031	-3.15391	0.001611	0.0472236	Down	-	GO:0016021//integral component of membrane`cellular_component`The component of a membrane consisting of the gene products and protein complexes having at least some part of their peptide sequence embedded in the hydrophobic region of the membrane. [GOC:dos, GOC:go_curators]	-	-	-	XP_028111776.1//uncharacterized protein LOC114310069`[Camellia sinensis]	-	-	tr|A0A4S4DH93|A0A4S4DH93_CAMSI//Uncharacterized protein {ECO:0000313|EMBL:THG02160.1} OS=Camellia sinensis var. sinensis ORFNames=TEA_011947 {ECO:0000313|EMBL:THG02160.1} PE=4
Unigene12147	2295	56.16	40.99	29.1	24.66	11.66	30.88	S1	CK	835.848	1721.77	1278.81	-1.04227	0.355653	-2.93059	0.00338318	0.0780216	Down	-	GO:0015976//carbon utilization`biological_process`A series of processes that forms an integrated mechanism by which a cell or an organism detects the depletion of primary carbon sources and then activates genes to scavenge the last traces of the primary carbon source and to transport and metabolize alternative carbon sources such as carbon dioxide or carbonic acid. The utilization process begins …	K01673//cynT, can`carbonic anhydrase [EC:4.2.1.1]	ko00910//Nitrogen metabolism`Metabolism`Energy metabolism;ko01100//Metabolic pathways`Metabolism`Global and overview maps	-	XP_028097159.1//carbonic anhydrase 2-like isoform X6`[Camellia sinensis]	PF00484.22//Pro_CA`Carbonic anhydrase	-	tr|A0A5B7AGV7|A0A5B7AGV7_DAVIN//Carbonic anhydrase {ECO:0000256|ARBA:ARBA00012925, ECO:0000256|RuleBase:RU003956} EC=4.2.1.1 {ECO:0000256|ARBA:ARBA00012925, ECO:0000256|RuleBase:RU003956} Carbonate dehydratase {ECO:0000256|RuleBase:RU003956} OS=Davidia involucrata (Dove tree) ORFNames=Din_023734 {ECO:0000313|EMBL:MPA54293.1} PE=3
Unigene12156	2294	0.29	0.72	0.61	1.49	1.38	1.28	S1	CK	20.3724	7.11334	13.7429	1.51535	0.581623	2.60539	0.00917707	0.144361	Up	-	GO:0005737//cytoplasm`cellular_component`The contents of a cell excluding the plasma membrane and nucleus, but including other subcellular structures. [ISBN:0198547684];GO:0005484//SNAP receptor activity`molecular_function`Acting as a marker to identify a membrane and interacting selectively with one or more SNAREs on another membrane to mediate membrane fusion. [GOC:mah, PMID:14570579];GO:000689…	K08517//SEC22`vesicle transport protein SEC22	ko04130//SNARE interactions in vesicular transport`Genetic Information Processing`Folding, sorting and degradation;ko04145//Phagosome`Cellular Processes`Transport and catabolism	-	OMO97867.1//hypothetical protein COLO4_14303`[Corchorus olitorius]	-	-	tr|A0A1R3JT48|A0A1R3JT48_9ROSI//Uncharacterized protein {ECO:0000313|EMBL:OMO97867.1} OS=Corchorus olitorius ORFNames=COLO4_14303 {ECO:0000313|EMBL:OMO97867.1} PE=4
Unigene12168	2293	8.15	1.51	3.68	1.33	0.92	1.94	S1	CK	53.422	176.845	115.134	-1.72679	0.52964	-3.2603	0.00111294	0.0373594	Down	-	GO:0016021//integral component of membrane`cellular_component`The component of a membrane consisting of the gene products and protein complexes having at least some part of their peptide sequence embedded in the hydrophobic region of the membrane. [GOC:dos, GOC:go_curators];GO:0005345//purine nucleobase transmembrane transporter activity`molecular_function`Enables the transfer of purine nucleobas…	K15268//eamA`O-acetylserine/cysteine efflux transporter	-	-	XP_028072495.1//purine permease 3-like`[Camellia sinensis]	PF16913.8//PUNUT`Purine nucleobase transmembrane transport;PF00892.23//EamA`EamA-like transporter family;PF04142.18//Nuc_sug_transp`Nucleotide-sugar transporter	-	tr|A0A7J7GR05|A0A7J7GR05_CAMSI//Probable purine permease {ECO:0000256|RuleBase:RU368015} OS=Camellia sinensis (Tea) ORFNames=HYC85_020277 {ECO:0000313|EMBL:KAF5942635.1} PE=3
Unigene121798	297	76.86	83.21	44.98	25.39	32.95	33.62	S1	CK	42.8435	105.186	74.0146	-1.29503	0.380347	-3.40486	0.000661974	0.0262952	Down	-	GO:0042823//pyridoxal phosphate biosynthetic process`biological_process`The chemical reactions and pathways resulting in the formation of pyridoxal phosphate, pyridoxal phosphorylated at the hydroxymethyl group of C-5, the active form of vitamin B6. [GOC:jl];GO:0016829//lyase activity`molecular_function`Catalysis of the cleavage of C-C, C-O, C-N and other bonds by other means than by hydrolysis o…	K08681//pdxT, pdx2`pyridoxal 5'-phosphate synthase pdxT subunit [EC:4.3.3.6]	ko00750//Vitamin B6 metabolism`Metabolism`Metabolism of cofactors and vitamins;ko01100//Metabolic pathways`Metabolism`Global and overview maps;ko01240//Biosynthesis of cofactors`Metabolism`Global and overview maps	-	XP_028109488.1//probable pyridoxal 5'-phosphate synthase subunit PDX2`[Camellia sinensis]	-	-	tr|A0A7G9ULP3|A0A7G9ULP3_CAMSI//Glutaminase {ECO:0000256|ARBA:ARBA00012918} EC=3.5.1.2 {ECO:0000256|ARBA:ARBA00012918} OS=Camellia sinensis (Tea) Name=PDX2.1 {ECO:0000313|EMBL:QNN94944.1} PE=2
Unigene12203	2289	5.89	2.73	5.91	2.85	0.94	1.46	S1	CK	21.1165	86.2185	53.6675	-2.02857	0.510799	-3.97135	7.14651e-05	0.00501561	Down	-	GO:0016628//oxidoreductase activity, acting on the CH-CH group of donors, NAD or NADP as acceptor`molecular_function`Catalysis of an oxidation-reduction (redox) reaction in which a CH-CH group acts as a hydrogen or electron donor and reduces NAD or NADP. [GOC:jl]	K19825//DBR`2-alkenal reductase (NADP+) [EC:1.3.1.102]	-	-	KAF5934952.1//hypothetical protein HYC85_026081`[Camellia sinensis]	-	-	tr|A0A7J7G2Q1|A0A7J7G2Q1_CAMSI//ADH_zinc_N domain-containing protein {ECO:0000259|Pfam:PF00107} OS=Camellia sinensis (Tea) ORFNames=HYC85_026081 {ECO:0000313|EMBL:KAF5934952.1} PE=4
Unigene12217	2288	7.54	4.95	10.29	2.96	4.8	3.49	S1	CK	51.9131	177.611	114.762	-1.77685	0.455357	-3.90209	9.53647e-05	0.00627088	Down	-	GO:0016021//integral component of membrane`cellular_component`The component of a membrane consisting of the gene products and protein complexes having at least some part of their peptide sequence embedded in the hydrophobic region of the membrane. [GOC:dos, GOC:go_curators];GO:0005524//ATP binding`molecular_function`Binding to ATP, adenosine 5'-triphosphate, a universally important coenzyme and e…	K13416//BAK1`brassinosteroid insensitive 1-associated receptor kinase 1 [EC:2.7.10.1 2.7.11.1]	ko04016//MAPK signaling pathway - plant`Environmental Information Processing`Signal transduction;ko04075//Plant hormone signal transduction`Environmental Information Processing`Signal transduction;ko04626//Plant-pathogen interaction`Organismal Systems`Environmental adaptation	-	XP_028116107.1//putative receptor-like protein kinase At1g72540`[Camellia sinensis]	PF00069.28//Pkinase`Protein kinase domain;PF07714.20//PK_Tyr_Ser-Thr`Protein tyrosine and serine/threonine kinase	-	tr|A0A7J7GVA4|A0A7J7GVA4_CAMSI//Protein kinase domain-containing protein {ECO:0000259|PROSITE:PS50011} OS=Camellia sinensis (Tea) ORFNames=HYC85_018677 {ECO:0000313|EMBL:KAF5944600.1} PE=4
Unigene122179	296	11.64	15.47	17.91	8.55	2.06	9.2	S1	CK	8.86013	22.5446	15.7024	-1.33563	0.635633	-2.10127	0.0356177	0.305492	Down	-	-	-	-	-	-	-	-	-
Unigene12249	2284	3.53	1.88	4.41	1.15	2.39	2.81	S1	CK	18.1542	38.4015	28.2779	-1.0866	0.49563	-2.19235	0.028354	0.272668	Down	-	-	-	-	-	-	-	-	-
Unigene12265	2283	39.21	27.93	23.91	10.88	13.32	9.34	S1	CK	172.974	480.984	326.979	-1.4766	0.28016	-5.27056	1.36009e-07	3.67677e-05	Down	-	GO:0071486//cellular response to high light intensity`biological_process`Any process that results in a change in state or activity of a cell (in terms of movement, secretion, enzyme production, gene expression, etc.) as a result of a high light intensity stimulus. [GOC:mah];GO:0016021//integral component of membrane`cellular_component`The component of a membrane consisting of the gene products an…	-	-	-	KAF5960566.1//hypothetical protein HYC85_001775`[Camellia sinensis]	-	-	tr|A0A7J7I7R0|A0A7J7I7R0_CAMSI//Uncharacterized protein {ECO:0000313|EMBL:KAF5960566.1} OS=Camellia sinensis (Tea) ORFNames=HYC85_001775 {ECO:0000313|EMBL:KAF5960566.1} PE=4
Unigene12334	2276	6.31	0.25	1.45	0.1	0.03	0.25	S1	CK	2.53048	53.8698	28.2001	-4.40165	1.06395	-4.13707	3.51768e-05	0.00281376	Down	-	GO:0043565//sequence-specific DNA binding`molecular_function`Binding to DNA of a specific nucleotide composition, e.g. GC-rich DNA binding, or with a specific sequence motif or type of DNA e.g. promotor binding or rDNA binding. [GOC:jl];GO:0005634//nucleus`cellular_component`A membrane-bounded organelle of eukaryotic cells in which chromosomes are housed and replicated. In most cells, the nucleus…	K09338//HD-ZIP`homeobox-leucine zipper protein	-	-	KAF5946203.1//hypothetical protein HYC85_016431`[Camellia sinensis]	PF00046.32//Homeodomain`Homeodomain;PF02183.21//HALZ`Homeobox associated leucine zipper	HB-other//http://planttfdb.gao-lab.org/family.php?fam=HB-other;HD-ZIP//http://planttfdb.gao-lab.org/family.php?fam=HD-ZIP	tr|A0A7J7GZL9|A0A7J7GZL9_CAMSI//Homeobox domain-containing protein {ECO:0000259|PROSITE:PS50071} OS=Camellia sinensis (Tea) ORFNames=HYC85_016431 {ECO:0000313|EMBL:KAF5946203.1} PE=3
Unigene12338	2276	3.7	2.04	3.32	0.87	0.26	1.24	S1	CK	19.6164	79.4107	49.5135	-2.0106	0.493221	-4.07647	4.57254e-05	0.00348564	Down	-	-	-	-	-	-	-	-	-
Unigene12378	2270	16.44	14.98	16.22	6.67	6.75	10.25	S1	CK	300.072	641.632	470.852	-1.09583	0.212617	-5.154	2.54994e-07	5.95585e-05	Down	-	GO:0004674//protein serine/threonine kinase activity`molecular_function`Catalysis of the reactions: ATP + protein serine = ADP + protein serine phosphate, and ATP + protein threonine = ADP + protein threonine phosphate. [GOC:bf, PMID:2956925];GO:0004712//protein serine/threonine/tyrosine kinase activity`molecular_function`Catalysis of the reactions: ATP + a protein serine = ADP + protein serine p…	K07198//PRKAA, AMPK`5'-AMP-activated protein kinase, catalytic alpha subunit [EC:2.7.11.11]	-	-	XP_028109860.1//CBL-interacting protein kinase 5-like`[Camellia sinensis]	PF00069.28//Pkinase`Protein kinase domain;PF07714.20//PK_Tyr_Ser-Thr`Protein tyrosine and serine/threonine kinase;PF14531.9//Kinase-like`Kinase-like;PF03822.17//NAF`NAF domain	-	tr|A0A6A4M5R9|A0A6A4M5R9_9ERIC//Non-specific serine/threonine protein kinase {ECO:0000256|ARBA:ARBA00012513} EC=2.7.11.1 {ECO:0000256|ARBA:ARBA00012513} Fragment OS=Rhododendron williamsianum ORFNames=C3L33_06144 {ECO:0000313|EMBL:KAE9461948.1} PE=3
Unigene12439	2264	27.67	44.24	32.61	8.88	9.3	18.88	S1	CK	281.502	834.717	558.11	-1.56723	0.286888	-5.46288	4.68461e-08	1.55423e-05	Down	-	GO:0005634//nucleus`cellular_component`A membrane-bounded organelle of eukaryotic cells in which chromosomes are housed and replicated. In most cells, the nucleus contains all of the cell's chromosomes except the organellar chromosomes, and is the site of RNA synthesis and processing. In some species, or in specialized cell types, RNA metabolism or DNA replication may be absent. [GOC:go_curators]…	K12135//CO`zinc finger protein CONSTANS	ko04712//Circadian rhythm - plant`Organismal Systems`Environmental adaptation	-	PSS35314.1//Zinc finger protein like`[Actinidia chinensis var. chinensis]	PF06203.17//CCT`CCT motif	CO-like//http://planttfdb.gao-lab.org/family.php?fam=CO-like	tr|A0A2R6RZ54|A0A2R6RZ54_ACTCC//Zinc finger protein like {ECO:0000313|EMBL:PSS35314.1} OS=Actinidia chinensis var. chinensis (Chinese soft-hair kiwi) ORFNames=CEY00_Acc02517 {ECO:0000313|EMBL:PSS35314.1} PE=3
Unigene12450	2263	178.62	20.26	54.41	16.26	5.84	15.04	S1	CK	428.945	3074.2	1751.57	-2.84127	0.878357	-3.23476	0.00121745	0.0395382	Down	-	GO:0005506//iron ion binding`molecular_function`Binding to an iron (Fe) ion. [GOC:ai];GO:0016705//oxidoreductase activity, acting on paired donors, with incorporation or reduction of molecular oxygen`molecular_function`Catalysis of an oxidation-reduction (redox) reaction in which hydrogen or electrons are transferred from each of two donors, and molecular oxygen is reduced or incorporated into a …	K23810//CYP76F14`(E)-8-carboxylinalool synthase [EC:1.14.14.-]	ko00902//Monoterpenoid biosynthesis`Metabolism`Metabolism of terpenoids and polyketides;ko01110//Biosynthesis of secondary metabolites`Metabolism`Global and overview maps	-	XP_028064654.1//geraniol 8-hydroxylase-like isoform X1`[Camellia sinensis]	PF00067.25//p450`Cytochrome P450	-	tr|A0A4S4EJA4|A0A4S4EJA4_CAMSI//Uncharacterized protein {ECO:0000313|EMBL:THG16638.1} OS=Camellia sinensis var. sinensis ORFNames=TEA_022823 {ECO:0000313|EMBL:THG16638.1} PE=3
Unigene12462	2262	24.61	23.99	16.64	10.54	11.81	10.87	S1	CK	252.512	532.204	392.358	-1.07532	0.278354	-3.86314	0.00011194	0.00702837	Down	-	-	K09512//DNAJB6`DnaJ homolog subfamily B member 6	-	-	XP_028103603.1//uncharacterized protein LOC114302733`[Camellia sinensis]	PF00226.34//DnaJ`DnaJ domain	-	tr|A0A4S4EZ21|A0A4S4EZ21_CAMSI//J domain-containing protein {ECO:0000259|PROSITE:PS50076} OS=Camellia sinensis var. sinensis ORFNames=TEA_020824 {ECO:0000313|EMBL:THG22052.1} PE=4
Unigene12473	2260	2.63	2.5	3.13	6.6	4.93	7.39	S1	CK	238.155	110.411	174.283	1.10983	0.225702	4.91722	8.77831e-07	0.000162986	Up	-	-	K14494//DELLA`DELLA protein	ko04075//Plant hormone signal transduction`Environmental Information Processing`Signal transduction	-	KAF5942087.1//hypothetical protein HYC85_019729`[Camellia sinensis]	PF03514.17//GRAS`GRAS domain family	GRAS//http://planttfdb.gao-lab.org/family.php?fam=GRAS	tr|A0A7J7GNN5|A0A7J7GNN5_CAMSI//Uncharacterized protein {ECO:0000313|EMBL:KAF5942087.1} OS=Camellia sinensis (Tea) ORFNames=HYC85_019729 {ECO:0000313|EMBL:KAF5942087.1} PE=3
Unigene12493	2258	0.65	0.29	0.26	1.55	1.16	1.11	S1	CK	31.5287	10.8528	21.1908	1.5385	0.504097	3.05198	0.00227334	0.0595803	Up	-	GO:0016021//integral component of membrane`cellular_component`The component of a membrane consisting of the gene products and protein complexes having at least some part of their peptide sequence embedded in the hydrophobic region of the membrane. [GOC:dos, GOC:go_curators]	-	-	-	CAD1824136.1//unnamed protein product`[Ananas comosus var. bracteatus]	-	-	tr|A0A7C9E631|A0A7C9E631_OPUST//Uncharacterized protein {ECO:0000313|EMBL:MBA4660480.1} OS=Opuntia streptacantha (Prickly pear cactus) (Opuntia cardona) PE=4
Unigene12581	2249	3.46	0.07	0.83	0.74	0.51	0.48	S1	CK	10.9781	51.722	31.3501	-2.23759	1.03194	-2.16834	0.0301327	0.281039	Down	-	-	-	-	-	-	-	-	-
Unigene12612	2246	23.03	0	2.33	0	0	0	S1	CK	0	204.323	102.161	-10.1607	3.90721	-2.60051	0.0093086	0.145411	Down	-	GO:0006950//response to stress`biological_process`Any process that results in a change in state or activity of a cell or an organism (in terms of movement, secretion, enzyme production, gene expression, etc.) as a result of a disturbance in organismal or cellular homeostasis, usually, but not necessarily, exogenous (e.g. temperature, humidity, ionizing radiation). [GOC:mah]	K18819//GOLS`inositol 3-alpha-galactosyltransferase [EC:2.4.1.123]	ko00052//Galactose metabolism`Metabolism`Carbohydrate metabolism;ko01100//Metabolic pathways`Metabolism`Global and overview maps	-	XP_028115768.1//galactinol synthase 2-like`[Camellia sinensis]	PF01501.23//Glyco_transf_8`Glycosyl transferase family 8	-	tr|A0A0K0WVS6|A0A0K0WVS6_CAMSI//Hexosyltransferase {ECO:0000256|RuleBase:RU362027} EC=2.4.1.- {ECO:0000256|RuleBase:RU362027} OS=Camellia sinensis (Tea) PE=2
Unigene12624	2245	2.93	0.36	0.54	0.13	0.1	0.15	S1	CK	4.82253	49.3733	27.0979	-3.35537	0.843744	-3.97676	6.98601e-05	0.00492666	Down	-	-	K23877//AXY4, AXY4L`xyloglucan O-acetyltransferase	-	-	XP_028109275.1//protein trichome birefringence-like 19`[Camellia sinensis]	PF14416.9//PMR5N`PMR5 N terminal Domain;PF13839.9//PC-Esterase`GDSL/SGNH-like Acyl-Esterase family found in Pmr5 and Cas1p	-	tr|A0A4S4DP26|A0A4S4DP26_CAMSI//PMR5N domain-containing protein {ECO:0000259|Pfam:PF14416} OS=Camellia sinensis var. sinensis ORFNames=TEA_001732 {ECO:0000313|EMBL:THG04800.1} PE=3
Unigene12636	2243	0.51	0.3	0.55	0.62	1	1.86	S1	CK	28.0212	10.5901	19.3057	1.39415	0.690996	2.01759	0.0436338	0.340078	Up	-	GO:0005634//nucleus`cellular_component`A membrane-bounded organelle of eukaryotic cells in which chromosomes are housed and replicated. In most cells, the nucleus contains all of the cell's chromosomes except the organellar chromosomes, and is the site of RNA synthesis and processing. In some species, or in specialized cell types, RNA metabolism or DNA replication may be absent. [GOC:go_curators]…	K09338//HD-ZIP`homeobox-leucine zipper protein	-	-	XP_028078998.1//homeobox-leucine zipper protein HDG11`[Camellia sinensis]	PF00046.32//Homeodomain`Homeodomain;PF01852.22//START`START domain	HB-other//http://planttfdb.gao-lab.org/family.php?fam=HB-other;HD-ZIP//http://planttfdb.gao-lab.org/family.php?fam=HD-ZIP	tr|A0A7J7G0V3|A0A7J7G0V3_CAMSI//Uncharacterized protein {ECO:0000313|EMBL:KAF5934323.1} OS=Camellia sinensis (Tea) ORFNames=HYC85_030494 {ECO:0000313|EMBL:KAF5934323.1} PE=3
Unigene12642	2242	70.62	69.13	62.65	34.93	36.11	35.62	S1	CK	917.759	1866.53	1392.15	-1.0242	0.159638	-6.41574	1.40141e-10	1.34315e-07	Down	-	-	-	-	-	XP_028076682.1//LOW QUALITY PROTEIN: transcription factor MYB1R1`[Camellia sinensis]	-	-	tr|A0A4S4E5Q2|A0A4S4E5Q2_CAMSI//Uncharacterized protein {ECO:0000313|EMBL:THG11292.1} OS=Camellia sinensis var. sinensis ORFNames=TEA_000943 {ECO:0000313|EMBL:THG11292.1} PE=4
Unigene12644	2242	1.4	0.69	0.62	0.33	0.08	0.52	S1	CK	9.4739	32.8634	21.1686	-1.7859	0.692561	-2.57869	0.00991751	0.149871	Down	-	-	-	-	-	-	-	-	-
Unigene127226	281	11.35	11.94	17.1	34.73	26.1	28.57	S1	CK	34.5413	16.9691	25.7552	1.02494	0.431058	2.37772	0.01742	0.206267	Up	-	-	-	-	-	-	-	-	-
Unigene12758	2231	29.87	28.3	24.54	12.83	12.18	17.58	S1	CK	393.869	866.026	629.947	-1.13694	0.241023	-4.71713	2.3919e-06	0.000347433	Down	-	GO:0016021//integral component of membrane`cellular_component`The component of a membrane consisting of the gene products and protein complexes having at least some part of their peptide sequence embedded in the hydrophobic region of the membrane. [GOC:dos, GOC:go_curators]	-	-	-	THG12462.1//hypothetical protein TEA_011614`[Camellia sinensis var. sinensis]	PF03140.18//DUF247`Plant protein of unknown function	-	tr|A0A4S4E8P0|A0A4S4E8P0_CAMSI//Uncharacterized protein {ECO:0000313|EMBL:THG12462.1} OS=Camellia sinensis var. sinensis ORFNames=TEA_011614 {ECO:0000313|EMBL:THG12462.1} PE=4
Unigene12759	2231	0.79	0.21	0.21	2.15	2.92	1.68	S1	CK	44.1175	8.72576	26.4216	2.32953	0.619273	3.76172	0.00016875	0.00955955	Up	-	-	K13456//RIN4`RPM1-interacting protein 4	ko04626//Plant-pathogen interaction`Organismal Systems`Environmental adaptation	-	XP_028126346.1//RPM1-interacting protein 4-like isoform X1`[Camellia sinensis]	PF05627.14//AvrRpt-cleavage`Cleavage site for pathogenic type III effector avirulence factor Avr	-	tr|A0A7J7GB47|A0A7J7GB47_CAMSI//AvrRpt-cleavage domain-containing protein {ECO:0000259|Pfam:PF05627} OS=Camellia sinensis (Tea) ORFNames=HYC85_025475 {ECO:0000313|EMBL:KAF5937969.1} PE=4
Unigene12765	2229	6.91	2.51	3.28	1.4	0.54	2.73	S1	CK	56.9214	165.089	111.005	-1.53427	0.541238	-2.83475	0.0045862	0.0959272	Down	-	GO:0015031//protein transport`biological_process`The directed movement of proteins into, out of or within a cell, or between cells, by means of some agent such as a transporter or pore. [GOC:ai];GO:0006887//exocytosis`biological_process`A process of secretion by a cell that results in the release of intracellular molecules (e.g. hormones, matrix proteins) contained within a membrane-bounded vesic…	K07195//EXOC7, EXO70`exocyst complex component 7	-	-	XP_028126680.1//exocyst complex component EXO70H1-like`[Camellia sinensis]	PF03081.18//Exo70`Exo70 exocyst complex subunit	-	tr|A0A7J7I4D8|A0A7J7I4D8_CAMSI//Exocyst subunit Exo70 family protein {ECO:0000256|RuleBase:RU365026} OS=Camellia sinensis (Tea) ORFNames=HYC85_000686 {ECO:0000313|EMBL:KAF5959477.1} PE=3
Unigene12785	2227	5.45	2.79	3.17	0.68	0.13	1.74	S1	CK	11.3276	59.7932	35.5604	-2.39177	0.665812	-3.59227	0.00032781	0.0157414	Down	-	GO:0003924//GTPase activity`molecular_function`Catalysis of the reaction: GTP + H2O = GDP + phosphate. [ISBN:0198547684, PMID:26832457, PMID:27218782];GO:0005525//GTP binding`molecular_function`Binding to GTP, guanosine triphosphate. [GOC:ai]	K07897//RAB7A`Ras-related protein Rab-7A	ko04144//Endocytosis`Cellular Processes`Transport and catabolism;ko04145//Phagosome`Cellular Processes`Transport and catabolism	-	XP_028093459.1//ras-related protein Rab7-like isoform X1`[Camellia sinensis]	PF08477.16//Roc`Ras of Complex, Roc, domain of DAPkinase;PF00071.25//Ras`Ras family;PF00025.24//Arf`ADP-ribosylation factor family	-	tr|A0A7J7I090|A0A7J7I090_CAMSI//Uncharacterized protein {ECO:0000313|EMBL:KAF5957846.1} OS=Camellia sinensis (Tea) ORFNames=HYC85_005071 {ECO:0000313|EMBL:KAF5957846.1} PE=4
Unigene12800	2226	3.3	0.22	1.9	0.07	0.04	0	S1	CK	0.975465	36.2077	18.5916	-5.22259	1.19527	-4.36938	1.24598e-05	0.00133252	Down	-	GO:0016021//integral component of membrane`cellular_component`The component of a membrane consisting of the gene products and protein complexes having at least some part of their peptide sequence embedded in the hydrophobic region of the membrane. [GOC:dos, GOC:go_curators];GO:0055085//transmembrane transport`biological_process`The process in which a solute is transported across a lipid bilayer, …	K03893//arsB`arsenical pump membrane protein	-	-	XP_019239196.1//PREDICTED: putative transporter arsB`[Nicotiana attenuata]	PF03600.19//CitMHS`Citrate transporter	-	tr|A0A5B7BQP2|A0A5B7BQP2_DAVIN//Putative transporter arsB {ECO:0000313|EMBL:MPA70748.1} OS=Davidia involucrata (Dove tree) ORFNames=Din_040189 {ECO:0000313|EMBL:MPA70748.1} PE=4
Unigene12874	2219	26.45	28.75	15.2	12.56	7.78	14.81	S1	CK	303.56	649.609	476.584	-1.0966	0.32456	-3.37873	0.000728205	0.0279378	Down	-	GO:0006071//glycerol metabolic process`biological_process`The chemical reactions and pathways involving glycerol, 1,2,3-propanetriol, a sweet, hygroscopic, viscous liquid, widely distributed in nature as a constituent of many lipids. [GOC:ai, ISBN:0198506732];GO:0006629//lipid metabolic process`biological_process`The chemical reactions and pathways involving lipids, compounds soluble in an organi…	K18696//GDE1`glycerophosphodiester phosphodiesterase [EC:3.1.4.46]	ko00564//Glycerophospholipid metabolism`Metabolism`Lipid metabolism	-	XP_028112653.1//glycerophosphodiester phosphodiesterase GDPD1, chloroplastic-like`[Camellia sinensis]	PF03009.20//GDPD`Glycerophosphoryl diester phosphodiesterase family	-	tr|A0A4S4DHB8|A0A4S4DHB8_CAMSI//Glycerophosphodiester phosphodiesterase {ECO:0000256|ARBA:ARBA00012247} EC=3.1.4.46 {ECO:0000256|ARBA:ARBA00012247} OS=Camellia sinensis var. sinensis ORFNames=TEA_004533 {ECO:0000313|EMBL:THG02188.1} PE=4
Unigene12912	2215	963.38	155.99	350.91	124.68	97.87	124.41	S1	CK	2439.23	8849.92	5644.58	-1.85926	0.407129	-4.56675	4.95336e-06	0.000636787	Down	-	GO:0005737//cytoplasm`cellular_component`The contents of a cell excluding the plasma membrane and nucleus, but including other subcellular structures. [ISBN:0198547684];GO:0047216//inositol 3-alpha-galactosyltransferase activity`molecular_function`Catalysis of the reaction: myo-inositol + UDP-galactose = O-alpha-D-galactosyl-(1,3)-1D-myo-inositol + UDP. [EC:2.4.1.123, MetaCyc:2.4.1.123-RXN];GO:00…	K18819//GOLS`inositol 3-alpha-galactosyltransferase [EC:2.4.1.123]	ko00052//Galactose metabolism`Metabolism`Carbohydrate metabolism;ko01100//Metabolic pathways`Metabolism`Global and overview maps	-	QCQ29563.1//galactinol synthase`[Camellia fraterna]	PF01501.23//Glyco_transf_8`Glycosyl transferase family 8	-	tr|A0A4P8L8M5|A0A4P8L8M5_9ERIC//Hexosyltransferase {ECO:0000256|RuleBase:RU362027} EC=2.4.1.- {ECO:0000256|RuleBase:RU362027} OS=Camellia fraterna Name=GS {ECO:0000313|EMBL:QCQ29567.1} PE=2
Unigene12981	2209	853.49	640.97	537.4	253.58	162.82	391.98	S1	CK	2591.2	6471.36	4531.28	-1.32033	0.275611	-4.79057	1.66307e-06	0.000262459	Down	-	-	-	-	-	KAF7148013.1//hypothetical protein RHSIM_Rhsim03G0150700`[Rhododendron simsii]	-	-	tr|A0A834H5N6|A0A834H5N6_RHOSS//Uncharacterized protein {ECO:0000313|EMBL:KAF7148013.1} OS=Rhododendron simsii (Sims's rhododendron) ORFNames=RHSIM_Rhsim03G0150700 {ECO:0000313|EMBL:KAF7148013.1} PE=4
Unigene12989	2208	128.23	188.58	133.88	74.09	87.21	74.43	S1	CK	1466.27	2988.71	2227.49	-1.02733	0.254843	-4.03121	5.54905e-05	0.00417239	Down	-	GO:0005506//iron ion binding`molecular_function`Binding to an iron (Fe) ion. [GOC:ai]	-	-	-	KAF5932675.1//hypothetical protein HYC85_028846`[Camellia sinensis]	-	-	tr|A0A7J7FWE4|A0A7J7FWE4_CAMSI//Rubredoxin-like domain-containing protein {ECO:0000259|PROSITE:PS50903} OS=Camellia sinensis (Tea) ORFNames=HYC85_028846 {ECO:0000313|EMBL:KAF5932675.1} PE=4
Unigene12991	2207	131.38	69.08	72.5	36.14	46.49	35.53	S1	CK	554.161	1342.69	948.426	-1.27721	0.289976	-4.40455	1.06005e-05	0.0011635	Down	-	-	K08967//mtnD, mtnZ, ADI1`1,2-dihydroxy-3-keto-5-methylthiopentene dioxygenase [EC:1.13.11.53 1.13.11.54]	ko00270//Cysteine and methionine metabolism`Metabolism`Amino acid metabolism;ko01100//Metabolic pathways`Metabolism`Global and overview maps	-	KAF7145970.1//hypothetical protein RHSIM_Rhsim04G0197500`[Rhododendron simsii]	PF03079.17//ARD`ARD/ARD' family;PF02311.22//AraC_binding`AraC-like ligand binding domain;PF07883.14//Cupin_2`Cupin domain	-	tr|A0A834H5Z6|A0A834H5Z6_RHOSS//1,2-dihydroxy-3-keto-5-methylthiopentene dioxygenase {ECO:0000256|HAMAP-Rule:MF_03154} EC=1.13.11.54 {ECO:0000256|HAMAP-Rule:MF_03154} Acireductone dioxygenase (Fe(2+)-requiring) {ECO:0000256|HAMAP-Rule:MF_03154} Short=ARD {ECO:0000256|HAMAP-Rule:MF_03154} Short=Fe-ARD {ECO:0000256|HAMAP-Rule:MF_03154} OS=Rhododendron simsii (Sims's rhododendron) ORFNames=RHSIM_Rhs…
Unigene13064	2201	24.9	7.7	13.72	7.08	3.26	9.35	S1	CK	221.423	547.558	384.49	-1.30584	0.438274	-2.97951	0.00288709	0.07023	Down	-	GO:0016021//integral component of membrane`cellular_component`The component of a membrane consisting of the gene products and protein complexes having at least some part of their peptide sequence embedded in the hydrophobic region of the membrane. [GOC:dos, GOC:go_curators];GO:0140359//ABC-type transporter activity`molecular_function`Primary active transporter characterized by two nucleotide-bind…	K08711//PDR, CDR1`ATP-binding cassette, subfamily G (WHITE), member 2, PDR	ko02010//ABC transporters`Environmental Information Processing`Membrane transport	-	PSS01385.1//Pleiotropic drug resistance protein`[Actinidia chinensis var. chinensis]	PF00005.30//ABC_tran`ABC transporter;PF01061.27//ABC2_membrane`ABC-2 type transporter	-	tr|A0A2R6Q3F4|A0A2R6Q3F4_ACTCC//Pleiotropic drug resistance protein {ECO:0000313|EMBL:PSS01385.1} OS=Actinidia chinensis var. chinensis (Chinese soft-hair kiwi) ORFNames=CEY00_Acc22743 {ECO:0000313|EMBL:PSS01385.1} PE=3
Unigene130663	273	10.74	20.21	17.06	28.1	36.94	42.71	S1	CK	37.9141	18.6357	28.2749	1.03112	0.468728	2.19983	0.0278191	0.26935	Up	-	GO:0042546//cell wall biogenesis`biological_process`A cellular process that results in the biosynthesis of constituent macromolecules, assembly, and arrangement of constituent parts of a cell wall. Includes biosynthesis of constituent macromolecules, such as proteins and polysaccharides, and those macromolecular modifications that are involved in synthesis or assembly of the cellular component. A…	K14504//TCH4`xyloglucan:xyloglucosyl transferase TCH4 [EC:2.4.1.207]	ko04075//Plant hormone signal transduction`Environmental Information Processing`Signal transduction	-	XP_028116731.1//probable xyloglucan endotransglucosylase/hydrolase protein 23`[Camellia sinensis]	PF00722.24//Glyco_hydro_16`Glycosyl hydrolases family 16	-	tr|A0A4S4D7D3|A0A4S4D7D3_CAMSI//Xyloglucan endotransglucosylase/hydrolase {ECO:0000256|RuleBase:RU361120} EC=2.4.1.207 {ECO:0000256|RuleBase:RU361120} OS=Camellia sinensis var. sinensis ORFNames=TEA_018728 {ECO:0000313|EMBL:THF98329.1} PE=3
Unigene13075	2200	0.86	0.14	0.23	1.28	0.51	0.67	S1	CK	23.788	9.36748	16.5777	1.33683	0.584341	2.28776	0.0221512	0.235516	Up	-	GO:0005737//cytoplasm`cellular_component`The contents of a cell excluding the plasma membrane and nucleus, but including other subcellular structures. [ISBN:0198547684];GO:0008168//methyltransferase activity`molecular_function`Catalysis of the transfer of a methyl group to an acceptor molecule. [ISBN:0198506732];GO:0016020//membrane`cellular_component`A lipid bilayer along with all the proteins a…	K23872//QUA3`putative homogalacturonan methyltransferase [EC:2.1.1.-]	-	-	KAF5958256.1//hypothetical protein HYC85_005481`[Camellia sinensis]	-	-	tr|A0A7J7I1G2|A0A7J7I1G2_CAMSI//Uncharacterized protein {ECO:0000313|EMBL:KAF5958256.1} OS=Camellia sinensis (Tea) ORFNames=HYC85_005481 {ECO:0000313|EMBL:KAF5958256.1} PE=3
Unigene13157	2191	7.93	10.83	6.27	4.2	2.81	5.06	S1	CK	101.501	226.295	163.898	-1.15379	0.343594	-3.358	0.000785076	0.0294615	Down	-	GO:0003700//DNA-binding transcription factor activity`molecular_function`A transcription regulator activity that modulates transcription of gene sets via selective and non-covalent binding to a specific double-stranded genomic DNA sequence (sometimes referred to as a motif) within a cis-regulatory region. Regulatory regions include promoters (proximal and distal) and enhancers. Genes are transcri…	K26213//FAMA`transcription factor FAMA	-	-	XP_028095059.1//transcription factor FAMA isoform X3`[Camellia sinensis]	PF00010.29//HLH`Helix-loop-helix DNA-binding domain	-	tr|A0A7J7GNG1|A0A7J7GNG1_CAMSI//BHLH domain-containing protein {ECO:0000259|PROSITE:PS50888} OS=Camellia sinensis (Tea) ORFNames=HYC85_019669 {ECO:0000313|EMBL:KAF5942027.1} PE=4
Unigene13162	2190	52.33	23.54	24.53	12.71	3.88	13.93	S1	CK	180.652	614.66	397.656	-1.76568	0.429362	-4.11234	3.91663e-05	0.00309891	Down	-	GO:0015369//calcium:proton antiporter activity`molecular_function`Enables the transfer of a solute or solutes from one side of a membrane to the other according to the reaction: Ca2+(in) + H+(out) = Ca2+(out) + H+(in). [TC:2.A.19.2.-];GO:0016021//integral component of membrane`cellular_component`The component of a membrane consisting of the gene products and protein complexes having at least some…	K07300//chaA, CAX`Ca2+:H+ antiporter	-	-	KAF5930817.1//hypothetical protein HYC85_031690`[Camellia sinensis]	PF01699.27//Na_Ca_ex`Sodium/calcium exchanger protein	-	tr|A0A7J7FRW3|A0A7J7FRW3_CAMSI//Vacuolar cation/proton exchanger {ECO:0000256|RuleBase:RU365028} OS=Camellia sinensis (Tea) ORFNames=HYC85_031690 {ECO:0000313|EMBL:KAF5930817.1} PE=3
Unigene13170	2189	8.78	0.05	4.04	0.75	0.6	0.24	S1	CK	7.016	159.176	83.0962	-4.50239	1.45107	-3.1028	0.00191701	0.0529553	Down	-	GO:0016021//integral component of membrane`cellular_component`The component of a membrane consisting of the gene products and protein complexes having at least some part of their peptide sequence embedded in the hydrophobic region of the membrane. [GOC:dos, GOC:go_curators]	-	-	-	XP_028099491.1//UPF0481 protein At3g47200-like`[Camellia sinensis]	PF03140.18//DUF247`Plant protein of unknown function	-	tr|A0A7J7GQD4|A0A7J7GQD4_CAMSI//Uncharacterized protein {ECO:0000313|EMBL:KAF5943002.1} OS=Camellia sinensis (Tea) ORFNames=HYC85_020644 {ECO:0000313|EMBL:KAF5943002.1} PE=4
Unigene13210	2185	29.43	11.74	15.92	5.82	3.77	6.06	S1	CK	96.2272	400.376	248.302	-2.05638	0.411022	-5.00308	5.64228e-07	0.00011623	Down	-	GO:0016021//integral component of membrane`cellular_component`The component of a membrane consisting of the gene products and protein complexes having at least some part of their peptide sequence embedded in the hydrophobic region of the membrane. [GOC:dos, GOC:go_curators]	-	-	-	THG01223.1//hypothetical protein TEA_016895`[Camellia sinensis var. sinensis]	-	-	tr|A0A4S4DEW0|A0A4S4DEW0_CAMSI//Uncharacterized protein {ECO:0000313|EMBL:THG01223.1} OS=Camellia sinensis var. sinensis ORFNames=TEA_016895 {ECO:0000313|EMBL:THG01223.1} PE=4
Unigene13218	2184	71.09	51.36	47.41	24.44	22.36	27	S1	CK	696.344	1714.87	1205.61	-1.30012	0.188942	-6.88106	5.94094e-12	8.25961e-09	Down	-	GO:0004497//monooxygenase activity`molecular_function`Catalysis of the incorporation of one atom from molecular oxygen into a compound and the reduction of the other atom of oxygen to water. [ISBN:0198506732];GO:0016021//integral component of membrane`cellular_component`The component of a membrane consisting of the gene products and protein complexes having at least some part of their peptide seq…	K23806//CYP71BE5`alpha-guaiene 2-oxidase	-	-	XP_028065313.1//cytochrome P450 71D10-like`[Camellia sinensis]	PF00067.25//p450`Cytochrome P450	-	tr|A0A4S4EIK1|A0A4S4EIK1_CAMSI//Uncharacterized protein {ECO:0000313|EMBL:THG16343.1} OS=Camellia sinensis var. sinensis ORFNames=TEA_009696 {ECO:0000313|EMBL:THG16343.1} PE=3
Unigene13227	2182	29.68	8.14	9.88	8.14	5	7.99	S1	CK	240.854	574.895	407.874	-1.25517	0.429433	-2.92287	0.00346827	0.0791491	Down	-	GO:0008194//UDP-glycosyltransferase activity`molecular_function`Catalysis of the transfer of a glycosyl group from a UDP-sugar to a small hydrophobic molecule. [InterPro:IPR004224, PMID:11846783]	K15775//6GT`betanidin 6-O-glucosyltransferase [EC:2.4.1.-]	ko00965//Betalain biosynthesis`Metabolism`Biosynthesis of other secondary metabolites;ko01100//Metabolic pathways`Metabolism`Global and overview maps;ko01110//Biosynthesis of secondary metabolites`Metabolism`Global and overview maps	-	KAF5950336.1//hypothetical protein HYC85_012329`[Camellia sinensis]	-	-	tr|A0A7J7HEU4|A0A7J7HEU4_CAMSI//Glycosyltransferase {ECO:0000256|RuleBase:RU362057} EC=2.4.1.- {ECO:0000256|RuleBase:RU362057} OS=Camellia sinensis (Tea) ORFNames=HYC85_012329 {ECO:0000313|EMBL:KAF5950336.1} PE=3
Unigene13268	2179	1.1	0.39	2.69	2.98	6.72	5.4	S1	CK	177.943	49.4425	113.693	1.8433	0.576001	3.20016	0.00137352	0.0425901	Up	-	-	K14487//GH3`auxin responsive GH3 gene family	ko04075//Plant hormone signal transduction`Environmental Information Processing`Signal transduction	-	XP_028116380.1//indole-3-acetic acid-amido synthetase GH3.6-like`[Camellia sinensis]	PF03321.16//GH3`GH3 auxin-responsive promoter	-	tr|A0A1X9QDR1|A0A1X9QDR1_CAMSI//Auxin early response protein GH3.5 {ECO:0000313|EMBL:ARQ20710.1} OS=Camellia sinensis (Tea) PE=2
Unigene132821	267	29.12	25.92	14.6	0	0	1.39	S1	CK	0.311003	22.3489	11.3299	-6.00428	1.3575	-4.42306	9.73147e-06	0.00110124	Down	-	-	-	-	-	-	-	-	-
Unigene13292	2177	4.29	0.03	2.3	0.11	0.03	0.27	S1	CK	4.09372	77.1111	40.6024	-4.23109	1.56138	-2.70983	0.00673179	0.122	Down	-	-	-	-	-	-	-	-	-
Unigene13296	2177	1.7	0.81	1.87	0.39	0.34	0.88	S1	CK	10.8466	32.0606	21.4536	-1.56141	0.592191	-2.63667	0.00837254	0.137859	Down	-	GO:0016491//oxidoreductase activity`molecular_function`Catalysis of an oxidation-reduction (redox) reaction, a reversible chemical reaction in which the oxidation state of an atom or atoms within a molecule is altered. One substrate acts as a hydrogen or electron donor and becomes oxidized, while the other acts as hydrogen or electron acceptor and becomes reduced. [GOC:go_curators]	K19650//SDH`secoisolariciresinol dehydrogenase [EC:1.1.1.331]	ko00999//Podophyllotoxin biosynthesis`Metabolism`Biosynthesis of other secondary metabolites;ko01100//Metabolic pathways`Metabolism`Global and overview maps;ko01110//Biosynthesis of secondary metabolites`Metabolism`Global and overview maps	-	XP_028066664.1//secoisolariciresinol dehydrogenase-like`[Camellia sinensis]	PF00106.28//adh_short`short chain dehydrogenase;PF08659.13//KR`KR domain;PF13561.9//adh_short_C2`Enoyl-(Acyl carrier protein) reductase	-	tr|A0A7J7GJB1|A0A7J7GJB1_CAMSI//Uncharacterized protein {ECO:0000313|EMBL:KAF5940577.1} OS=Camellia sinensis (Tea) ORFNames=HYC85_021744 {ECO:0000313|EMBL:KAF5940577.1} PE=3
Unigene133050	266	77.08	134.04	40.27	26.18	8.36	15.19	S1	CK	10.1932	59.1294	34.6613	-2.52697	0.626377	-4.03426	5.47743e-05	0.00413227	Down	-	-	-	-	-	-	-	-	-
Unigene13314	2174	17.5	3.62	6.76	1.58	0.85	3.07	S1	CK	59.6231	170.782	115.202	-1.5157	0.450542	-3.36416	0.000767757	0.028998	Down	-	GO:0050896//response to stimulus`biological_process`Any process that results in a change in state or activity of a cell or an organism (in terms of movement, secretion, enzyme production, gene expression, etc.) as a result of a stimulus. The process begins with detection of the stimulus and ends with a change in state or activity or the cell or organism. [GOC:ai, GOC:bf];GO:0016021//integral comp…	K08176//PHO84`MFS transporter, PHS family, inorganic phosphate transporter	-	-	XP_028106772.1//probable inorganic phosphate transporter 1-9`[Camellia sinensis]	PF00083.27//Sugar_tr`Sugar (and other) transporter;PF07690.19//MFS_1`Major Facilitator Superfamily	-	tr|A0A4S4DZM0|A0A4S4DZM0_CAMSI//MFS domain-containing protein {ECO:0000259|PROSITE:PS50850} OS=Camellia sinensis var. sinensis ORFNames=TEA_003508 {ECO:0000313|EMBL:THG08933.1} PE=3
Unigene13315	2174	0.66	0.87	2.44	2.85	4.61	1.5	S1	CK	47.9908	19.585	33.7879	1.28685	0.644289	1.99731	0.0457913	0.348382	Up	-	-	K00059//fabG, OAR1`3-oxoacyl-[acyl-carrier protein] reductase [EC:1.1.1.100]	ko00061//Fatty acid biosynthesis`Metabolism`Lipid metabolism;ko00780//Biotin metabolism`Metabolism`Metabolism of cofactors and vitamins;ko01100//Metabolic pathways`Metabolism`Global and overview maps;ko01110//Biosynthesis of secondary metabolites`Metabolism`Global and overview maps;ko01212//Fatty acid metabolism`Metabolism`Global and overview maps;ko01240//Biosynthesis of cofactors`Metabolism`Glo…	-	KAF7148213.1//hypothetical protein RHSIM_Rhsim03G0036200`[Rhododendron simsii]	PF00106.28//adh_short`short chain dehydrogenase;PF08659.13//KR`KR domain;PF13561.9//adh_short_C2`Enoyl-(Acyl carrier protein) reductase	-	tr|A0A834LV78|A0A834LV78_RHOSS//Uncharacterized protein {ECO:0000313|EMBL:KAF7148213.1} OS=Rhododendron simsii (Sims's rhododendron) ORFNames=RHSIM_Rhsim03G0036200 {ECO:0000313|EMBL:KAF7148213.1} PE=4
Unigene133249	266	112.73	114.56	71.73	37.02	43.47	51.95	S1	CK	42.3955	105.556	73.9756	-1.3146	0.351877	-3.73598	0.000186988	0.0102618	Down	-	-	-	-	-	-	-	-	-
Unigene13327	2172	8.44	6.06	7.42	5.46	2.43	3.71	S1	CK	63.1424	134.441	98.7915	-1.09045	0.386467	-2.82158	0.00477883	0.0986724	Down	-	GO:0006952//defense response`biological_process`Reactions, triggered in response to the presence of a foreign body or the occurrence of an injury, which result in restriction of damage to the organism attacked or prevention/recovery from the infection caused by the attack. [GOC:go_curators]	K16226//RPS4`disease resistance protein RPS4	ko04626//Plant-pathogen interaction`Organismal Systems`Environmental adaptation	-	XP_028119134.1//TMV resistance protein N-like`[Camellia sinensis]	PF20160.2//C-JID`C-JID domain	-	tr|A0A4V6RYS7|A0A4V6RYS7_CAMSI//C-JID domain-containing protein {ECO:0000259|Pfam:PF20160} OS=Camellia sinensis var. sinensis ORFNames=TEA_027487 {ECO:0000313|EMBL:THG22347.1} PE=4
Unigene1336	4881	0.33	0.27	0.36	0.09	0.12	0.12	S1	CK	9.73952	29.494	19.6167	-1.60277	0.495411	-3.23524	0.0012154	0.0395188	Down	-	-	K01142//E3.1.11.2, xthA`exodeoxyribonuclease III [EC:3.1.11.2]	ko03410//Base excision repair`Genetic Information Processing`Replication and repair	-	KAH7855780.1//hypothetical protein Vadar_028753`[Vaccinium darrowii]	-	-	tr|A0A834LLH3|A0A834LLH3_RHOSS//Uncharacterized protein {ECO:0000313|EMBL:KAF7141361.1} OS=Rhododendron simsii (Sims's rhododendron) ORFNames=RHSIM_Rhsim06G0043400 {ECO:0000313|EMBL:KAF7141361.1} PE=4
Unigene13373	2168	2.08	2.38	3.09	6.08	5	5.57	S1	CK	201.124	96.6051	148.864	1.05842	0.238895	4.43047	9.40281e-06	0.00106819	Up	-	GO:0050832//defense response to fungus`biological_process`Reactions triggered in response to the presence of a fungus that act to protect the cell or organism. [GOC:ai];GO:0005886//plasma membrane`cellular_component`The membrane surrounding a cell that separates the cell from its external environment. It consists of a phospholipid bilayer and associated proteins. [ISBN:0716731363]	K13420//FLS2`LRR receptor-like serine/threonine-protein kinase FLS2 [EC:2.7.11.1]	ko04016//MAPK signaling pathway - plant`Environmental Information Processing`Signal transduction;ko04626//Plant-pathogen interaction`Organismal Systems`Environmental adaptation	-	XP_028071713.1//probable LRR receptor-like serine/threonine-protein kinase At1g34110`[Camellia sinensis]	PF12799.10//LRR_4`Leucine Rich repeats (2 copies);PF13855.9//LRR_8`Leucine rich repeat	-	tr|A0A7J7G399|A0A7J7G399_CAMSI//LRRNT_2 domain-containing protein {ECO:0000259|Pfam:PF08263} OS=Camellia sinensis (Tea) ORFNames=HYC85_026126 {ECO:0000313|EMBL:KAF5934997.1} PE=3
Unigene13374	2168	92.93	53.37	48.89	26.16	35.99	30.05	S1	CK	569.47	1150.21	859.839	-1.01459	0.286403	-3.54252	0.000396317	0.0179951	Down	-	GO:0006535//cysteine biosynthetic process from serine`biological_process`The chemical reactions and pathways resulting in the formation of cysteine from other compounds, including serine. [GOC:go_curators];GO:0019499//cyanide metabolic process`biological_process`The chemical reactions and pathways involving cyanide, NC-, the anion of hydrocyanic acid. Cyanide is a potent inhibitor of respiration,…	K13034//ATCYSC1`L-3-cyanoalanine synthase/ cysteine synthase [EC:2.5.1.47 4.4.1.9]	ko00270//Cysteine and methionine metabolism`Metabolism`Amino acid metabolism;ko00460//Cyanoamino acid metabolism`Metabolism`Metabolism of other amino acids;ko00920//Sulfur metabolism`Metabolism`Energy metabolism;ko01100//Metabolic pathways`Metabolism`Global and overview maps;ko01110//Biosynthesis of secondary metabolites`Metabolism`Global and overview maps;ko01200//Carbon metabolism`Metabolism`Gl…	-	KAF5953101.1//hypothetical protein HYC85_011045`[Camellia sinensis]	PF00291.28//PALP`Pyridoxal-phosphate dependent enzyme	-	tr|A0A7J7HLK8|A0A7J7HLK8_CAMSI//PALP domain-containing protein {ECO:0000259|Pfam:PF00291} OS=Camellia sinensis (Tea) ORFNames=HYC85_011045 {ECO:0000313|EMBL:KAF5953101.1} PE=4
Unigene13399	2165	5.75	0.21	2.23	0.59	0.37	0.54	S1	CK	17.9859	94.4698	56.2278	-2.39334	0.802235	-2.98334	0.00285124	0.0696026	Down	-	GO:0016021//integral component of membrane`cellular_component`The component of a membrane consisting of the gene products and protein complexes having at least some part of their peptide sequence embedded in the hydrophobic region of the membrane. [GOC:dos, GOC:go_curators];GO:0016757//glycosyltransferase activity`molecular_function`Catalysis of the transfer of a glycosyl group from one compound …	K08238//XXT`xyloglucan 6-xylosyltransferase [EC:2.4.2.39]	-	-	XP_028111352.1//putative glycosyltransferase 7`[Camellia sinensis]	PF05637.15//Glyco_transf_34`galactosyl transferase GMA12/MNN10 family	-	tr|A0A7J7I9E1|A0A7J7I9E1_CAMSI//Uncharacterized protein {ECO:0000313|EMBL:KAF5961146.1} OS=Camellia sinensis (Tea) ORFNames=HYC85_002355 {ECO:0000313|EMBL:KAF5961146.1} PE=3
Unigene13458	2158	5.92	5.6	4.95	2.73	2.8	2.61	S1	CK	80.7508	175.435	128.093	-1.11991	0.24078	-4.65118	3.30048e-06	0.000454533	Down	-	GO:0004674//protein serine/threonine kinase activity`molecular_function`Catalysis of the reactions: ATP + protein serine = ADP + protein serine phosphate, and ATP + protein threonine = ADP + protein threonine phosphate. [GOC:bf, PMID:2956925];GO:0005524//ATP binding`molecular_function`Binding to ATP, adenosine 5'-triphosphate, a universally important coenzyme and enzyme regulator. [ISBN:019850673…	K13430//PBS1`serine/threonine-protein kinase PBS1 [EC:2.7.11.1]	ko04626//Plant-pathogen interaction`Organismal Systems`Environmental adaptation	-	XP_028086664.1//putative serine/threonine-protein kinase`[Camellia sinensis]	PF00069.28//Pkinase`Protein kinase domain;PF07714.20//PK_Tyr_Ser-Thr`Protein tyrosine and serine/threonine kinase	-	tr|A0A4S4DT81|A0A4S4DT81_CAMSI//Protein kinase domain-containing protein {ECO:0000259|PROSITE:PS50011} OS=Camellia sinensis var. sinensis ORFNames=TEA_029097 {ECO:0000313|EMBL:THG06453.1} PE=3
Unigene136350	258	46.06	75.33	55.95	23.04	35.38	29.64	S1	CK	25.4358	56.2991	40.8675	-1.14635	0.428779	-2.67352	0.00750608	0.1294	Down	-	-	-	-	-	-	-	-	-
Unigene13651	2140	2.38	1.29	2.86	8.15	0.93	11.35	S1	CK	174.061	57.2465	115.654	1.6037	0.614053	2.61166	0.0090103	0.14293	Up	-	GO:0016021//integral component of membrane`cellular_component`The component of a membrane consisting of the gene products and protein complexes having at least some part of their peptide sequence embedded in the hydrophobic region of the membrane. [GOC:dos, GOC:go_curators];GO:0006865//amino acid transport`biological_process`The directed movement of amino acids, organic acids containing one or mo…	K26385//LHT`lysine histidine transporter	-	-	KAF5943180.1//hypothetical protein HYC85_020822`[Camellia sinensis]	PF01490.21//Aa_trans`Transmembrane amino acid transporter protein	-	tr|A0A7J7GR75|A0A7J7GR75_CAMSI//Aa_trans domain-containing protein {ECO:0000259|Pfam:PF01490} OS=Camellia sinensis (Tea) ORFNames=HYC85_020822 {ECO:0000313|EMBL:KAF5943180.1} PE=4
Unigene13690	2137	1.38	0.54	6.13	6.21	8.37	8.58	S1	CK	268.241	90.5841	179.413	1.56425	0.661852	2.36345	0.0181057	0.210733	Up	-	GO:0050832//defense response to fungus`biological_process`Reactions triggered in response to the presence of a fungus that act to protect the cell or organism. [GOC:ai]	K13418//SERK1`somatic embryogenesis receptor kinase 1 [EC:2.7.10.1 2.7.11.1]	-	-	XP_028073205.1//receptor like protein 29-like`[Camellia sinensis]	PF13855.9//LRR_8`Leucine rich repeat	-	tr|A0A4S4EA63|A0A4S4EA63_CAMSI//Uncharacterized protein {ECO:0000313|EMBL:THG13041.1} OS=Camellia sinensis var. sinensis ORFNames=TEA_012129 {ECO:0000313|EMBL:THG13041.1} PE=4
Unigene137	7514	1.76	0.45	1.35	3.02	2.55	2.72	S1	CK	176.203	69.5092	122.856	1.33798	0.434331	3.08055	0.00206615	0.0553934	Up	-	GO:0005634//nucleus`cellular_component`A membrane-bounded organelle of eukaryotic cells in which chromosomes are housed and replicated. In most cells, the nucleus contains all of the cell's chromosomes except the organellar chromosomes, and is the site of RNA synthesis and processing. In some species, or in specialized cell types, RNA metabolism or DNA replication may be absent. [GOC:go_curators]…	K02365//ESP1`separase [EC:3.4.22.49]	-	-	XP_028065429.1//separase`[Camellia sinensis]	PF03568.20//Peptidase_C50`Peptidase family C50	-	tr|A0A4S4EJG1|A0A4S4EJG1_CAMSI//Separase {ECO:0000256|ARBA:ARBA00020866} EC=3.4.22.49 {ECO:0000256|ARBA:ARBA00012489} OS=Camellia sinensis var. sinensis ORFNames=TEA_014945 {ECO:0000313|EMBL:THG16302.1} PE=4
Unigene13703	2135	3.13	0.38	1.11	0.25	0.11	0.3	S1	CK	7.638	56.1872	31.9126	-2.87508	0.755733	-3.80435	0.000142176	0.00846568	Down	-	GO:0005524//ATP binding`molecular_function`Binding to ATP, adenosine 5'-triphosphate, a universally important coenzyme and enzyme regulator. [ISBN:0198506732];GO:0004672//protein kinase activity`molecular_function`Catalysis of the phosphorylation of an amino acid residue in a protein, usually according to the reaction: a protein + ATP = a phosphoprotein + ADP. [MetaCyc:PROTEIN-KINASE-RXN]	K13416//BAK1`brassinosteroid insensitive 1-associated receptor kinase 1 [EC:2.7.10.1 2.7.11.1]	ko04016//MAPK signaling pathway - plant`Environmental Information Processing`Signal transduction;ko04075//Plant hormone signal transduction`Environmental Information Processing`Signal transduction;ko04626//Plant-pathogen interaction`Organismal Systems`Environmental adaptation	-	XP_028106199.1//L-type lectin-domain containing receptor kinase IV.1-like`[Camellia sinensis]	-	-	tr|A0A4V3WMS2|A0A4V3WMS2_CAMSI//Uncharacterized protein {ECO:0000313|EMBL:THG09717.1} OS=Camellia sinensis var. sinensis ORFNames=TEA_012230 {ECO:0000313|EMBL:THG09717.1} PE=4
Unigene13718	2134	14.87	8	5.68	2.54	1.95	3.35	S1	CK	92.4159	343.239	217.827	-1.89227	0.384898	-4.91628	8.82031e-07	0.000162986	Down	-	GO:0016021//integral component of membrane`cellular_component`The component of a membrane consisting of the gene products and protein complexes having at least some part of their peptide sequence embedded in the hydrophobic region of the membrane. [GOC:dos, GOC:go_curators];GO:0006817//phosphate ion transport`biological_process`The directed movement of phosphate into, out of or within a cell, or …	K08177//oxlT`MFS transporter, OFA family, oxalate/formate antiporter	-	-	KAF5953486.1//hypothetical protein HYC85_006342`[Camellia sinensis]	PF06813.16//Nodulin-like`Nodulin-like;PF07690.19//MFS_1`Major Facilitator Superfamily	-	tr|A0A7J7HND8|A0A7J7HND8_CAMSI//Nodulin-like domain-containing protein {ECO:0000259|Pfam:PF06813} OS=Camellia sinensis (Tea) ORFNames=HYC85_006342 {ECO:0000313|EMBL:KAF5953486.1} PE=3
Unigene13728	2133	5.49	17.79	23.03	6.13	9.51	8.71	S1	CK	201.448	438.627	320.038	-1.12258	0.501259	-2.23952	0.0251219	0.253852	Down	-	-	K10461//KLHL24_35`kelch-like protein 24/35	-	-	THG05049.1//hypothetical protein TEA_003687`[Camellia sinensis var. sinensis]	-	-	tr|A0A4S4DPT4|A0A4S4DPT4_CAMSI//Uncharacterized protein {ECO:0000313|EMBL:THG05049.1} OS=Camellia sinensis var. sinensis ORFNames=TEA_003687 {ECO:0000313|EMBL:THG05049.1} PE=4
Unigene13738	2132	6.66	4.85	5.25	2.78	1.49	2.34	S1	CK	27.2255	64.0781	45.6518	-1.22871	0.377403	-3.2557	0.00113115	0.0376997	Down	-	-	-	-	-	-	-	-	-
Unigene13793	2126	10.62	3.24	2.67	3.75	2.18	2.38	S1	CK	97.8467	203.84	150.843	-1.05904	0.50248	-2.10763	0.0350629	0.303138	Down	-	GO:0008194//UDP-glycosyltransferase activity`molecular_function`Catalysis of the transfer of a glycosyl group from a UDP-sugar to a small hydrophobic molecule. [InterPro:IPR004224, PMID:11846783]	K13496//UGT73C`UDP-glucosyltransferase 73C [EC:2.4.1.-]	ko00908//Zeatin biosynthesis`Metabolism`Metabolism of terpenoids and polyketides;ko01110//Biosynthesis of secondary metabolites`Metabolism`Global and overview maps	-	XP_028108083.1//UDP-glycosyltransferase 73C4-like`[Camellia sinensis]	-	-	tr|A0A4S4DSZ8|A0A4S4DSZ8_CAMSI//Glycosyltransferase {ECO:0000256|RuleBase:RU362057} EC=2.4.1.- {ECO:0000256|RuleBase:RU362057} OS=Camellia sinensis var. sinensis ORFNames=TEA_016957 {ECO:0000313|EMBL:THG06353.1} PE=3
Unigene13828	2123	0.47	0.94	0.52	1.77	1.55	1.8	S1	CK	33.6302	12.0437	22.8369	1.48961	0.468184	3.18168	0.00146423	0.044363	Up	-	-	-	-	-	KAF7130744.1//hypothetical protein RHSIM_Rhsim10G0153200`[Rhododendron simsii]	-	-	tr|A0A834GBZ6|A0A834GBZ6_RHOSS//Uncharacterized protein {ECO:0000313|EMBL:KAF7130744.1} OS=Rhododendron simsii (Sims's rhododendron) ORFNames=RHSIM_Rhsim10G0153200 {ECO:0000313|EMBL:KAF7130744.1} PE=4
Unigene13843	2122	3.99	0.52	1.46	0.35	0.26	0.32	S1	CK	10.3095	68.1297	39.2196	-2.72535	0.686752	-3.96846	7.23389e-05	0.00506476	Down	-	-	-	-	-	XP_028091214.1//midasin-like`[Camellia sinensis]	-	-	tr|A0A4S4DME6|A0A4S4DME6_CAMSI//Uncharacterized protein {ECO:0000313|EMBL:THG04119.1} OS=Camellia sinensis var. sinensis ORFNames=TEA_024170 {ECO:0000313|EMBL:THG04119.1} PE=4
Unigene13856	2121	3.3	2.64	2.42	1.67	1.41	1.53	S1	CK	44.2165	88.7424	66.4794	-1.00448	0.313971	-3.19929	0.00137765	0.042608	Down	-	GO:0016021//integral component of membrane`cellular_component`The component of a membrane consisting of the gene products and protein complexes having at least some part of their peptide sequence embedded in the hydrophobic region of the membrane. [GOC:dos, GOC:go_curators];GO:0046872//metal ion binding`molecular_function`Binding to a metal ion. [GOC:ai]	K23222//HARBI1`nuclease HARBI1 [EC:3.1.-.-]	-	-	KAF5951760.1//hypothetical protein HYC85_009704`[Camellia sinensis]	PF13359.9//DDE_Tnp_4`DDE superfamily endonuclease	-	tr|A0A7J7HFR3|A0A7J7HFR3_CAMSI//DDE Tnp4 domain-containing protein {ECO:0000259|Pfam:PF13359} OS=Camellia sinensis (Tea) ORFNames=HYC85_009704 {ECO:0000313|EMBL:KAF5951760.1} PE=3
Unigene13943	2113	67.06	2.5	23.19	2.21	2.12	2.23	S1	CK	53.4887	818.641	436.065	-3.93611	1.07082	-3.67579	0.00023711	0.0124062	Down	-	GO:0036361//racemase activity, acting on amino acids and derivatives`molecular_function`Catalysis of the interconversion of the two enantiomers of a chiral amino acid or amino acid derivative. [GOC:crds];GO:0006807//nitrogen compound metabolic process`biological_process`The chemical reactions and pathways involving organic or inorganic compounds that contain nitrogen. [GOC:jl, ISBN:0198506732]	-	-	-	XP_028126278.1//uncharacterized protein LOC114323022`[Camellia sinensis]	-	-	tr|A0A7J7G3H1|A0A7J7G3H1_CAMSI//Uncharacterized protein {ECO:0000313|EMBL:KAF5935067.1} OS=Camellia sinensis (Tea) ORFNames=HYC85_026196 {ECO:0000313|EMBL:KAF5935067.1} PE=4
Unigene13968	2111	3.78	0.33	2.1	4.82	1.65	13.22	S1	CK	85.3236	23.5033	54.4135	1.85465	0.59017	3.14257	0.00167474	0.0482839	Up	-	-	K07763//MMP14`matrix metalloproteinase-14 (membrane-inserted) [EC:3.4.24.80]	-	-	XP_008776400.2//uncharacterized protein LOC103696520`[Phoenix dactylifera]	-	-	tr|A0A8B8J0G2|A0A8B8J0G2_PHODC//uncharacterized protein LOC103696520 {ECO:0000313|RefSeq:XP_008776400.2, ECO:0000313|RefSeq:XP_026656727.2} OS=Phoenix dactylifera (Date palm) ECO:0000313|RefSeq:XP_026656727.2} PE=4
Unigene13973	2111	2.06	0.95	1.21	0.25	0.19	0.58	S1	CK	11.7837	51.848	31.8159	-2.13193	0.541865	-3.93444	8.33905e-05	0.00560984	Down	-	GO:0005524//ATP binding`molecular_function`Binding to ATP, adenosine 5'-triphosphate, a universally important coenzyme and enzyme regulator. [ISBN:0198506732];GO:0004672//protein kinase activity`molecular_function`Catalysis of the phosphorylation of an amino acid residue in a protein, usually according to the reaction: a protein + ATP = a phosphoprotein + ADP. [MetaCyc:PROTEIN-KINASE-RXN]	K08835//OXSR1, STK39`serine/threonine-protein kinase OSR1/STK39 [EC:2.7.11.1]	-	-	XP_028064874.1//serine/threonine-protein kinase BLUS1`[Camellia sinensis]	PF00069.28//Pkinase`Protein kinase domain;PF07714.20//PK_Tyr_Ser-Thr`Protein tyrosine and serine/threonine kinase	-	tr|A0A4S4EJ32|A0A4S4EJ32_CAMSI//Protein kinase domain-containing protein {ECO:0000259|PROSITE:PS50011} OS=Camellia sinensis var. sinensis ORFNames=TEA_002359 {ECO:0000313|EMBL:THG16549.1} PE=4
Unigene13978	2111	0.66	0.44	0.3	1.22	1.7	0.77	S1	CK	43.9776	17.3749	30.6763	1.33788	0.524634	2.55012	0.0107685	0.157277	Up	-	GO:0004252//serine-type endopeptidase activity`molecular_function`Catalysis of the hydrolysis of internal, alpha-peptide bonds in a polypeptide chain by a catalytic mechanism that involves a catalytic triad consisting of a serine nucleophile that is activated by a proton relay involving an acidic residue (e.g. aspartate or glutamate) and a basic residue (usually histidine). [GOC:mah, https://www.…	K25898//CRSP`CO(2)-response secreted protease	-	-	XP_028119766.1//subtilisin-like protease SBT5.3`[Camellia sinensis]	PF00082.25//Peptidase_S8`Subtilase family;PF17766.4//fn3_6`Fibronectin type-III domain	-	tr|A0A2R6QW00|A0A2R6QW00_ACTCC//Subtilisin-like protease {ECO:0000313|EMBL:PSS15934.1} OS=Actinidia chinensis var. chinensis (Chinese soft-hair kiwi) ORFNames=CEY00_Acc13427 {ECO:0000313|EMBL:PSS15934.1} PE=3
Unigene14009	2108	1.66	0	0.6	0.11	0.12	0.12	S1	CK	2.91405	22.8739	12.894	-2.97638	1.21935	-2.44095	0.0146485	0.186353	Down	-	GO:0005794//Golgi apparatus`cellular_component`A membrane-bound cytoplasmic organelle of the endomembrane system that further processes the core oligosaccharides (e.g. N-glycans) added to proteins in the endoplasmic reticulum and packages them into membrane-bound vesicles. The Golgi apparatus operates at the intersection of the secretory, lysosomal, and endocytic pathways. [ISBN:0198506732];GO:00…	K18207//POMGNT2, GTDC2`protein O-mannose beta-1,4-N-acetylglucosaminyltransferase [EC:2.4.1.312]	ko00515//Mannose type O-glycan biosynthesis`Metabolism`Glycan biosynthesis and metabolism;ko01100//Metabolic pathways`Metabolism`Global and overview maps	-	KAF5938160.1//hypothetical protein HYC85_025666`[Camellia sinensis]	PF04577.17//Glyco_transf_61`Glycosyltransferase 61	-	tr|A0A7J7GBQ8|A0A7J7GBQ8_CAMSI//Uncharacterized protein {ECO:0000313|EMBL:KAF5938160.1} OS=Camellia sinensis (Tea) ORFNames=HYC85_025666 {ECO:0000313|EMBL:KAF5938160.1} PE=4
Unigene14047	2105	8.04	0.57	3.22	0.86	0.99	1.08	S1	CK	33.3547	133.558	83.4562	-2.00296	0.684793	-2.92491	0.00344551	0.0788713	Down	-	GO:0004497//monooxygenase activity`molecular_function`Catalysis of the incorporation of one atom from molecular oxygen into a compound and the reduction of the other atom of oxygen to water. [ISBN:0198506732];GO:0016021//integral component of membrane`cellular_component`The component of a membrane consisting of the gene products and protein complexes having at least some part of their peptide seq…	K20660//CYP709`cytochrome P450 family 709	-	-	XP_028054304.1//cytochrome P450 CYP749A22-like`[Camellia sinensis]	PF00067.25//p450`Cytochrome P450	-	tr|A0A4S4EWE3|A0A4S4EWE3_CAMSI//Uncharacterized protein {ECO:0000313|EMBL:THG21311.1} OS=Camellia sinensis var. sinensis ORFNames=TEA_009045 {ECO:0000313|EMBL:THG21311.1} PE=3
Unigene14177	2094	23.6	1.65	0	0	0	0	S1	CK	0	245.788	122.894	-10.4273	3.90713	-2.66878	0.00761276	0.130512	Down	-	-	-	-	-	XP_028094882.1//uncharacterized protein LOC114294643 isoform X1`[Camellia sinensis]	-	-	tr|A0A068UT23|A0A068UT23_COFCA//Uncharacterized protein {ECO:0000313|EMBL:CDP11404.1} OS=Coffea canephora (Robusta coffee) ORFNames=GSCOC_T00033642001 {ECO:0000313|EMBL:CDP11404.1} PE=4
Unigene14218	2090	7.85	2.63	3.84	1.36	0.91	1.51	S1	CK	41.0888	164.81	102.949	-2.00348	0.41638	-4.81166	1.49682e-06	0.000242785	Down	-	GO:0004497//monooxygenase activity`molecular_function`Catalysis of the incorporation of one atom from molecular oxygen into a compound and the reduction of the other atom of oxygen to water. [ISBN:0198506732];GO:0016021//integral component of membrane`cellular_component`The component of a membrane consisting of the gene products and protein complexes having at least some part of their peptide seq…	K23136//CYP82C4`fraxetin 5-hydroxylase [EC:1.14.14.164]	ko00999//Podophyllotoxin biosynthesis`Metabolism`Biosynthesis of other secondary metabolites;ko01110//Biosynthesis of secondary metabolites`Metabolism`Global and overview maps	-	XP_028057086.1//cytochrome P450 CYP82D47-like`[Camellia sinensis]	PF00067.25//p450`Cytochrome P450	-	tr|A0A2R6RMV2|A0A2R6RMV2_ACTCC//Cytochrome P450 82A3 like {ECO:0000313|EMBL:PSS31380.1} OS=Actinidia chinensis var. chinensis (Chinese soft-hair kiwi) ORFNames=CEY00_Acc04676 {ECO:0000313|EMBL:PSS31380.1} PE=3
Unigene14227	2089	0.39	1.74	3.43	7.19	5.45	7.11	S1	CK	208.329	63.9673	136.148	1.70364	0.611399	2.78646	0.00532878	0.105764	Up	-	GO:0034220//ion transmembrane transport`biological_process`A process in which an ion is transported across a membrane. [GOC:mah];GO:0016021//integral component of membrane`cellular_component`The component of a membrane consisting of the gene products and protein complexes having at least some part of their peptide sequence embedded in the hydrophobic region of the membrane. [GOC:dos, GOC:go_curat…	K25841//ALMT`aluminum-activated malate transporter family protein	-	-	KAF5935284.1//hypothetical protein HYC85_026413`[Camellia sinensis]	PF11744.11//ALMT`Aluminium activated malate transporter;PF13515.9//FUSC_2`Fusaric acid resistance protein-like	-	tr|A0A7J7G7I9|A0A7J7G7I9_CAMSI//Uncharacterized protein {ECO:0000313|EMBL:KAF5935284.1} OS=Camellia sinensis (Tea) ORFNames=HYC85_026413 {ECO:0000313|EMBL:KAF5935284.1} PE=3
Unigene14258	2087	220.83	140.36	134.55	62.48	53.81	72.81	S1	CK	2036.56	5348.67	3692.62	-1.39302	0.239823	-5.80852	6.30257e-09	3.28589e-06	Down	-	GO:0042546//cell wall biogenesis`biological_process`A cellular process that results in the biosynthesis of constituent macromolecules, assembly, and arrangement of constituent parts of a cell wall. Includes biosynthesis of constituent macromolecules, such as proteins and polysaccharides, and those macromolecular modifications that are involved in synthesis or assembly of the cellular component. A…	K08235//E2.4.1.207`xyloglucan:xyloglucosyl transferase [EC:2.4.1.207]	-	-	XP_028121326.1//probable xyloglucan endotransglucosylase/hydrolase protein 27`[Camellia sinensis]	PF00722.24//Glyco_hydro_16`Glycosyl hydrolases family 16;PF06955.15//XET_C`Xyloglucan endo-transglycosylase (XET) C-terminus	-	tr|A0A4S4D067|A0A4S4D067_CAMSI//Xyloglucan endotransglucosylase/hydrolase {ECO:0000256|RuleBase:RU361120} EC=2.4.1.207 {ECO:0000256|RuleBase:RU361120} OS=Camellia sinensis var. sinensis ORFNames=TEA_023521 {ECO:0000313|EMBL:THF95574.1} PE=3
Unigene14260	2086	13.21	1.29	0.03	0	0	0.08	S1	CK	0.933008	100.328	50.6304	-6.73597	2.38235	-2.82745	0.00469204	0.0975009	Down	-	GO:0042545//cell wall modification`biological_process`The series of events leading to chemical and structural alterations of an existing cell wall that can result in loosening, increased extensibility or disassembly. [GOC:jl];GO:0004857//enzyme inhibitor activity`molecular_function`Binds to and stops, prevents or reduces the activity of an enzyme. [GOC:ai, GOC:ebc];GO:0045490//pectin catabolic pr…	K01051//E3.1.1.11`pectinesterase [EC:3.1.1.11]	ko00040//Pentose and glucuronate interconversions`Metabolism`Carbohydrate metabolism;ko01100//Metabolic pathways`Metabolism`Global and overview maps	-	XP_028069975.1//pectinesterase`[Camellia sinensis]	PF04043.18//PMEI`Plant invertase/pectin methylesterase inhibitor;PF01095.22//Pectinesterase`Pectinesterase	-	tr|A0A7J7HW81|A0A7J7HW81_CAMSI//Pectinesterase {ECO:0000256|ARBA:ARBA00013229, ECO:0000256|RuleBase:RU000589} EC=3.1.1.11 {ECO:0000256|ARBA:ARBA00013229, ECO:0000256|RuleBase:RU000589} OS=Camellia sinensis (Tea) ORFNames=HYC85_003726 {ECO:0000313|EMBL:KAF5956501.1} PE=3
Unigene14265	2085	84.76	68.62	63.75	51.32	33.55	52	S1	CK	488.552	987.255	737.903	-1.0142	0.24658	-4.11308	3.9042e-05	0.00309747	Down	-	GO:0015994//chlorophyll metabolic process`biological_process`The chemical reactions and pathways involving chlorophyll, any compound of magnesium complexed in a porphyrin (tetrapyrrole) ring and which functions as a photosynthetic pigment. [GOC:jl];GO:0005777//peroxisome`cellular_component`A small organelle enclosed by a single membrane, and found in most eukaryotic cells. Contains peroxidases an…	-	-	-	OMO85348.1//hypothetical protein CCACVL1_10241`[Corchorus capsularis]	-	-	tr|A0A1R3IRY5|A0A1R3IRY5_COCAP//Uncharacterized protein {ECO:0000313|EMBL:OMO85348.1} OS=Corchorus capsularis (Jute) ORFNames=CCACVL1_10241 {ECO:0000313|EMBL:OMO85348.1} PE=4
Unigene14285	2083	2.05	3.31	2.62	0.94	0.75	1.69	S1	CK	22.707	58.9372	40.8221	-1.36956	0.459809	-2.97855	0.00289618	0.07023	Down	-	-	-	-	-	-	-	-	-
Unigene14334	2077	1.23	0.28	0.81	1.91	1.65	1.46	S1	CK	57.9688	27.5395	42.7541	1.06614	0.491476	2.16927	0.0300621	0.280771	Up	-	GO:0016021//integral component of membrane`cellular_component`The component of a membrane consisting of the gene products and protein complexes having at least some part of their peptide sequence embedded in the hydrophobic region of the membrane. [GOC:dos, GOC:go_curators];GO:0016760//cellulose synthase (UDP-forming) activity`molecular_function`Catalysis of the reaction: UDP-glucose + ((1,4)-bet…	K20924//CSLD`cellulose synthase-like protein [EC:2.4.1.-]	-	-	KAF5950604.1//hypothetical protein HYC85_012597`[Camellia sinensis]	PF03552.17//Cellulose_synt`Cellulose synthase;PF13632.9//Glyco_trans_2_3`Glycosyl transferase family group 2	-	tr|A0A7J7HF93|A0A7J7HF93_CAMSI//Uncharacterized protein {ECO:0000313|EMBL:KAF5950604.1} OS=Camellia sinensis (Tea) ORFNames=HYC85_012597 {ECO:0000313|EMBL:KAF5950604.1} PE=4
Unigene14468	2065	1.06	2.23	2.12	0.44	1.27	1.99	S1	CK	16.9693	50.8359	33.9026	-1.57877	0.652384	-2.42	0.0155204	0.192823	Down	-	-	-	-	-	-	-	-	-
Unigene1448	4786	2.38	1.4	2.19	4.08	1.89	7.58	S1	CK	295.107	138.922	217.014	1.08666	0.45099	2.40949	0.0159747	0.195959	Up	-	GO:0006777//Mo-molybdopterin cofactor biosynthetic process`biological_process`The chemical reactions and pathways resulting in the formation of the Mo-molybdopterin cofactor, essential for the catalytic activity of some enzymes. The cofactor consists of a mononuclear molybdenum (Mo) ion coordinated by one or two molybdopterin ligands. [http://www.sunysb.edu/biochem/BIOCHEM/facultypages/schindelin…	K15601//KDM3`[histone H3]-dimethyl-L-lysine9 demethylase [EC:1.14.11.65]	-	-	XP_028097328.1//lysine-specific demethylase JMJ25-like isoform X3`[Camellia sinensis]	-	-	tr|A0A4S4DBK5|A0A4S4DBK5_CAMSI//Cyclic pyranopterin monophosphate synthase {ECO:0000256|ARBA:ARBA00012575} EC=4.6.1.17 {ECO:0000256|ARBA:ARBA00012575} OS=Camellia sinensis var. sinensis ORFNames=TEA_017267 {ECO:0000313|EMBL:THF99941.1} PE=3
Unigene14512	2061	10.84	4.57	4.8	2.69	2.11	3.1	S1	CK	70.9323	214.381	142.656	-1.59515	0.381468	-4.18162	2.89437e-05	0.00247644	Down	-	GO:0006355//regulation of transcription, DNA-templated`biological_process`Any process that modulates the frequency, rate or extent of cellular DNA-templated transcription. [GOC:go_curators, GOC:txnOH];GO:0005634//nucleus`cellular_component`A membrane-bounded organelle of eukaryotic cells in which chromosomes are housed and replicated. In most cells, the nucleus contains all of the cell's chromoso…	K16222//CDF1`Dof zinc finger protein DOF5.5	ko04712//Circadian rhythm - plant`Organismal Systems`Environmental adaptation	-	KAF5957647.1//hypothetical protein HYC85_004872`[Camellia sinensis]	PF02701.18//zf-Dof`Dof domain, zinc finger	Dof//http://planttfdb.gao-lab.org/family.php?fam=Dof	tr|A0A7J7HZ25|A0A7J7HZ25_CAMSI//Dof-type domain-containing protein {ECO:0000259|PROSITE:PS50884} OS=Camellia sinensis (Tea) ORFNames=HYC85_004872 {ECO:0000313|EMBL:KAF5957647.1} PE=4
Unigene14550	2058	9	16.39	10.01	6.07	6.39	6.82	S1	CK	86.9201	179.193	133.056	-1.04235	0.332212	-3.1376	0.00170338	0.0484957	Down	-	GO:0042545//cell wall modification`biological_process`The series of events leading to chemical and structural alterations of an existing cell wall that can result in loosening, increased extensibility or disassembly. [GOC:jl];GO:0045490//pectin catabolic process`biological_process`The chemical reactions and pathways resulting in the breakdown of pectin, a polymer containing a backbone of alpha-1,…	K01051//E3.1.1.11`pectinesterase [EC:3.1.1.11]	ko00040//Pentose and glucuronate interconversions`Metabolism`Carbohydrate metabolism;ko01100//Metabolic pathways`Metabolism`Global and overview maps	-	KAF5945650.1//hypothetical protein HYC85_015878`[Camellia sinensis]	PF01095.22//Pectinesterase`Pectinesterase	-	tr|A0A7J7GY95|A0A7J7GY95_CAMSI//Pectinesterase {ECO:0000256|ARBA:ARBA00013229, ECO:0000256|RuleBase:RU000589} EC=3.1.1.11 {ECO:0000256|ARBA:ARBA00013229, ECO:0000256|RuleBase:RU000589} OS=Camellia sinensis (Tea) ORFNames=HYC85_015878 {ECO:0000313|EMBL:KAF5945650.1} PE=4
Unigene14565	2057	125.63	68.46	82.75	62.53	55.39	73.63	S1	CK	766.83	1557.8	1162.32	-1.02254	0.298976	-3.42015	0.00062587	0.025204	Down	-	-	-	-	-	XP_028099095.1//uncharacterized protein LOC114298686`[Camellia sinensis]	-	-	tr|A0A4S4D799|A0A4S4D799_CAMSI//Uncharacterized protein {ECO:0000313|EMBL:THF98302.1} OS=Camellia sinensis var. sinensis ORFNames=TEA_004877 {ECO:0000313|EMBL:THF98302.1} PE=4
Unigene145684	236	29.28	86.1	71.3	24.59	21.72	37	S1	CK	16.7131	41.9405	29.3268	-1.32196	0.552854	-2.39115	0.0167958	0.201371	Down	-	-	-	-	-	-	-	-	-
Unigene14609	2054	13.61	6.54	5.74	20.12	32.75	21.3	S1	CK	509.569	190.713	350.141	1.4172	0.369174	3.83884	0.000123617	0.00766267	Up	-	GO:0016021//integral component of membrane`cellular_component`The component of a membrane consisting of the gene products and protein complexes having at least some part of their peptide sequence embedded in the hydrophobic region of the membrane. [GOC:dos, GOC:go_curators];GO:0016301//kinase activity`molecular_function`Catalysis of the transfer of a phosphate group, usually from ATP, to a substr…	-	-	-	XP_028080634.1//uncharacterized protein LOC114282190`[Camellia sinensis]	-	-	tr|A0A7J7GQT3|A0A7J7GQT3_CAMSI//Zeta_toxin domain-containing protein {ECO:0000259|Pfam:PF06414} OS=Camellia sinensis (Tea) ORFNames=HYC85_019420 {ECO:0000313|EMBL:KAF5941778.1} PE=4
Unigene14652	2050	8.81	11.03	8.29	2.43	3.01	2.77	S1	CK	63.5433	239.29	151.417	-1.91257	0.280536	-6.81757	9.25945e-12	1.22881e-08	Down	-	GO:0016705//oxidoreductase activity, acting on paired donors, with incorporation or reduction of molecular oxygen`molecular_function`Catalysis of an oxidation-reduction (redox) reaction in which hydrogen or electrons are transferred from each of two donors, and molecular oxygen is reduced or incorporated into a donor. [GOC:mah];GO:0046872//metal ion binding`molecular_function`Binding to a metal i…	K14975//CODM`codeine 3-O-demethylase [EC:1.14.11.32]	ko00950//Isoquinoline alkaloid biosynthesis`Metabolism`Biosynthesis of other secondary metabolites;ko01100//Metabolic pathways`Metabolism`Global and overview maps;ko01110//Biosynthesis of secondary metabolites`Metabolism`Global and overview maps	-	XP_028103996.1//protein SRG1-like`[Camellia sinensis]	PF03171.23//2OG-FeII_Oxy`2OG-Fe(II) oxygenase superfamily	-	tr|A0A7J7GT67|A0A7J7GT67_CAMSI//Fe2OG dioxygenase domain-containing protein {ECO:0000259|PROSITE:PS51471} OS=Camellia sinensis (Tea) ORFNames=HYC85_018039 {ECO:0000313|EMBL:KAF5943962.1} PE=3
Unigene14820	2035	5.81	6.06	5.4	4	1.03	3.56	S1	CK	50.9153	122.328	86.6218	-1.26061	0.480742	-2.62223	0.00873571	0.140755	Down	-	GO:0003824//catalytic activity`molecular_function`Catalysis of a biochemical reaction at physiological temperatures. In biologically catalyzed reactions, the reactants are known as substrates, and the catalysts are naturally occurring macromolecular substances known as enzymes. Enzymes possess specific binding sites for substrates, and are usually composed wholly or largely of protein, but RNA th…	K01055//pcaD`3-oxoadipate enol-lactonase [EC:3.1.1.24]	ko01100//Metabolic pathways`Metabolism`Global and overview maps	-	KAF5954851.1//hypothetical protein HYC85_007707`[Camellia sinensis]	PF00561.23//Abhydrolase_1`alpha/beta hydrolase fold	-	tr|A0A7J7HRK7|A0A7J7HRK7_CAMSI//AB hydrolase-1 domain-containing protein {ECO:0000259|Pfam:PF00561} OS=Camellia sinensis (Tea) ORFNames=HYC85_007707 {ECO:0000313|EMBL:KAF5954851.1} PE=4
Unigene14862	2031	10.23	4.35	4.23	1.52	1.78	2	S1	CK	50.5335	117.031	83.782	-1.21326	0.281549	-4.30922	1.63832e-05	0.00162695	Down	-	GO:0010333//terpene synthase activity`molecular_function`Catalysis of the formation of cyclic terpenes through the cyclization of linear terpenes (e.g. isopentenyl-PP, geranyl-PP, farnesyl-PP and geranylgeranyl-PP) containing varying numbers of isoprene units. [EC:4.2.3.-, GOC:tair_curators];GO:0000287//magnesium ion binding`molecular_function`Binding to a magnesium (Mg) ion. [GOC:ai];GO:0016102/…	K18108//E4.2.3.111`(-)-alpha-terpineol synthase [EC:4.2.3.111]	ko00902//Monoterpenoid biosynthesis`Metabolism`Metabolism of terpenoids and polyketides;ko01100//Metabolic pathways`Metabolism`Global and overview maps;ko01110//Biosynthesis of secondary metabolites`Metabolism`Global and overview maps	-	XP_028062770.1//(-)-alpha-terpineol synthase-like isoform X1`[Camellia sinensis]	PF01397.24//Terpene_synth`Terpene synthase, N-terminal domain;PF03936.19//Terpene_synth_C`Terpene synthase family, metal binding domain;PF19086.3//Terpene_syn_C_2`Terpene synthase family 2, C-terminal metal binding	-	tr|A0A7J7GN53|A0A7J7GN53_CAMSI//Uncharacterized protein {ECO:0000313|EMBL:KAF5941321.1} OS=Camellia sinensis (Tea) ORFNames=HYC85_022488 {ECO:0000313|EMBL:KAF5941321.1} PE=4
Unigene14889	2029	3461.66	17	1121.51	5	2.74	6.56	S1	CK	69.6515	19577.5	9823.58	-8.13464	1.44411	-5.63299	1.77116e-08	7.71802e-06	Down	-	-	-	-	-	KAE9620770.1//hypothetical protein Lalb_Chr01g0006561`[Lupinus albus]	PF01439.21//Metallothio_2`Metallothionein	-	tr|A0A6A4R3V5|A0A6A4R3V5_LUPAL//Uncharacterized protein {ECO:0000313|EMBL:KAE9620770.1} OS=Lupinus albus (White lupine) (Lupinus termis) ORFNames=Lalb_Chr01g0006561 {ECO:0000313|EMBL:KAE9620770.1} PE=4
Unigene14899	2028	0.06	0.09	0.23	0.17	0.75	0.61	S1	CK	17.3978	4.36399	10.8809	1.98581	0.877413	2.26326	0.0236198	0.244108	Up	-	GO:0048046//apoplast`cellular_component`The cell membranes and intracellular regions in a plant are connected through plasmodesmata, and plants may be described as having two major compartments: the living symplast and the non-living apoplast. The apoplast is external to the plasma membrane and includes cell walls, intercellular spaces and the lumen of dead structures such as xylem vessels. Water…	K05909//E1.10.3.2`laccase [EC:1.10.3.2]	-	-	XP_028076903.1//laccase-7-like`[Camellia sinensis]	PF07732.18//Cu-oxidase_3`Multicopper oxidase;PF00394.25//Cu-oxidase`Multicopper oxidase;PF07731.17//Cu-oxidase_2`Multicopper oxidase	-	tr|A0A5B6YV29|A0A5B6YV29_DAVIN//Laccase {ECO:0000256|ARBA:ARBA00012297, ECO:0000256|RuleBase:RU361119} EC=1.10.3.2 {ECO:0000256|ARBA:ARBA00012297, ECO:0000256|RuleBase:RU361119} Benzenediol:oxygen oxidoreductase {ECO:0000256|RuleBase:RU361119} Diphenol oxidase {ECO:0000256|RuleBase:RU361119} Urishiol oxidase {ECO:0000256|RuleBase:RU361119} OS=Davidia involucrata (Dove tree) ORFNames=Din_005162 {E…
Unigene14983	2022	64.74	40.26	46.96	27.14	19.62	29.03	S1	CK	777.522	1625.77	1201.65	-1.06404	0.219356	-4.85073	1.23009e-06	0.000207593	Down	-	GO:0016226//iron-sulfur cluster assembly`biological_process`The incorporation of iron and exogenous sulfur into a metallo-sulfur cluster. [GOC:jl, GOC:mah, GOC:pde, GOC:vw]	K09014//sufB`Fe-S cluster assembly protein SufB	-	-	XP_028075528.1//UPF0051 protein ABCI8, chloroplastic-like`[Camellia sinensis]	PF19295.2//SufBD_N`SufBD protein N-terminal region;PF01458.20//SUFBD`SUF system FeS cluster assembly, SufBD	-	tr|A0A5B7CC72|A0A5B7CC72_DAVIN//SufBD_N domain-containing protein {ECO:0000259|Pfam:PF19295} OS=Davidia involucrata (Dove tree) ORFNames=Din_047392 {ECO:0000313|EMBL:MPA77951.1} PE=3
Unigene15186	2007	14.74	30.27	19.53	6.07	13.41	8.25	S1	CK	184.734	454.319	319.527	-1.29869	0.430841	-3.01432	0.00257555	0.0647887	Down	-	GO:0016705//oxidoreductase activity, acting on paired donors, with incorporation or reduction of molecular oxygen`molecular_function`Catalysis of an oxidation-reduction (redox) reaction in which hydrogen or electrons are transferred from each of two donors, and molecular oxygen is reduced or incorporated into a donor. [GOC:mah];GO:0046872//metal ion binding`molecular_function`Binding to a metal i…	K21202//2-ODD`(-)-deoxypodophyllotoxin synthase [EC:1.14.20.8]	ko00999//Podophyllotoxin biosynthesis`Metabolism`Biosynthesis of other secondary metabolites;ko01100//Metabolic pathways`Metabolism`Global and overview maps;ko01110//Biosynthesis of secondary metabolites`Metabolism`Global and overview maps	-	KAF5935871.1//hypothetical protein HYC85_027000`[Camellia sinensis]	PF14226.9//DIOX_N`non-haem dioxygenase in morphine synthesis N-terminal;PF03171.23//2OG-FeII_Oxy`2OG-Fe(II) oxygenase superfamily	-	tr|A0A7J7G7G3|A0A7J7G7G3_CAMSI//Fe2OG dioxygenase domain-containing protein {ECO:0000259|PROSITE:PS51471} OS=Camellia sinensis (Tea) ORFNames=HYC85_027000 {ECO:0000313|EMBL:KAF5935871.1} PE=3
Unigene15220	2004	54.49	34.95	27.12	7.13	9.89	7.02	S1	CK	128.034	638.502	383.268	-2.31914	0.361627	-6.41307	1.42614e-10	1.34315e-07	Down	-	-	-	-	-	-	-	-	-
Unigene15255	2002	1.98	0.99	0.94	0.28	0.18	0.57	S1	CK	8.32024	28.9254	18.6228	-1.79464	0.581303	-3.08728	0.00201999	0.054657	Down	-	GO:0003700//DNA-binding transcription factor activity`molecular_function`A transcription regulator activity that modulates transcription of gene sets via selective and non-covalent binding to a specific double-stranded genomic DNA sequence (sometimes referred to as a motif) within a cis-regulatory region. Regulatory regions include promoters (proximal and distal) and enhancers. Genes are transcri…	K14491//ARR-B`two-component response regulator ARR-B family	ko04075//Plant hormone signal transduction`Environmental Information Processing`Signal transduction	-	XP_028107181.1//two-component response regulator ARR12-like`[Camellia sinensis]	PF00249.34//Myb_DNA-binding`Myb-like DNA-binding domain	ARR-B//http://planttfdb.gao-lab.org/family.php?fam=ARR-B;G2-like//http://planttfdb.gao-lab.org/family.php?fam=G2-like	tr|A0A7J7GYI9|A0A7J7GYI9_CAMSI//HTH myb-type domain-containing protein {ECO:0000259|PROSITE:PS51294} OS=Camellia sinensis (Tea) ORFNames=HYC85_018631 {ECO:0000313|EMBL:KAF5944554.1} PE=4
Unigene15328	1996	2.43	2.78	1.93	1.24	1.2	1.15	S1	CK	39.5185	84.2565	61.8875	-1.09041	0.331229	-3.29202	0.000994707	0.0347008	Down	-	-	-	-	-	KAF5957009.1//hypothetical protein HYC85_004234`[Camellia sinensis]	-	-	tr|A0A7J7HWI9|A0A7J7HWI9_CAMSI//Uncharacterized protein {ECO:0000313|EMBL:KAF5957009.1} OS=Camellia sinensis (Tea) ORFNames=HYC85_004234 {ECO:0000313|EMBL:KAF5957009.1} PE=4
Unigene15355	1994	2.24	0.83	1.82	0.35	0.12	0.15	S1	CK	6.71734	54.4376	30.5775	-3.01447	0.594181	-5.07332	3.90935e-07	8.68652e-05	Down	-	GO:0005506//iron ion binding`molecular_function`Binding to an iron (Fe) ion. [GOC:ai];GO:0016705//oxidoreductase activity, acting on paired donors, with incorporation or reduction of molecular oxygen`molecular_function`Catalysis of an oxidation-reduction (redox) reaction in which hydrogen or electrons are transferred from each of two donors, and molecular oxygen is reduced or incorporated into a …	K20770//CYP706B1`(+)-delta-cadinene 8-hydroxylase [EC:1.14.-.-]	-	-	PSS11496.1//Flavonoid 3',5'-hydroxylase`[Actinidia chinensis var. chinensis]	PF00067.25//p450`Cytochrome P450	-	tr|A0A2R6QNJ8|A0A2R6QNJ8_ACTCC//Flavonoid 3',5'-hydroxylase {ECO:0000313|EMBL:PSS11496.1} OS=Actinidia chinensis var. chinensis (Chinese soft-hair kiwi) ORFNames=CEY00_Acc15770 {ECO:0000313|EMBL:PSS11496.1} PE=3
Unigene15357	1994	0.24	0.12	0.24	1.39	0.08	3.27	S1	CK	39.4029	5.02639	22.2146	2.96733	1.00174	2.96219	0.00305463	0.0725065	Up	-	GO:0016705//oxidoreductase activity, acting on paired donors, with incorporation or reduction of molecular oxygen`molecular_function`Catalysis of an oxidation-reduction (redox) reaction in which hydrogen or electrons are transferred from each of two donors, and molecular oxygen is reduced or incorporated into a donor. [GOC:mah];GO:0046872//metal ion binding`molecular_function`Binding to a metal i…	K04124//GA3ox`gibberellin 3beta-dioxygenase [EC:1.14.11.15]	ko00904//Gibberellin biosynthesis`Metabolism`Metabolism of terpenoids and polyketides;ko01100//Metabolic pathways`Metabolism`Global and overview maps;ko01110//Biosynthesis of secondary metabolites`Metabolism`Global and overview maps	-	XP_028059597.1//gibberellin 3-beta-dioxygenase 1-like`[Camellia sinensis]	PF03171.23//2OG-FeII_Oxy`2OG-Fe(II) oxygenase superfamily	-	tr|A0A7J7HW92|A0A7J7HW92_CAMSI//Fe2OG dioxygenase domain-containing protein {ECO:0000259|PROSITE:PS51471} OS=Camellia sinensis (Tea) ORFNames=HYC85_004338 {ECO:0000313|EMBL:KAF5957113.1} PE=3
Unigene15413	1989	10.1	7.76	12.03	20.06	13.23	32.41	S1	CK	425.535	207.979	316.757	1.03276	0.317359	3.25422	0.00113705	0.0377671	Up	-	GO:0003700//DNA-binding transcription factor activity`molecular_function`A transcription regulator activity that modulates transcription of gene sets via selective and non-covalent binding to a specific double-stranded genomic DNA sequence (sometimes referred to as a motif) within a cis-regulatory region. Regulatory regions include promoters (proximal and distal) and enhancers. Genes are transcri…	-	-	-	THG20960.1//hypothetical protein TEA_006635`[Camellia sinensis var. sinensis]	-	-	tr|A0A4S4EVG7|A0A4S4EVG7_CAMSI//WRKY domain-containing protein {ECO:0000259|PROSITE:PS50811} OS=Camellia sinensis var. sinensis ORFNames=TEA_006635 {ECO:0000313|EMBL:THG20960.1} PE=4
Unigene15422	1989	0.31	0.32	0.61	1.06	0.86	0.68	S1	CK	27.2184	13.1528	20.1856	1.04415	0.511699	2.04056	0.0412941	0.330217	Up	-	-	-	-	-	-	-	-	-
Unigene15468	1985	1.05	0.39	0.58	2.36	1.19	1.67	S1	CK	54.8332	22.4607	38.6469	1.28361	0.469951	2.73138	0.00630694	0.117272	Up	-	GO:0050896//response to stimulus`biological_process`Any process that results in a change in state or activity of a cell or an organism (in terms of movement, secretion, enzyme production, gene expression, etc.) as a result of a stimulus. The process begins with detection of the stimulus and ends with a change in state or activity or the cell or organism. [GOC:ai, GOC:bf];GO:0016021//integral comp…	K14638//SLC15A3_4, PHT, NPF8`solute carrier family 15 (peptide/histidine transporter), member 3/4	-	-	KAF5961747.1//hypothetical protein HYC85_002956`[Camellia sinensis]	PF00854.24//PTR2`POT family	-	tr|A0A7J7IAX9|A0A7J7IAX9_CAMSI//Uncharacterized protein {ECO:0000313|EMBL:KAF5961747.1} OS=Camellia sinensis (Tea) ORFNames=HYC85_002956 {ECO:0000313|EMBL:KAF5961747.1} PE=3
Unigene15469	1985	3.21	0.1	1.41	0.31	0.04	0.09	S1	CK	4.11429	42.5609	23.3376	-3.36503	1.08664	-3.09674	0.00195659	0.0537897	Down	-	GO:0016021//integral component of membrane`cellular_component`The component of a membrane consisting of the gene products and protein complexes having at least some part of their peptide sequence embedded in the hydrophobic region of the membrane. [GOC:dos, GOC:go_curators];GO:0004674//protein serine/threonine kinase activity`molecular_function`Catalysis of the reactions: ATP + protein serine = A…	K13420//FLS2`LRR receptor-like serine/threonine-protein kinase FLS2 [EC:2.7.11.1]	ko04016//MAPK signaling pathway - plant`Environmental Information Processing`Signal transduction;ko04626//Plant-pathogen interaction`Organismal Systems`Environmental adaptation	-	XP_028054498.1//G-type lectin S-receptor-like serine/threonine-protein kinase At1g11330 isoform X1`[Camellia sinensis]	PF01453.27//B_lectin`D-mannose binding lectin;PF00954.23//S_locus_glycop`S-locus glycoprotein domain;PF08276.14//PAN_2`PAN-like domain;PF07714.20//PK_Tyr_Ser-Thr`Protein tyrosine and serine/threonine kinase	-	tr|A0A4S4EX09|A0A4S4EX09_CAMSI//Receptor-like serine/threonine-protein kinase {ECO:0000256|PIRNR:PIRNR000641} EC=2.7.11.1 {ECO:0000256|PIRNR:PIRNR000641} OS=Camellia sinensis var. sinensis ORFNames=TEA_028662 {ECO:0000313|EMBL:THG21222.1} PE=3
Unigene15501	1982	201.01	194.73	178.76	99.07	82.97	118.26	S1	CK	2169.19	4388.48	3278.84	-1.01637	0.178658	-5.68889	1.27866e-08	5.89826e-06	Down	-	GO:0016021//integral component of membrane`cellular_component`The component of a membrane consisting of the gene products and protein complexes having at least some part of their peptide sequence embedded in the hydrophobic region of the membrane. [GOC:dos, GOC:go_curators];GO:0015979//photosynthesis`biological_process`The synthesis by organisms of organic chemical compounds, especially carbohydr…	K02723//psbY`photosystem II PsbY protein	ko00195//Photosynthesis`Metabolism`Energy metabolism;ko01100//Metabolic pathways`Metabolism`Global and overview maps	-	XP_028061438.1//photosystem II core complex proteins psbY, chloroplastic-like`[Camellia sinensis]	PF06298.14//PsbY`Photosystem II protein Y (PsbY)	-	tr|A0A4S4ENQ3|A0A4S4ENQ3_CAMSI//Uncharacterized protein {ECO:0000313|EMBL:THG17972.1} OS=Camellia sinensis var. sinensis ORFNames=TEA_021237 {ECO:0000313|EMBL:THG17972.1} PE=3
Unigene15562	1977	2.08	1.52	2.01	0.51	0.24	2.73	S1	CK	19.3149	64.3054	41.8102	-1.72831	0.501737	-3.44465	0.000571791	0.0235127	Down	-	GO:0006355//regulation of transcription, DNA-templated`biological_process`Any process that modulates the frequency, rate or extent of cellular DNA-templated transcription. [GOC:go_curators, GOC:txnOH];GO:0005634//nucleus`cellular_component`A membrane-bounded organelle of eukaryotic cells in which chromosomes are housed and replicated. In most cells, the nucleus contains all of the cell's chromoso…	K16222//CDF1`Dof zinc finger protein DOF5.5	ko04712//Circadian rhythm - plant`Organismal Systems`Environmental adaptation	-	KAF5960458.1//hypothetical protein HYC85_001667`[Camellia sinensis]	PF02701.18//zf-Dof`Dof domain, zinc finger	Dof//http://planttfdb.gao-lab.org/family.php?fam=Dof	tr|A0A7J7I8G6|A0A7J7I8G6_CAMSI//Dof-type domain-containing protein {ECO:0000259|PROSITE:PS50884} OS=Camellia sinensis (Tea) ORFNames=HYC85_001667 {ECO:0000313|EMBL:KAF5960458.1} PE=4
Unigene15591	1974	42.66	23.6	25.62	13.89	8.76	20.9	S1	CK	467.357	1049.74	758.55	-1.16707	0.327957	-3.55859	0.00037285	0.0173894	Down	-	-	K22312//ST2A, SOT15`hydroxyjasmonate sulfotransferase [EC:2.8.2.39]	-	-	KAG5558075.1//hypothetical protein RHGRI_008100`[Rhododendron griersonianum]	PF00685.30//Sulfotransfer_1`Sulfotransferase domain;PF13469.9//Sulfotransfer_3`Sulfotransferase family	-	tr|A0A834LR13|A0A834LR13_RHOSS//Sulfotransferase {ECO:0000256|RuleBase:RU361155} EC=2.8.2.- {ECO:0000256|RuleBase:RU361155} OS=Rhododendron simsii (Sims's rhododendron) ORFNames=RHSIM_Rhsim03G0148900 {ECO:0000313|EMBL:KAF7146922.1} PE=3
Unigene15594	1974	6.02	0.53	2.8	0.76	0.07	1.69	S1	CK	23.7993	93.1556	58.4774	-1.9665	0.903572	-2.17636	0.0295281	0.278761	Down	-	GO:0016765//transferase activity, transferring alkyl or aryl (other than methyl) groups`molecular_function`Catalysis of the transfer of an alkyl or aryl (but not methyl) group from one compound (donor) to another (acceptor). [GOC:jl, ISBN:0198506732];GO:0008033//tRNA processing`biological_process`The process in which a pre-tRNA molecule is converted to a mature tRNA, ready for addition of an amin…	K10760//IPT`adenylate dimethylallyltransferase (cytokinin synthase) [EC:2.5.1.27 2.5.1.112]	ko00908//Zeatin biosynthesis`Metabolism`Metabolism of terpenoids and polyketides;ko01100//Metabolic pathways`Metabolism`Global and overview maps;ko01110//Biosynthesis of secondary metabolites`Metabolism`Global and overview maps	-	XP_028094976.1//adenylate isopentenyltransferase 5, chloroplastic-like`[Camellia sinensis]	PF01745.19//IPT`Isopentenyl transferase;PF01715.20//IPPT`IPP transferase	-	tr|A0A4S4DH03|A0A4S4DH03_CAMSI//Uncharacterized protein {ECO:0000313|EMBL:THG01634.1} OS=Camellia sinensis var. sinensis ORFNames=TEA_023021 {ECO:0000313|EMBL:THG01634.1} PE=3
Unigene15605	1973	1.81	0.65	0.84	0.09	0.05	0.09	S1	CK	2.22359	35.1562	18.6899	-3.9695	0.818912	-4.84729	1.2516e-06	0.000208809	Down	-	GO:0003700//DNA-binding transcription factor activity`molecular_function`A transcription regulator activity that modulates transcription of gene sets via selective and non-covalent binding to a specific double-stranded genomic DNA sequence (sometimes referred to as a motif) within a cis-regulatory region. Regulatory regions include promoters (proximal and distal) and enhancers. Genes are transcri…	K14491//ARR-B`two-component response regulator ARR-B family	ko04075//Plant hormone signal transduction`Environmental Information Processing`Signal transduction	-	XP_028056375.1//myb-related protein 1-like`[Camellia sinensis]	PF00249.34//Myb_DNA-binding`Myb-like DNA-binding domain	ARR-B//http://planttfdb.gao-lab.org/family.php?fam=ARR-B;G2-like//http://planttfdb.gao-lab.org/family.php?fam=G2-like	tr|A0A4S4CZ26|A0A4S4CZ26_CAMSI//HTH myb-type domain-containing protein {ECO:0000259|PROSITE:PS51294} OS=Camellia sinensis var. sinensis ORFNames=TEA_024798 {ECO:0000313|EMBL:THF94978.1} PE=4
Unigene15613	1973	14.77	1.28	5.98	0.91	0.76	1.1	S1	CK	10.2753	86.9868	48.6311	-3.08122	0.727433	-4.23574	2.27796e-05	0.00208487	Down	-	-	-	-	-	-	-	-	-
Unigene15660	1969	0.84	0.38	1.09	2.17	2.63	2.96	S1	CK	74.5339	23.6695	49.1017	1.64603	0.409095	4.02359	5.73172e-05	0.00421562	Up	-	GO:0009423//chorismate biosynthetic process`biological_process`The chemical reactions and pathways resulting in the formation of the unsymmetrical ether derived from phosphoenolpyruvate and 5-phosphoshikimic acid formed as an intermediate in the biosynthesis of aromatic amino acids and many other compounds. [GOC:sm, ISBN:0198547684];GO:0008652//cellular amino acid biosynthetic process`biological_…	K01626//E2.5.1.54, aroF, aroG, aroH`3-deoxy-7-phosphoheptulonate synthase [EC:2.5.1.54]	ko00400//Phenylalanine, tyrosine and tryptophan biosynthesis`Metabolism`Amino acid metabolism;ko01100//Metabolic pathways`Metabolism`Global and overview maps;ko01110//Biosynthesis of secondary metabolites`Metabolism`Global and overview maps;ko01230//Biosynthesis of amino acids`Metabolism`Global and overview maps	-	KAA8530827.1//hypothetical protein F0562_005549`[Nyssa sinensis]	PF01474.19//DAHP_synth_2`Class-II DAHP synthetase family	-	tr|A0A5J5AN18|A0A5J5AN18_9ASTE//Phospho-2-dehydro-3-deoxyheptonate aldolase {ECO:0000256|RuleBase:RU363071} EC=2.5.1.54 {ECO:0000256|RuleBase:RU363071} OS=Nyssa sinensis ORFNames=F0562_005549 {ECO:0000313|EMBL:KAA8530827.1} PE=3
Unigene15778	1960	54.43	20.63	28.97	8.96	2.94	8.25	S1	CK	77.0336	430.36	253.697	-2.48018	0.413722	-5.9948	2.03731e-09	1.1663e-06	Down	-	GO:0005509//calcium ion binding`molecular_function`Binding to a calcium ion (Ca2+). [GOC:ai]	K13448//CML`calcium-binding protein CML	ko04626//Plant-pathogen interaction`Organismal Systems`Environmental adaptation	-	XP_028085328.1//probable calcium-binding protein CML29`[Camellia sinensis]	PF13499.9//EF-hand_7`EF-hand domain pair;PF00036.35//EF-hand_1`EF hand	-	tr|A0A4S4DV10|A0A4S4DV10_CAMSI//Uncharacterized protein {ECO:0000313|EMBL:THG07129.1} OS=Camellia sinensis var. sinensis ORFNames=TEA_000691 {ECO:0000313|EMBL:THG07129.1} PE=4
Unigene15814	1957	1.26	1.16	0.69	0.24	0.18	0.87	S1	CK	13.6114	35.707	24.6592	-1.38343	0.656391	-2.10764	0.0350624	0.303138	Down	-	-	K10664//ATL6S`E3 ubiquitin-protein ligase ATL6/9/15/31/42/55 [EC:2.3.2.27]	-	-	KAF5940225.1//hypothetical protein HYC85_021392`[Camellia sinensis]	PF17123.8//zf-RING_11`RING-like zinc finger;PF13923.9//zf-C3HC4_2`Zinc finger, C3HC4 type (RING finger);PF13639.9//zf-RING_2`Ring finger domain;PF00097.28//zf-C3HC4`Zinc finger, C3HC4 type (RING finger);PF12678.10//zf-rbx1`RING-H2 zinc finger domain;PF12861.10//zf-ANAPC11`Anaphase-promoting complex subunit 11 RING-H2 finger	-	tr|A0A7J7GJ35|A0A7J7GJ35_CAMSI//RING-type domain-containing protein {ECO:0000259|PROSITE:PS50089} OS=Camellia sinensis (Tea) ORFNames=HYC85_021392 {ECO:0000313|EMBL:KAF5940225.1} PE=4
Unigene15936	1947	48.16	41.5	37.95	25.03	14.88	29.48	S1	CK	578.914	1199.27	889.089	-1.05013	0.262129	-4.00614	6.17181e-05	0.00448239	Down	-	GO:0016021//integral component of membrane`cellular_component`The component of a membrane consisting of the gene products and protein complexes having at least some part of their peptide sequence embedded in the hydrophobic region of the membrane. [GOC:dos, GOC:go_curators]	K05714//mhpC`2-hydroxy-6-oxonona-2,4-dienedioate hydrolase [EC:3.7.1.14]	ko00360//Phenylalanine metabolism`Metabolism`Amino acid metabolism;ko01100//Metabolic pathways`Metabolism`Global and overview maps	-	XP_028075553.1//probable lysophospholipase BODYGUARD 3`[Camellia sinensis]	PF12146.11//Hydrolase_4`Serine aminopeptidase, S33;PF00561.23//Abhydrolase_1`alpha/beta hydrolase fold;PF12697.10//Abhydrolase_6`Alpha/beta hydrolase family	-	tr|A0A5B6ZIQ7|A0A5B6ZIQ7_DAVIN//AB hydrolase-1 domain-containing protein {ECO:0000259|Pfam:PF00561} OS=Davidia involucrata (Dove tree) ORFNames=Din_013256 {ECO:0000313|EMBL:MPA43815.1} PE=4
Unigene15943	1947	50.94	62.91	39.62	28.28	22.94	29.75	S1	CK	777.101	1584.36	1180.73	-1.02731	0.250657	-4.09846	4.15916e-05	0.00327307	Down	-	-	-	-	-	PSR86871.1//Plastid-lipid-associated protein`[Actinidia chinensis var. chinensis]	PF04755.15//PAP_fibrillin`PAP_fibrillin	-	tr|A0A2R6P898|A0A2R6P898_ACTCC//Plastid-lipid-associated protein {ECO:0000313|EMBL:PSR86871.1} OS=Actinidia chinensis var. chinensis (Chinese soft-hair kiwi) ORFNames=CEY00_Acc32500 {ECO:0000313|EMBL:PSR86871.1} PE=4
Unigene15973	1944	20.02	10.49	8.42	4.89	1.21	4.55	S1	CK	57.6285	233.899	145.764	-2.01847	0.506857	-3.98232	6.82444e-05	0.00484784	Down	-	GO:0015369//calcium:proton antiporter activity`molecular_function`Enables the transfer of a solute or solutes from one side of a membrane to the other according to the reaction: Ca2+(in) + H+(out) = Ca2+(out) + H+(in). [TC:2.A.19.2.-];GO:0016021//integral component of membrane`cellular_component`The component of a membrane consisting of the gene products and protein complexes having at least some…	-	-	-	KAA8543736.1//hypothetical protein F0562_022086`[Nyssa sinensis]	-	-	tr|A0A5J5BM79|A0A5J5BM79_9ASTE//Vacuolar cation/proton exchanger {ECO:0000256|RuleBase:RU365028} OS=Nyssa sinensis ORFNames=F0562_022086 {ECO:0000313|EMBL:KAA8543736.1} PE=3
Unigene1600	4696	83.96	71.64	63.44	34.24	39.08	40.8	S1	CK	874.283	1774.08	1324.18	-1.02093	0.196339	-5.19984	1.99465e-07	4.93524e-05	Down	-	GO:0046872//metal ion binding`molecular_function`Binding to a metal ion. [GOC:ai];GO:0106306//protein serine/threonine phosphatase activity`molecular_function`Catalysis of the reaction: a phosphoprotein + H2O = a protein + phosphate. Together with protein kinases, these enzymes control the state of phosphorylation of cell proteins and thereby provide an important mechanism for regulating cellular…	K04457//PPM1A, PP2CA`protein phosphatase 1A [EC:3.1.3.16]	-	-	KAF5960151.1//hypothetical protein HYC85_001360`[Camellia sinensis]	-	-	tr|A0A7J7I6I1|A0A7J7I6I1_CAMSI//Protein-serine/threonine phosphatase {ECO:0000256|ARBA:ARBA00013081} EC=3.1.3.16 {ECO:0000256|ARBA:ARBA00013081} OS=Camellia sinensis (Tea) ORFNames=HYC85_001360 {ECO:0000313|EMBL:KAF5960151.1} PE=3
Unigene16050	1938	1.09	1.14	1.54	0.4	0.33	0.7	S1	CK	15.0471	42.4498	28.7484	-1.49141	0.456168	-3.26942	0.00107768	0.0365012	Down	-	GO:0006633//fatty acid biosynthetic process`biological_process`The chemical reactions and pathways resulting in the formation of a fatty acid, any of the aliphatic monocarboxylic acids that can be liberated by hydrolysis from naturally occurring fats and oils. Fatty acids are predominantly straight-chain acids of 4 to 24 carbon atoms, which may be saturated or unsaturated; branched fatty acids an…	K15397//KCS`3-ketoacyl-CoA synthase [EC:2.3.1.199]	ko00062//Fatty acid elongation`Metabolism`Lipid metabolism;ko01100//Metabolic pathways`Metabolism`Global and overview maps;ko01110//Biosynthesis of secondary metabolites`Metabolism`Global and overview maps;ko04626//Plant-pathogen interaction`Organismal Systems`Environmental adaptation	-	XP_028054250.1//3-ketoacyl-CoA synthase 4-like`[Camellia sinensis]	PF08392.15//FAE1_CUT1_RppA`FAE1/Type III polyketide synthase-like protein;PF08541.13//ACP_syn_III_C`3-Oxoacyl-[acyl-carrier-protein (ACP)] synthase III C terminal;PF02797.18//Chal_sti_synt_C`Chalcone and stilbene synthases, C-terminal domain	-	tr|A0A7J7HIA8|A0A7J7HIA8_CAMSI//3-ketoacyl-CoA synthase {ECO:0000256|PIRNR:PIRNR036417} EC=2.3.1.- {ECO:0000256|PIRNR:PIRNR036417} OS=Camellia sinensis (Tea) ORFNames=HYC85_009600 {ECO:0000313|EMBL:KAF5951656.1} PE=3
Unigene16062	1937	1.25	0.95	1.41	0.67	0.6	0.41	S1	CK	11.0383	27.768	19.4032	-1.33529	0.493526	-2.70561	0.00681788	0.122949	Down	-	-	-	-	-	-	-	-	-
Unigene16069	1936	52.97	83.9	68.27	20.11	13.77	36.57	S1	CK	541.516	1719.11	1130.31	-1.66607	0.355809	-4.68249	2.83413e-06	0.000402305	Down	-	GO:0016747//acyltransferase activity, transferring groups other than amino-acyl groups`molecular_function`Catalysis of the transfer of an acyl group, other than amino-acyl, from one compound (donor) to another (acceptor). [GOC:jl];GO:0009723//response to ethylene`biological_process`Any process that results in a change in state or activity of a cell or an organism (in terms of movement, secretion,…	K13065//E2.3.1.133, HCT`shikimate O-hydroxycinnamoyltransferase [EC:2.3.1.133]	ko00940//Phenylpropanoid biosynthesis`Metabolism`Biosynthesis of other secondary metabolites;ko00941//Flavonoid biosynthesis`Metabolism`Biosynthesis of other secondary metabolites;ko00945//Stilbenoid, diarylheptanoid and gingerol biosynthesis`Metabolism`Biosynthesis of other secondary metabolites;ko01100//Metabolic pathways`Metabolism`Global and overview maps;ko01110//Biosynthesis of secondary me…	-	XP_028083589.1//protein ECERIFERUM 2-like`[Camellia sinensis]	-	-	tr|A0A7J7HDN0|A0A7J7HDN0_CAMSI//Uncharacterized protein {ECO:0000313|EMBL:KAF5950024.1} OS=Camellia sinensis (Tea) ORFNames=HYC85_012017 {ECO:0000313|EMBL:KAF5950024.1} PE=4
Unigene16071	1936	17.06	2.57	9.76	3.47	0.83	4.85	S1	CK	69.1356	230.348	149.742	-1.73536	0.646935	-2.68244	0.00730882	0.127854	Down	-	-	K14156//CHK`choline/ethanolamine kinase [EC:2.7.1.32 2.7.1.82]	ko00564//Glycerophospholipid metabolism`Metabolism`Lipid metabolism;ko01100//Metabolic pathways`Metabolism`Global and overview maps	-	XP_028060936.1//probable choline kinase 3`[Camellia sinensis]	PF01636.26//APH`Phosphotransferase enzyme family;PF01633.23//Choline_kinase`Choline/ethanolamine kinase	-	tr|A0A4S4ENJ1|A0A4S4ENJ1_CAMSI//Uncharacterized protein {ECO:0000313|EMBL:THG18251.1} OS=Camellia sinensis var. sinensis ORFNames=TEA_017195 {ECO:0000313|EMBL:THG18251.1} PE=4
Unigene16093	1934	144.45	92.27	98.85	48.62	44.22	58.95	S1	CK	1197.66	2881.16	2039.41	-1.26639	0.211774	-5.97993	2.23227e-09	1.22969e-06	Down	-	-	-	-	-	KAF5934945.1//hypothetical protein HYC85_026074`[Camellia sinensis]	-	-	tr|A0A7J7G3Q6|A0A7J7G3Q6_CAMSI//Uncharacterized protein {ECO:0000313|EMBL:KAF5934945.1} OS=Camellia sinensis (Tea) ORFNames=HYC85_026074 {ECO:0000313|EMBL:KAF5934945.1} PE=4
Unigene16119	1932	17.6	10.59	12.67	5.81	4.69	9.68	S1	CK	114.484	310.138	212.311	-1.4362	0.277338	-5.17854	2.23629e-07	5.39593e-05	Down	-	GO:0004180//carboxypeptidase activity`molecular_function`Catalysis of the hydrolysis of a single C-terminal amino acid residue from a polypeptide chain. [https://www.ebi.ac.uk/merops/about/glossary.shtml#CARBOXYPEPTIDASE];GO:0008236//serine-type peptidase activity`molecular_function`Catalysis of the hydrolysis of peptide bonds in a polypeptide chain by a catalytic mechanism that involves a cataly…	K01285//PRCP`lysosomal Pro-X carboxypeptidase [EC:3.4.16.2]	-	-	PSR89907.1//Lysosomal Pro-X carboxypeptidase`[Actinidia chinensis var. chinensis]	PF05577.15//Peptidase_S28`Serine carboxypeptidase S28	-	tr|A0A2R6PEU0|A0A2R6PEU0_ACTCC//Lysosomal Pro-X carboxypeptidase {ECO:0000313|EMBL:PSR89907.1} OS=Actinidia chinensis var. chinensis (Chinese soft-hair kiwi) ORFNames=CEY00_Acc30102 {ECO:0000313|EMBL:PSR89907.1} PE=3
Unigene16166	1929	2.25	1.26	4.85	6.15	6.1	7.81	S1	CK	195.772	87.0947	141.433	1.16556	0.414236	2.81376	0.00489657	0.100253	Up	-	GO:0051321//meiotic cell cycle`biological_process`Progression through the phases of the meiotic cell cycle, in which canonically a cell replicates to produce four offspring with half the chromosomal content of the progenitor cell via two nuclear divisions. [GOC:ai];GO:0005634//nucleus`cellular_component`A membrane-bounded organelle of eukaryotic cells in which chromosomes are housed and replicate…	K06674//SMC2`structural maintenance of chromosome 2	-	-	KAA8539794.1//hypothetical protein F0562_026486`[Nyssa sinensis]	PF13175.9//AAA_15`AAA ATPase domain;PF02463.22//SMC_N`RecF/RecN/SMC N terminal domain;PF13476.9//AAA_23`AAA domain	-	tr|A0A5B6YPA0|A0A5B6YPA0_DAVIN//Structural maintenance of chromosomes protein {ECO:0000256|PIRNR:PIRNR005719} OS=Davidia involucrata (Dove tree) ORFNames=Din_002647 {ECO:0000313|EMBL:MPA33206.1} PE=3
Unigene16174	1928	3.21	2.92	1.25	5.98	8.72	7.35	S1	CK	32.293	15.5217	23.9074	1.05353	0.505938	2.08234	0.0373114	0.312401	Up	-	GO:0016021//integral component of membrane`cellular_component`The component of a membrane consisting of the gene products and protein complexes having at least some part of their peptide sequence embedded in the hydrophobic region of the membrane. [GOC:dos, GOC:go_curators]	-	-	-	KAF5940584.1//hypothetical protein HYC85_021751`[Camellia sinensis]	-	-	tr|A0A7J7GME2|A0A7J7GME2_CAMSI//DUF4220 domain-containing protein {ECO:0000259|Pfam:PF13968} OS=Camellia sinensis (Tea) ORFNames=HYC85_021751 {ECO:0000313|EMBL:KAF5940584.1} PE=4
Unigene16182	1928	154.23	76.16	75.64	29.02	30.88	28.33	S1	CK	654.914	2577.87	1616.39	-1.97684	0.281699	-7.01756	2.25777e-12	3.87752e-09	Down	-	GO:0008194//UDP-glycosyltransferase activity`molecular_function`Catalysis of the transfer of a glycosyl group from a UDP-sugar to a small hydrophobic molecule. [InterPro:IPR004224, PMID:11846783]	K13691//SGT1`pathogen-inducible salicylic acid glucosyltransferase [EC:2.4.1.-]	-	-	XP_028082421.1//UDP-glycosyltransferase 74F2-like`[Camellia sinensis]	-	-	tr|A0A2R6RS15|A0A2R6RS15_ACTCC//Glycosyltransferase {ECO:0000256|RuleBase:RU362057} EC=2.4.1.- {ECO:0000256|RuleBase:RU362057} OS=Actinidia chinensis var. chinensis (Chinese soft-hair kiwi) ORFNames=CEY00_Acc03120 {ECO:0000313|EMBL:PSS32820.1} PE=3
Unigene16192	1927	31.01	26.49	23.3	11.51	12.49	15.42	S1	CK	234.539	615.302	424.921	-1.39154	0.209439	-6.64414	3.05002e-11	3.29809e-08	Down	-	-	-	-	-	KAF5953408.1//hypothetical protein HYC85_006264`[Camellia sinensis]	-	-	tr|A0A7J7HN23|A0A7J7HN23_CAMSI//Uncharacterized protein {ECO:0000313|EMBL:KAF5953408.1} OS=Camellia sinensis (Tea) ORFNames=HYC85_006264 {ECO:0000313|EMBL:KAF5953408.1} PE=4
Unigene16204	1926	47.69	20.48	18.79	18.5	9.12	16.54	S1	CK	365.419	817.489	591.454	-1.16135	0.370001	-3.13878	0.00169652	0.0484957	Down	-	GO:0004497//monooxygenase activity`molecular_function`Catalysis of the incorporation of one atom from molecular oxygen into a compound and the reduction of the other atom of oxygen to water. [ISBN:0198506732];GO:0016021//integral component of membrane`cellular_component`The component of a membrane consisting of the gene products and protein complexes having at least some part of their peptide seq…	K20770//CYP706B1`(+)-delta-cadinene 8-hydroxylase [EC:1.14.-.-]	-	-	KAF5954403.1//hypothetical protein HYC85_007259`[Camellia sinensis]	PF00067.25//p450`Cytochrome P450	-	tr|A0A7J7HNG3|A0A7J7HNG3_CAMSI//Uncharacterized protein {ECO:0000313|EMBL:KAF5954403.1} OS=Camellia sinensis (Tea) ORFNames=HYC85_007259 {ECO:0000313|EMBL:KAF5954403.1} PE=3
Unigene16213	1925	10.07	9.1	6.4	4.56	3.6	4.42	S1	CK	71.9938	163.324	117.659	-1.1802	0.277316	-4.2558	2.08299e-05	0.00198742	Down	-	GO:0046872//metal ion binding`molecular_function`Binding to a metal ion. [GOC:ai]	K25840//AIRP2`E3 ubiquitin-protein ligase AIRP2 [EC:2.3.2.27]	-	-	KAF5940956.1//hypothetical protein HYC85_022123`[Camellia sinensis]	PF13920.9//zf-C3HC4_3`Zinc finger, C3HC4 type (RING finger);PF13923.9//zf-C3HC4_2`Zinc finger, C3HC4 type (RING finger);PF13639.9//zf-RING_2`Ring finger domain;PF14447.9//Prok-RING_4`Prokaryotic RING finger family 4	-	tr|A0A7J7GNC6|A0A7J7GNC6_CAMSI//RING-type domain-containing protein {ECO:0000259|PROSITE:PS50089} OS=Camellia sinensis (Tea) ORFNames=HYC85_022123 {ECO:0000313|EMBL:KAF5940956.1} PE=4
Unigene16246	1923	1.6	0.35	0.04	3.8	0.91	3.21	S1	CK	72.2428	19.7699	46.0064	1.86839	0.912624	2.04727	0.0406318	0.327703	Up	-	-	K13459//RPS2`disease resistance protein RPS2	ko04626//Plant-pathogen interaction`Organismal Systems`Environmental adaptation	-	THG22110.1//hypothetical protein TEA_014417`[Camellia sinensis var. sinensis]	PF00931.25//NB-ARC`NB-ARC domain	-	tr|A0A4S4EYG2|A0A4S4EYG2_CAMSI//Uncharacterized protein {ECO:0000313|EMBL:THG22110.1} OS=Camellia sinensis var. sinensis ORFNames=TEA_014417 {ECO:0000313|EMBL:THG22110.1} PE=4
Unigene16364	1914	2.78	0.86	1.61	1.09	0.57	0.61	S1	CK	13.2058	33.0887	23.1473	-1.32749	0.570146	-2.32833	0.0198943	0.220914	Down	-	-	-	-	-	-	-	-	-
Unigene16388	1912	13.58	9.35	8.98	5.22	5.43	4.91	S1	CK	163.81	353.239	258.525	-1.10952	0.237701	-4.66771	3.04574e-06	0.000423445	Down	-	GO:0004674//protein serine/threonine kinase activity`molecular_function`Catalysis of the reactions: ATP + protein serine = ADP + protein serine phosphate, and ATP + protein threonine = ADP + protein threonine phosphate. [GOC:bf, PMID:2956925];GO:0004712//protein serine/threonine/tyrosine kinase activity`molecular_function`Catalysis of the reactions: ATP + a protein serine = ADP + protein serine p…	K12761//SNF1`carbon catabolite-derepressing protein kinase [EC:2.7.11.1]	-	-	KAF5962166.1//hypothetical protein HYC85_003375`[Camellia sinensis]	PF00069.28//Pkinase`Protein kinase domain;PF07714.20//PK_Tyr_Ser-Thr`Protein tyrosine and serine/threonine kinase;PF14531.9//Kinase-like`Kinase-like;PF03822.17//NAF`NAF domain	-	tr|A0A7J7ICA9|A0A7J7ICA9_CAMSI//Non-specific serine/threonine protein kinase {ECO:0000256|ARBA:ARBA00012513} EC=2.7.11.1 {ECO:0000256|ARBA:ARBA00012513} OS=Camellia sinensis (Tea) ORFNames=HYC85_003375 {ECO:0000313|EMBL:KAF5962166.1} PE=3
Unigene16423	1910	0.46	0.85	1.17	1.28	3.08	1.44	S1	CK	50.67	21.9694	36.3197	1.20616	0.542709	2.22248	0.0262512	0.260253	Up	-	-	K10360//MYO9`myosin IX	ko04814//Motor proteins`Cellular Processes`Cell motility	-	XP_028118893.1//protein IQ-DOMAIN 1-like isoform X1`[Camellia sinensis]	PF13178.9//DUF4005`Protein of unknown function (DUF4005)	-	tr|A0A7J7HW60|A0A7J7HW60_CAMSI//DUF4005 domain-containing protein {ECO:0000259|Pfam:PF13178} OS=Camellia sinensis (Tea) ORFNames=HYC85_004114 {ECO:0000313|EMBL:KAF5956889.1} PE=3
Unigene16447	1908	26.86	13.73	11.78	5.59	3.26	5.87	S1	CK	144.248	522.593	333.42	-1.85636	0.372931	-4.97775	6.43281e-07	0.0001269	Down	-	GO:0016021//integral component of membrane`cellular_component`The component of a membrane consisting of the gene products and protein complexes having at least some part of their peptide sequence embedded in the hydrophobic region of the membrane. [GOC:dos, GOC:go_curators];GO:0015098//molybdate ion transmembrane transporter activity`molecular_function`Enables the transfer of molybdate (MoO4 2-) …	K03321//TC.SULP`sulfate permease, SulP family	-	-	KAF5938915.1//hypothetical protein HYC85_023174`[Camellia sinensis]	PF16983.8//MFS_MOT1`Molybdate transporter of MFS superfamily	-	tr|A0A7J7GF03|A0A7J7GF03_CAMSI//Uncharacterized protein {ECO:0000313|EMBL:KAF5938915.1} OS=Camellia sinensis (Tea) ORFNames=HYC85_023174 {ECO:0000313|EMBL:KAF5938915.1} PE=4
Unigene16556	1900	117.67	79.02	66.07	37.86	35.54	33.97	S1	CK	602.633	1543.98	1073.31	-1.35741	0.244276	-5.55687	2.7466e-08	1.06356e-05	Down	-	-	-	-	-	-	-	-	-
Unigene16574	1898	1.92	1.53	2.72	1.08	1.21	0.64	S1	CK	25.7496	64.0725	44.9111	-1.32081	0.398427	-3.31507	0.000916208	0.0329023	Down	-	GO:0005509//calcium ion binding`molecular_function`Binding to a calcium ion (Ca2+). [GOC:ai]	-	-	-	XP_028099720.1//uncharacterized protein LOC114299227`[Camellia sinensis]	-	-	tr|A0A4S4D677|A0A4S4D677_CAMSI//EF-hand domain-containing protein {ECO:0000259|PROSITE:PS50222} OS=Camellia sinensis var. sinensis ORFNames=TEA_010656 {ECO:0000313|EMBL:THF97838.1} PE=4
Unigene16621	1895	1.89	0.44	1.43	0	0	0.07	S1	CK	0.622005	22.8741	11.7481	-5.1608	1.28604	-4.01293	5.99689e-05	0.0043881	Down	-	GO:0005344//oxygen carrier activity`molecular_function`Binding to oxygen and delivering it to an acceptor molecule or a specific location. [GOC:ai];GO:0046872//metal ion binding`molecular_function`Binding to a metal ion. [GOC:ai];GO:0019825//oxygen binding`molecular_function`Binding to oxygen (O2). [GOC:jl];GO:0020037//heme binding`molecular_function`Binding to a heme, a compound composed of iron…	-	-	-	XP_028051695.1//non-symbiotic hemoglobin 1-like isoform X2`[Camellia sinensis]	-	-	tr|A0A7J0EUB5|A0A7J0EUB5_9ERIC//Hemoglobin 1 {ECO:0000313|EMBL:GFY89962.1} OS=Actinidia rufa ORFNames=Acr_07g0001590 {ECO:0000313|EMBL:GFY89962.1} PE=3
Unigene16670	1892	13.06	28.3	52.77	11.03	21.86	15.13	S1	CK	360.856	789.196	575.026	-1.1291	0.455885	-2.47673	0.0132591	0.175607	Down	-	-	-	-	-	KAG5543827.1//hypothetical protein RHGRI_016546`[Rhododendron griersonianum]	-	-	-
Unigene16783	1884	3.81	4.45	2.86	1.82	1.08	2.91	S1	CK	54.5031	114.465	84.4839	-1.06592	0.389833	-2.73429	0.00625152	0.116403	Down	-	-	-	-	-	THG21147.1//hypothetical protein TEA_017743`[Camellia sinensis var. sinensis]	-	-	tr|A0A4V6RYR5|A0A4V6RYR5_CAMSI//Uncharacterized protein {ECO:0000313|EMBL:THG21147.1} OS=Camellia sinensis var. sinensis ORFNames=TEA_017743 {ECO:0000313|EMBL:THG21147.1} PE=4
Unigene16793	1884	3.66	0.99	1.59	1.19	0.59	1	S1	CK	28.4859	66.7699	47.6279	-1.22886	0.522928	-2.34995	0.0187757	0.213797	Down	-	-	-	-	-	-	-	-	-
Unigene16857	1880	2.13	0.93	3.17	5.45	2.53	7.65	S1	CK	158.053	66.1826	112.118	1.25379	0.474955	2.63981	0.00829537	0.137297	Up	-	GO:0004674//protein serine/threonine kinase activity`molecular_function`Catalysis of the reactions: ATP + protein serine = ADP + protein serine phosphate, and ATP + protein threonine = ADP + protein threonine phosphate. [GOC:bf, PMID:2956925]	K13420//FLS2`LRR receptor-like serine/threonine-protein kinase FLS2 [EC:2.7.11.1]	ko04016//MAPK signaling pathway - plant`Environmental Information Processing`Signal transduction;ko04626//Plant-pathogen interaction`Organismal Systems`Environmental adaptation	-	XP_028099045.1//leucine-rich repeat extensin-like protein 2`[Camellia sinensis]	PF08263.15//LRRNT_2`Leucine rich repeat N-terminal domain;PF13855.9//LRR_8`Leucine rich repeat	-	tr|A0A5B7CBU4|A0A5B7CBU4_DAVIN//Putative Leucine-rich repeat/extensin 2 {ECO:0000313|EMBL:MPA78477.1} EC=2.7.11.1 {ECO:0000313|EMBL:MPA78477.1} Fragment OS=Davidia involucrata (Dove tree) ORFNames=Din_047918 {ECO:0000313|EMBL:MPA78477.1} PE=4
Unigene16874	1879	43.87	9.64	17.15	7.69	5.64	11.13	S1	CK	219.331	680.648	449.99	-1.63361	0.480904	-3.39695	0.000681406	0.0267757	Down	-	GO:0009698//phenylpropanoid metabolic process`biological_process`The chemical reactions and pathways involving aromatic derivatives of trans-cinnamic acid. [GOC:jl];GO:0016207//4-coumarate-CoA ligase activity`molecular_function`Catalysis of the reaction: ATP + 4-coumarate + CoA = AMP + diphosphate + 4-coumaroyl-CoA. [EC:6.2.1.12]	K22133//AAE3`oxalate---CoA ligase [EC:6.2.1.8]	ko00630//Glyoxylate and dicarboxylate metabolism`Metabolism`Carbohydrate metabolism;ko01100//Metabolic pathways`Metabolism`Global and overview maps	-	KAF5952665.1//hypothetical protein HYC85_010609`[Camellia sinensis]	PF00501.31//AMP-binding`AMP-binding enzyme;PF13193.9//AMP-binding_C`AMP-binding enzyme C-terminal domain	-	tr|A0A7J7HJB7|A0A7J7HJB7_CAMSI//4-coumarate--CoA ligase {ECO:0000256|ARBA:ARBA00012959} EC=6.2.1.12 {ECO:0000256|ARBA:ARBA00012959} OS=Camellia sinensis (Tea) ORFNames=HYC85_010609 {ECO:0000313|EMBL:KAF5952665.1} PE=3
Unigene16908	1877	2.4	2.58	3.99	0.38	0.41	0.58	S1	CK	11.5878	76.2449	43.9163	-2.71467	0.404834	-6.70564	2.00529e-11	2.43943e-08	Down	-	GO:0016126//sterol biosynthetic process`biological_process`The chemical reactions and pathways resulting in the formation of sterols, steroids with one or more hydroxyl groups and a hydrocarbon side-chain in the molecule. [GOC:go_curators];GO:0004506//squalene monooxygenase activity`molecular_function`Catalysis of the reaction: H(+) + NADPH + O(2) + squalene = (S)-2,3-epoxysqualene + H(2)O + NADP…	K00511//SQLE, ERG1`squalene monooxygenase [EC:1.14.14.17]	ko00100//Steroid biosynthesis`Metabolism`Lipid metabolism;ko00909//Sesquiterpenoid and triterpenoid biosynthesis`Metabolism`Metabolism of terpenoids and polyketides;ko01100//Metabolic pathways`Metabolism`Global and overview maps;ko01110//Biosynthesis of secondary metabolites`Metabolism`Global and overview maps	-	XP_028126688.1//squalene monooxygenase-like`[Camellia sinensis]	PF01494.22//FAD_binding_3`FAD binding domain;PF01134.25//GIDA`Glucose inhibited division protein A;PF08491.13//SE`Squalene epoxidase	-	tr|A0A2R6RC62|A0A2R6RC62_ACTCC//Squalene monooxygenase {ECO:0000256|ARBA:ARBA00012312, ECO:0000256|RuleBase:RU367121} EC=1.14.14.17 {ECO:0000256|ARBA:ARBA00012312, ECO:0000256|RuleBase:RU367121} OS=Actinidia chinensis var. chinensis (Chinese soft-hair kiwi) ORFNames=CEY00_Acc07449 {ECO:0000313|EMBL:PSS26160.1} PE=3
Unigene16910	1877	3.33	1.96	1.41	0.44	0.38	0.73	S1	CK	15.7075	72.7302	44.2189	-2.20736	0.478167	-4.61631	3.9063e-06	0.000523158	Down	-	GO:0016021//integral component of membrane`cellular_component`The component of a membrane consisting of the gene products and protein complexes having at least some part of their peptide sequence embedded in the hydrophobic region of the membrane. [GOC:dos, GOC:go_curators];GO:0016760//cellulose synthase (UDP-forming) activity`molecular_function`Catalysis of the reaction: UDP-glucose + ((1,4)-bet…	K10999//CESA`cellulose synthase A [EC:2.4.1.12]	-	-	XP_028071915.1//cellulose synthase-like protein H1`[Camellia sinensis]	PF03552.17//Cellulose_synt`Cellulose synthase	-	tr|A0A7J7HCY4|A0A7J7HCY4_CAMSI//Uncharacterized protein {ECO:0000313|EMBL:KAF5950081.1} OS=Camellia sinensis (Tea) ORFNames=HYC85_012074 {ECO:0000313|EMBL:KAF5950081.1} PE=4
Unigene16921	1876	0.93	7.4	8.74	1.47	1.79	2.5	S1	CK	30.5063	88.0785	59.2924	-1.5294	0.652189	-2.34503	0.0190257	0.215264	Down	-	-	-	-	-	-	-	-	-
Unigene16924	1876	21.38	13.45	13.63	5.82	6.61	7.39	S1	CK	187.095	473.189	330.142	-1.33918	0.246741	-5.42746	5.71625e-08	1.75676e-05	Down	-	-	-	-	-	-	-	-	-
Unigene16951	1873	0.52	0.21	1.02	1.84	2.62	1.64	S1	CK	54.4146	16.877	35.6458	1.6769	0.52787	3.17672	0.0014895	0.0448326	Up	-	-	-	-	-	-	-	-	tr|A0A2P2JTJ2|A0A2P2JTJ2_RHIMU//Uncharacterized protein {ECO:0000313|EMBL:MBW96760.1} OS=Rhizophora mucronata (Asiatic mangrove) PE=4
Unigene17005	1870	42.65	15.37	18.5	10.35	9.28	11.2	S1	CK	53.419	137.666	95.5426	-1.36607	0.422116	-3.23624	0.00121114	0.039498	Down	-	GO:0005634//nucleus`cellular_component`A membrane-bounded organelle of eukaryotic cells in which chromosomes are housed and replicated. In most cells, the nucleus contains all of the cell's chromosomes except the organellar chromosomes, and is the site of RNA synthesis and processing. In some species, or in specialized cell types, RNA metabolism or DNA replication may be absent. [GOC:go_curators]	-	-	-	XP_028079037.1//uncharacterized protein LOC114280827 isoform X2`[Camellia sinensis]	-	-	tr|A0A7J7H4R3|A0A7J7H4R3_CAMSI//CCT domain-containing protein {ECO:0000259|PROSITE:PS51017} OS=Camellia sinensis (Tea) ORFNames=HYC85_013494 {ECO:0000313|EMBL:KAF5947537.1} PE=4
Unigene1702	4632	20.71	17.9	19.33	10.29	9.41	8.83	S1	CK	268.229	575.049	421.639	-1.10003	0.172672	-6.37067	1.88205e-10	1.56995e-07	Down	-	GO:0016021//integral component of membrane`cellular_component`The component of a membrane consisting of the gene products and protein complexes having at least some part of their peptide sequence embedded in the hydrophobic region of the membrane. [GOC:dos, GOC:go_curators]	K07090//K07090`uncharacterized protein	-	-	XP_028089704.1//sulfite exporter TauE/SafE family protein 4`[Camellia sinensis]	PF01925.22//TauE`Sulfite exporter TauE/SafE	-	tr|A0A5B6Z917|A0A5B6Z917_DAVIN//Uncharacterized protein {ECO:0000313|EMBL:MPA40564.1} OS=Davidia involucrata (Dove tree) ORFNames=Din_010005 {ECO:0000313|EMBL:MPA40564.1} PE=4
Unigene17171	1858	1.7	0.92	0.65	1.85	1.12	9.16	S1	CK	86.2077	29.1812	57.6945	1.56374	0.728064	2.1478	0.0317293	0.289671	Up	-	GO:0004497//monooxygenase activity`molecular_function`Catalysis of the incorporation of one atom from molecular oxygen into a compound and the reduction of the other atom of oxygen to water. [ISBN:0198506732];GO:0016021//integral component of membrane`cellular_component`The component of a membrane consisting of the gene products and protein complexes having at least some part of their peptide seq…	K24544//CYP714C`cytochrome P450 family 714 subfamily C	-	-	KAF5954931.1//hypothetical protein HYC85_007787`[Camellia sinensis]	PF00067.25//p450`Cytochrome P450	-	tr|A0A7J7HRU0|A0A7J7HRU0_CAMSI//Uncharacterized protein {ECO:0000313|EMBL:KAF5954931.1} OS=Camellia sinensis (Tea) ORFNames=HYC85_007787 {ECO:0000313|EMBL:KAF5954931.1} PE=3
Unigene17175	1857	39.14	23.22	21.96	13.27	9.54	15.9	S1	CK	334.334	711.749	523.042	-1.08922	0.207644	-5.24562	1.55758e-07	4.06027e-05	Down	-	GO:0004497//monooxygenase activity`molecular_function`Catalysis of the incorporation of one atom from molecular oxygen into a compound and the reduction of the other atom of oxygen to water. [ISBN:0198506732];GO:0016021//integral component of membrane`cellular_component`The component of a membrane consisting of the gene products and protein complexes having at least some part of their peptide seq…	K23806//CYP71BE5`alpha-guaiene 2-oxidase	-	-	XP_028065313.1//cytochrome P450 71D10-like`[Camellia sinensis]	PF00067.25//p450`Cytochrome P450	-	tr|A0A4S4EIK1|A0A4S4EIK1_CAMSI//Uncharacterized protein {ECO:0000313|EMBL:THG16343.1} OS=Camellia sinensis var. sinensis ORFNames=TEA_009696 {ECO:0000313|EMBL:THG16343.1} PE=3
Unigene17178	1857	56.89	9.82	23.46	5.94	4.08	5.88	S1	CK	92.8228	566.784	329.803	-2.61013	0.502674	-5.1925	2.07491e-07	5.09068e-05	Down	-	-	K02656//pilF`type IV pilus assembly protein PilF	-	-	KAF5961848.1//hypothetical protein HYC85_003057`[Camellia sinensis]	-	-	tr|A0A7J7ICB2|A0A7J7ICB2_CAMSI//Uncharacterized protein {ECO:0000313|EMBL:KAF5961848.1} OS=Camellia sinensis (Tea) ORFNames=HYC85_003057 {ECO:0000313|EMBL:KAF5961848.1} PE=4
Unigene17193	1856	17	12.52	8.9	24.19	32.49	20.73	S1	CK	482.049	233.91	357.98	1.04335	0.470144	2.21921	0.0264726	0.261555	Up	-	GO:0016021//integral component of membrane`cellular_component`The component of a membrane consisting of the gene products and protein complexes having at least some part of their peptide sequence embedded in the hydrophobic region of the membrane. [GOC:dos, GOC:go_curators]	K04984//TRPA1, ANKTM1`transient receptor potential cation channel subfamily A member 1	-	-	XP_028052296.1//uncharacterized protein LOC114256815 isoform X3`[Camellia sinensis]	PF13962.9//PGG`Domain of unknown function	-	tr|A0A7J7GI59|A0A7J7GI59_CAMSI//PGG domain-containing protein {ECO:0000259|Pfam:PF13962} OS=Camellia sinensis (Tea) ORFNames=HYC85_023357 {ECO:0000313|EMBL:KAF5939098.1} PE=4
Unigene17218	1855	14.05	8.24	7.68	5.54	4.62	6.91	S1	CK	145.676	296.482	221.079	-1.02522	0.270572	-3.78911	0.000151189	0.00884594	Down	-	GO:0008194//UDP-glycosyltransferase activity`molecular_function`Catalysis of the transfer of a glycosyl group from a UDP-sugar to a small hydrophobic molecule. [InterPro:IPR004224, PMID:11846783]	K13496//UGT73C`UDP-glucosyltransferase 73C [EC:2.4.1.-]	ko00908//Zeatin biosynthesis`Metabolism`Metabolism of terpenoids and polyketides;ko01110//Biosynthesis of secondary metabolites`Metabolism`Global and overview maps	-	THG09410.1//hypothetical protein TEA_028009`[Camellia sinensis var. sinensis]	-	-	tr|A0A4S4E0V3|A0A4S4E0V3_CAMSI//Glycosyltransferase {ECO:0000256|RuleBase:RU362057} EC=2.4.1.- {ECO:0000256|RuleBase:RU362057} OS=Camellia sinensis var. sinensis ORFNames=TEA_028009 {ECO:0000313|EMBL:THG09410.1} PE=3
Unigene1724	4617	12.65	4.6	6.79	3.87	3.33	4.03	S1	CK	296.879	663.82	480.35	-1.16127	0.32222	-3.60397	0.000313387	0.0152494	Down	-	-	K10581//UBE2O`ubiquitin-conjugating enzyme E2 O [EC:2.3.2.24]	ko04120//Ubiquitin mediated proteolysis`Genetic Information Processing`Folding, sorting and degradation	-	KAF5944408.1//hypothetical protein HYC85_018485`[Camellia sinensis]	-	-	tr|A0A7J7GYA9|A0A7J7GYA9_CAMSI//UBC core domain-containing protein {ECO:0000259|PROSITE:PS50127} OS=Camellia sinensis (Tea) ORFNames=HYC85_018485 {ECO:0000313|EMBL:KAF5944408.1} PE=4
Unigene17301	1850	4.9	8.14	9.29	13.16	10.99	36.6	S1	CK	188.539	71.1232	129.831	1.40743	0.51606	2.72726	0.00638633	0.118234	Up	-	GO:0046983//protein dimerization activity`molecular_function`The formation of a protein dimer, a macromolecular structure consists of two noncovalently associated identical or nonidentical subunits. [ISBN:0198506732];GO:0008171//O-methyltransferase activity`molecular_function`Catalysis of the transfer of a methyl group to the oxygen atom of an acceptor molecule. [GOC:ai];GO:0032259//methylation`b…	K16040//ROMT`trans-resveratrol di-O-methyltransferase [EC:2.1.1.240]	ko00945//Stilbenoid, diarylheptanoid and gingerol biosynthesis`Metabolism`Biosynthesis of other secondary metabolites;ko01110//Biosynthesis of secondary metabolites`Metabolism`Global and overview maps	-	XP_028085936.1//trans-resveratrol di-O-methyltransferase-like`[Camellia sinensis]	PF08100.14//Dimerisation`Dimerisation domain;PF00891.21//Methyltransf_2`O-methyltransferase domain	-	tr|A0A7J7HB95|A0A7J7HB95_CAMSI//Uncharacterized protein {ECO:0000313|EMBL:KAF5950200.1} OS=Camellia sinensis (Tea) ORFNames=HYC85_012193 {ECO:0000313|EMBL:KAF5950200.1} PE=3
Unigene17349	1846	24.96	15.39	14.29	8.41	6.7	11.05	S1	CK	90.4184	213.089	151.754	-1.23559	0.328717	-3.75884	0.000170706	0.00964009	Down	-	GO:0008374//O-acyltransferase activity`molecular_function`Catalysis of the transfer of an acyl group to an oxygen atom on the acceptor molecule. [GOC:ai];GO:0016021//integral component of membrane`cellular_component`The component of a membrane consisting of the gene products and protein complexes having at least some part of their peptide sequence embedded in the hydrophobic region of the membran…	K19294//algI`alginate O-acetyltransferase complex protein AlgI	ko00543//Exopolysaccharide biosynthesis`Metabolism`Glycan biosynthesis and metabolism	-	XP_028070354.1//acyl-CoA--sterol O-acyltransferase 1-like`[Camellia sinensis]	PF13813.9//MBOAT_2`Membrane bound O-acyl transferase family	-	tr|A0A7J7GUE7|A0A7J7GUE7_CAMSI//MBOAT_2 domain-containing protein {ECO:0000259|Pfam:PF13813} OS=Camellia sinensis (Tea) ORFNames=HYC85_017638 {ECO:0000313|EMBL:KAF5943561.1} PE=3
Unigene17383	1843	0.39	0.25	0.13	0.94	0.4	1.54	S1	CK	21.5673	6.10717	13.8372	1.82294	0.746657	2.44147	0.0146276	0.186168	Up	-	GO:0016787//hydrolase activity`molecular_function`Catalysis of the hydrolysis of various bonds, e.g. C-O, C-N, C-C, phosphoric anhydride bonds, etc. Hydrolase is the systematic name for any enzyme of EC class 3. [ISBN:0198506732];GO:0009850//auxin metabolic process`biological_process`The chemical reactions and pathways involving auxins, a group of plant hormones that regulate aspects of plant gro…	K14664//ILR1`IAA-amino acid hydrolase [EC:3.5.1.-]	-	-	XP_028125234.1//IAA-amino acid hydrolase ILR1-like 1 isoform X1`[Camellia sinensis]	PF01546.31//Peptidase_M20`Peptidase family M20/M25/M40;PF07687.17//M20_dimer`Peptidase dimerisation domain	-	tr|A0A4S4F3S6|A0A4S4F3S6_CAMSI//M20_dimer domain-containing protein {ECO:0000259|Pfam:PF07687} OS=Camellia sinensis var. sinensis ORFNames=TEA_004069 {ECO:0000313|EMBL:THG23882.1} PE=3
Unigene174	7253	1.15	0.36	1.66	2.34	1.81	2.81	S1	CK	303.622	142.99	223.306	1.08447	0.433138	2.50376	0.0122882	0.169069	Up	-	GO:0008017//microtubule binding`molecular_function`Binding to a microtubule, a filament composed of tubulin monomers. [GOC:krc];GO:0007018//microtubule-based movement`biological_process`A microtubule-based process that results in the movement of organelles, other microtubules, or other cellular components. Examples include motor-driven movement along microtubules and movement driven by polymeriza…	K10400//KIF15`kinesin family member 15	ko04814//Motor proteins`Cellular Processes`Cell motility	-	XP_028060903.1//LOW QUALITY PROTEIN: kinesin-like protein KIN-12C`[Camellia sinensis]	PF00225.26//Kinesin`Kinesin motor domain	-	tr|A0A4S4ENG0|A0A4S4ENG0_CAMSI//Kinesin motor domain-containing protein {ECO:0000259|PROSITE:PS50067} OS=Camellia sinensis var. sinensis ORFNames=TEA_017174 {ECO:0000313|EMBL:THG18230.1} PE=4
Unigene17429	1840	1.55	0.36	3.03	3.7	4.95	3.29	S1	CK	81.0436	32.9105	56.9771	1.29354	0.589869	2.19293	0.0283124	0.272547	Up	-	GO:0016021//integral component of membrane`cellular_component`The component of a membrane consisting of the gene products and protein complexes having at least some part of their peptide sequence embedded in the hydrophobic region of the membrane. [GOC:dos, GOC:go_curators]	K23678//PQLC2, SLC66A1, LAAT1`solute carrier family 66 (lysosomal lysine-arginine transporter), member 1	-	-	KAH7849295.1//hypothetical protein Vadar_015851`[Vaccinium darrowii]	PF04193.17//PQ-loop`PQ loop repeat	-	tr|A0A2R6PZZ9|A0A2R6PZZ9_ACTCC//Vacuolar amino acid transporter YPQ1 {ECO:0000313|EMBL:PSR99701.1} OS=Actinidia chinensis var. chinensis (Chinese soft-hair kiwi) ORFNames=CEY00_Acc23684 {ECO:0000313|EMBL:PSR99701.1} PE=4
Unigene17440	1840	0.87	0.83	0.52	1.43	0.67	2.79	S1	CK	42.844	18.4385	30.6413	1.22053	0.578418	2.11011	0.0348488	0.302361	Up	-	GO:0004806//triglyceride lipase activity`molecular_function`Catalysis of the reaction: triacylglycerol + H2O = diacylglycerol + a carboxylate. [EC:3.1.1.3];GO:0006629//lipid metabolic process`biological_process`The chemical reactions and pathways involving lipids, compounds soluble in an organic solvent but not, or sparingly, in an aqueous solvent. Includes fatty acids; neutral fats, other fatty-…	K01046//lip, TGL2`triacylglycerol lipase [EC:3.1.1.3]	ko00561//Glycerolipid metabolism`Metabolism`Lipid metabolism;ko01100//Metabolic pathways`Metabolism`Global and overview maps	-	XP_028056473.1//uncharacterized protein LOC114260528`[Camellia sinensis]	PF01764.28//Lipase_3`Lipase (class 3)	-	tr|A0A7J7I9I9|A0A7J7I9I9_CAMSI//Lipase_3 domain-containing protein {ECO:0000259|Pfam:PF01764} OS=Camellia sinensis (Tea) ORFNames=HYC85_002386 {ECO:0000313|EMBL:KAF5961177.1} PE=4
Unigene17449	1839	5.3	6.36	1.82	1.34	0.32	0.55	S1	CK	11.5741	26.2455	18.9098	-1.17417	0.561436	-2.09137	0.0364947	0.309289	Down	-	-	-	-	-	-	-	-	-
Unigene17459	1839	0.48	0.06	0.06	0.81	0.96	1	S1	CK	27.876	6.30762	17.0918	2.13195	0.778031	2.74019	0.00614039	0.115512	Up	-	GO:0008194//UDP-glycosyltransferase activity`molecular_function`Catalysis of the transfer of a glycosyl group from a UDP-sugar to a small hydrophobic molecule. [InterPro:IPR004224, PMID:11846783]	K13496//UGT73C`UDP-glucosyltransferase 73C [EC:2.4.1.-]	ko00908//Zeatin biosynthesis`Metabolism`Metabolism of terpenoids and polyketides;ko01110//Biosynthesis of secondary metabolites`Metabolism`Global and overview maps	-	KAG5556885.1//hypothetical protein RHGRI_007213`[Rhododendron griersonianum]	-	-	tr|A0A5B7BBX9|A0A5B7BBX9_DAVIN//Glycosyltransferase {ECO:0000256|RuleBase:RU362057} EC=2.4.1.- {ECO:0000256|RuleBase:RU362057} Fragment OS=Davidia involucrata (Dove tree) ORFNames=Din_035800 {ECO:0000313|EMBL:MPA66359.1} PE=3
Unigene17497	1836	0.39	0.73	0.39	1.1	0.96	1.23	S1	CK	32.889	16.3655	24.6273	1.01931	0.491598	2.07345	0.03813	0.316398	Up	-	-	-	-	-	-	-	-	-
Unigene17547	1833	3.37	1.23	1.79	0.94	0.97	1.32	S1	CK	29.9927	62.68	46.3364	-1.06536	0.446854	-2.38413	0.0171194	0.204281	Down	-	GO:0015031//protein transport`biological_process`The directed movement of proteins into, out of or within a cell, or between cells, by means of some agent such as a transporter or pore. [GOC:ai]	-	-	-	XP_028113082.1//uncharacterized protein LOC114311202`[Camellia sinensis]	-	-	tr|A0A4S4DE62|A0A4S4DE62_CAMSI//Uncharacterized protein {ECO:0000313|EMBL:THG00972.1} OS=Camellia sinensis var. sinensis ORFNames=TEA_001375 {ECO:0000313|EMBL:THG00972.1} PE=3
Unigene17554	1832	2.67	1.62	6.06	7.21	12.57	8.88	S1	CK	226.055	83.4596	154.757	1.43437	0.456378	3.14295	0.00167255	0.0482839	Up	-	GO:0006355//regulation of transcription, DNA-templated`biological_process`Any process that modulates the frequency, rate or extent of cellular DNA-templated transcription. [GOC:go_curators, GOC:txnOH];GO:0005634//nucleus`cellular_component`A membrane-bounded organelle of eukaryotic cells in which chromosomes are housed and replicated. In most cells, the nucleus contains all of the cell's chromoso…	-	-	-	PSS11253.1//Growth-regulating factor like`[Actinidia chinensis var. chinensis]	-	-	tr|A0A2R6QMV2|A0A2R6QMV2_ACTCC//Growth-regulating factor {ECO:0000256|RuleBase:RU367127} OS=Actinidia chinensis var. chinensis (Chinese soft-hair kiwi) ORFNames=CEY00_Acc15515 {ECO:0000313|EMBL:PSS11253.1} PE=3
Unigene17623	1828	8.77	6.15	8.01	2.64	2.76	4.16	S1	CK	91.0853	230.425	160.755	-1.33821	0.244101	-5.48219	4.201e-08	1.46567e-05	Down	-	GO:0008194//UDP-glycosyltransferase activity`molecular_function`Catalysis of the transfer of a glycosyl group from a UDP-sugar to a small hydrophobic molecule. [InterPro:IPR004224, PMID:11846783]	K08237//E2.4.1.218`hydroquinone glucosyltransferase [EC:2.4.1.218]	-	-	KAH7848927.1//hypothetical protein Vadar_010397`[Vaccinium darrowii]	-	-	tr|A0A5B7AF82|A0A5B7AF82_DAVIN//Glycosyltransferase {ECO:0000256|RuleBase:RU362057} EC=2.4.1.- {ECO:0000256|RuleBase:RU362057} OS=Davidia involucrata (Dove tree) ORFNames=Din_024823 {ECO:0000313|EMBL:MPA55382.1} PE=3
Unigene17632	1827	2.1	0.57	1.45	2.62	1.23	8.72	S1	CK	64.7692	20.5868	42.678	1.65103	0.750397	2.20021	0.0277922	0.269307	Up	-	GO:0003700//DNA-binding transcription factor activity`molecular_function`A transcription regulator activity that modulates transcription of gene sets via selective and non-covalent binding to a specific double-stranded genomic DNA sequence (sometimes referred to as a motif) within a cis-regulatory region. Regulatory regions include promoters (proximal and distal) and enhancers. Genes are transcri…	-	-	-	XP_028052697.1//WRKY DNA-binding transcription factor 70-like`[Camellia sinensis]	-	-	tr|A0A4S4DYY6|A0A4S4DYY6_CAMSI//WRKY domain-containing protein {ECO:0000259|PROSITE:PS50811} OS=Camellia sinensis var. sinensis {ECO:0000313|EMBL:THG22163.1} PE=4
Unigene17637	1827	5.73	1.31	3.16	0.1	0.28	0.45	S1	CK	5.84588	77.3965	41.6212	-3.73166	0.686684	-5.43433	5.50039e-08	1.7084e-05	Down	-	GO:0005634//nucleus`cellular_component`A membrane-bounded organelle of eukaryotic cells in which chromosomes are housed and replicated. In most cells, the nucleus contains all of the cell's chromosomes except the organellar chromosomes, and is the site of RNA synthesis and processing. In some species, or in specialized cell types, RNA metabolism or DNA replication may be absent. [GOC:go_curators]…	K11765//ARID2`AT-rich interactive domain-containing protein 2	ko03082//ATP-dependent chromatin remodeling`Genetic Information Processing`Chromosome	-	KAF5955930.1//hypothetical protein HYC85_008786`[Camellia sinensis]	PF01388.24//ARID`ARID/BRIGHT DNA binding domain;PF09011.13//HMG_box_2`HMG-box domain;PF00505.22//HMG_box`HMG (high mobility group) box	-	tr|A0A7J7HSV8|A0A7J7HSV8_CAMSI//Uncharacterized protein {ECO:0000313|EMBL:KAF5955930.1} OS=Camellia sinensis (Tea) ORFNames=HYC85_008786 {ECO:0000313|EMBL:KAF5955930.1} PE=4
Unigene17752	1819	29.8	29.79	17.16	20.03	20.68	13.23	S1	CK	99.2412	206.588	152.914	-1.0587	0.335153	-3.15885	0.0015839	0.046758	Down	-	-	K24917//AAP`amino acid permease	-	-	KAF7145225.1//hypothetical protein RHSIM_Rhsim04G0008800`[Rhododendron simsii]	PF01490.21//Aa_trans`Transmembrane amino acid transporter protein	-	tr|A0A834HBW6|A0A834HBW6_RHOSS//Aa_trans domain-containing protein {ECO:0000259|Pfam:PF01490} OS=Rhododendron simsii (Sims's rhododendron) ORFNames=RHSIM_Rhsim04G0008800 {ECO:0000313|EMBL:KAF7145225.1} PE=4
Unigene17753	1819	2.51	4.32	7.72	2.2	2.25	2.54	S1	CK	51.8752	111.974	81.9245	-1.1068	0.384635	-2.87753	0.00400808	0.0877868	Down	-	GO:0016021//integral component of membrane`cellular_component`The component of a membrane consisting of the gene products and protein complexes having at least some part of their peptide sequence embedded in the hydrophobic region of the membrane. [GOC:dos, GOC:go_curators]	K15503//ANKRD44`serine/threonine-protein phosphatase 6 regulatory ankyrin repeat subunit B	-	-	PSS33808.1//Protein ACCELERATED CELL DEATH like`[Actinidia chinensis var. chinensis]	PF12796.10//Ank_2`Ankyrin repeats (3 copies);PF13637.9//Ank_4`Ankyrin repeats (many copies);PF13962.9//PGG`Domain of unknown function	-	tr|A0A2R6RUV7|A0A2R6RUV7_ACTCC//Protein ACCELERATED CELL DEATH like {ECO:0000313|EMBL:PSS33808.1} OS=Actinidia chinensis var. chinensis (Chinese soft-hair kiwi) ORFNames=CEY00_Acc04207 {ECO:0000313|EMBL:PSS33808.1} PE=4
Unigene17775	1818	1.13	0.69	2.62	0.58	0.9	0.4	S1	CK	4.9211	27.7009	16.311	-2.50558	0.797009	-3.14373	0.00166808	0.0482668	Down	-	GO:0046872//metal ion binding`molecular_function`Binding to a metal ion. [GOC:ai]	K05740//DIAPH1`diaphanous 1	-	-	XP_031375522.1//heavy metal-associated isoprenylated plant protein 34-like`[Punica granatum]	-	-	tr|A0A218VQY8|A0A218VQY8_PUNGR//heavy metal-associated isoprenylated plant protein 34-like {ECO:0000313|RefSeq:XP_031375522.1} OS=Punica granatum (Pomegranate) ORFNames=CDL15_Pgr020241 {ECO:0000313|EMBL:OWM62947.1} PE=4
Unigene17830	1815	15.22	0.81	0	0	0	0	S1	CK	0	158.412	79.206	-9.79357	3.90734	-2.50646	0.0121949	0.168341	Down	-	-	-	-	-	KAF5936607.1//hypothetical protein HYC85_024113`[Camellia sinensis]	-	-	tr|A0A7J7G7I8|A0A7J7G7I8_CAMSI//Uncharacterized protein {ECO:0000313|EMBL:KAF5936607.1} OS=Camellia sinensis (Tea) ORFNames=HYC85_024113 {ECO:0000313|EMBL:KAF5936607.1} PE=4
Unigene17861	1813	0.43	0.29	0.56	1.68	0.98	1.67	S1	CK	42.289	13.1161	27.7026	1.68462	0.463614	3.63366	0.000279427	0.0140658	Up	-	GO:0006857//oligopeptide transport`biological_process`The directed movement of oligopeptides into, out of or within a cell, or between cells, by means of some agent such as a transporter or pore. Oligopeptides are molecules that contain a small number (2 to 20) of amino-acid residues connected by peptide linkages. [ISBN:0198506732];GO:0050896//response to stimulus`biological_process`Any process t…	K14638//SLC15A3_4, PHT, NPF8`solute carrier family 15 (peptide/histidine transporter), member 3/4	-	-	PSR90000.1//Protein NRT1/ PTR FAMILY 2.7 like`[Actinidia chinensis var. chinensis]	PF00854.24//PTR2`POT family	-	tr|A0A2R6PF53|A0A2R6PF53_ACTCC//Protein NRT1/ PTR FAMILY 2.7 like {ECO:0000313|EMBL:PSR90000.1} OS=Actinidia chinensis var. chinensis (Chinese soft-hair kiwi) ORFNames=CEY00_Acc30197 {ECO:0000313|EMBL:PSR90000.1} PE=3
Unigene17879	1811	0.23	0.03	0.23	1.52	0.03	2.03	S1	CK	28.7904	4.28027	16.5354	2.74037	1.10466	2.48073	0.0131114	0.174205	Up	-	GO:0005506//iron ion binding`molecular_function`Binding to an iron (Fe) ion. [GOC:ai];GO:0016705//oxidoreductase activity, acting on paired donors, with incorporation or reduction of molecular oxygen`molecular_function`Catalysis of an oxidation-reduction (redox) reaction in which hydrogen or electrons are transferred from each of two donors, and molecular oxygen is reduced or incorporated into a …	K20623//CYP92A6`typhasterol/6-deoxotyphasterol 2alpha-hydroxylase	ko00905//Brassinosteroid biosynthesis`Metabolism`Metabolism of terpenoids and polyketides;ko01100//Metabolic pathways`Metabolism`Global and overview maps;ko01110//Biosynthesis of secondary metabolites`Metabolism`Global and overview maps	-	QVX18579.1//flavonoid 3' hydroxylase 2`[Liquidambar formosana]	PF00067.25//p450`Cytochrome P450	-	tr|A0A5B6Z895|A0A5B6Z895_DAVIN//Uncharacterized protein {ECO:0000313|EMBL:MPA40284.1} Fragment OS=Davidia involucrata (Dove tree) ORFNames=Din_009725 {ECO:0000313|EMBL:MPA40284.1} PE=3
Unigene17884	1811	6.03	1.07	3.76	0.56	0.39	0.82	S1	CK	17.2748	109.857	63.5657	-2.66753	0.578874	-4.60813	4.06305e-06	0.000536764	Down	-	GO:0003700//DNA-binding transcription factor activity`molecular_function`A transcription regulator activity that modulates transcription of gene sets via selective and non-covalent binding to a specific double-stranded genomic DNA sequence (sometimes referred to as a motif) within a cis-regulatory region. Regulatory regions include promoters (proximal and distal) and enhancers. Genes are transcri…	K25785//BZIP19_23_24`bZIP transcription factor 19/23/24	-	-	XP_028077229.1//basic leucine zipper 24-like`[Camellia sinensis]	PF00170.24//bZIP_1`bZIP transcription factor;PF07716.18//bZIP_2`Basic region leucine zipper	-	tr|A0A4S4E525|A0A4S4E525_CAMSI//BZIP domain-containing protein {ECO:0000259|SMART:SM00338} OS=Camellia sinensis var. sinensis ORFNames=TEA_021828 {ECO:0000313|EMBL:THG11069.1} PE=4
Unigene17906	1810	49.48	42.23	25.16	12.4	10.55	9.4	S1	CK	258.664	741.654	500.159	-1.51999	0.342917	-4.43251	9.31403e-06	0.00106224	Down	-	GO:0003700//DNA-binding transcription factor activity`molecular_function`A transcription regulator activity that modulates transcription of gene sets via selective and non-covalent binding to a specific double-stranded genomic DNA sequence (sometimes referred to as a motif) within a cis-regulatory region. Regulatory regions include promoters (proximal and distal) and enhancers. Genes are transcri…	K09521//DNAJC1`DnaJ homolog subfamily C member 1	ko04141//Protein processing in endoplasmic reticulum`Genetic Information Processing`Folding, sorting and degradation	-	XP_028054260.1//protein RADIALIS-like 3 isoform X2`[Camellia sinensis]	PF00249.34//Myb_DNA-binding`Myb-like DNA-binding domain	MYB_related//http://planttfdb.gao-lab.org/family.php?fam=MYB_related	tr|A0A2R6RHE7|A0A2R6RHE7_ACTCC//Protein RADIALIS-like {ECO:0000313|EMBL:PSS29437.1} OS=Actinidia chinensis var. chinensis (Chinese soft-hair kiwi) ORFNames=CEY00_Acc07053 {ECO:0000313|EMBL:PSS29437.1} PE=4
Unigene17915	1809	12.54	9.37	8.83	6.6	4.13	4.8	S1	CK	146.131	306.491	226.311	-1.06771	0.25531	-4.18201	2.88942e-05	0.00247644	Down	-	GO:0006457//protein folding`biological_process`The process of assisting in the covalent and noncovalent assembly of single chain polypeptides or multisubunit complexes into the correct tertiary structure. [GOC:go_curators, GOC:rb];GO:0051082//unfolded protein binding`molecular_function`Binding to an unfolded protein. [GOC:ai]	K09510//DNAJB4`DnaJ homolog subfamily B member 4	-	-	XP_028067067.1//dnaJ homolog subfamily B member 13-like`[Camellia sinensis]	PF00226.34//DnaJ`DnaJ domain	-	tr|A0A4S4EGN5|A0A4S4EGN5_CAMSI//J domain-containing protein {ECO:0000259|PROSITE:PS50076} OS=Camellia sinensis var. sinensis ORFNames=TEA_027352 {ECO:0000313|EMBL:THG15623.1} PE=4
Unigene1805	4552	135.93	96.75	87.09	30.79	35.97	30.73	S1	CK	470.937	1649.59	1060.26	-1.80896	0.233073	-7.76135	8.40332e-15	4.08906e-11	Down	-	GO:0016730//oxidoreductase activity, acting on iron-sulfur proteins as donors`molecular_function`Catalysis of an oxidation-reduction (redox) reaction in which an iron-sulfur protein acts as a hydrogen or electron donor and reduces a hydrogen or electron acceptor. [GOC:ai];GO:0046872//metal ion binding`molecular_function`Binding to a metal ion. [GOC:ai];GO:0051539//4 iron, 4 sulfur cluster binding…	K17892//FTRC`ferredoxin-thioredoxin reductase catalytic chain [EC:1.8.7.2]	-	-	XP_028111548.1//ferredoxin-thioredoxin reductase catalytic chain, chloroplastic-like`[Camellia sinensis]	-	-	tr|A0A7J7I2J2|A0A7J7I2J2_CAMSI//Ferredoxin-thioredoxin reductase catalytic chain, chloroplastic {ECO:0000256|ARBA:ARBA00018993} EC=1.8.7.2 {ECO:0000256|ARBA:ARBA00012358} Ferredoxin-thioredoxin reductase subunit B {ECO:0000256|ARBA:ARBA00019411} OS=Camellia sinensis (Tea) ORFNames=HYC85_006092 {ECO:0000313|EMBL:KAF5958867.1} PE=3
Unigene18053	1801	470.12	552.7	308.13	138.62	132.69	140.56	S1	CK	1532.99	5626.17	3579.58	-1.87574	0.264912	-7.08062	1.43509e-12	2.79326e-09	Down	-	GO:0003700//DNA-binding transcription factor activity`molecular_function`A transcription regulator activity that modulates transcription of gene sets via selective and non-covalent binding to a specific double-stranded genomic DNA sequence (sometimes referred to as a motif) within a cis-regulatory region. Regulatory regions include promoters (proximal and distal) and enhancers. Genes are transcri…	K09521//DNAJC1`DnaJ homolog subfamily C member 1	ko04141//Protein processing in endoplasmic reticulum`Genetic Information Processing`Folding, sorting and degradation	-	KAA8536101.1//hypothetical protein F0562_028579`[Nyssa sinensis]	PF00249.34//Myb_DNA-binding`Myb-like DNA-binding domain	MYB_related//http://planttfdb.gao-lab.org/family.php?fam=MYB_related	tr|A0A5B6ZFE1|A0A5B6ZFE1_DAVIN//Uncharacterized protein {ECO:0000313|EMBL:MPA42695.1} OS=Davidia involucrata (Dove tree) ORFNames=Din_012136 {ECO:0000313|EMBL:MPA42695.1} PE=4
Unigene18117	1797	5.56	1	2.14	1.09	1.15	1.15	S1	CK	31.4244	82.6647	57.0445	-1.39794	0.562188	-2.48661	0.0128966	0.173085	Down	-	GO:0003700//DNA-binding transcription factor activity`molecular_function`A transcription regulator activity that modulates transcription of gene sets via selective and non-covalent binding to a specific double-stranded genomic DNA sequence (sometimes referred to as a motif) within a cis-regulatory region. Regulatory regions include promoters (proximal and distal) and enhancers. Genes are transcri…	K14432//ABF`ABA responsive element binding factor	ko04075//Plant hormone signal transduction`Environmental Information Processing`Signal transduction	-	XP_028087152.1//protein FD-like`[Camellia sinensis]	PF00170.24//bZIP_1`bZIP transcription factor;PF07716.18//bZIP_2`Basic region leucine zipper	bZIP//http://planttfdb.gao-lab.org/family.php?fam=bZIP	tr|A0A438CB47|A0A438CB47_VITVI//Protein FD {ECO:0000313|EMBL:RVW20483.1} OS=Vitis vinifera (Grape) ORFNames=CK203_109912 {ECO:0000313|EMBL:RVW20483.1} PE=4
Unigene18153	1794	1.21	4.97	3.98	1.05	2.18	1.78	S1	CK	31.5119	78.0021	54.757	-1.3066	0.584507	-2.23539	0.0253915	0.255226	Down	-	-	-	-	-	-	-	-	-
Unigene18162	1794	2.58	0.1	1.22	0.03	0.16	0.23	S1	CK	4.2183	38.6783	21.4483	-3.2009	1.01543	-3.15225	0.00162015	0.0474442	Down	-	-	-	-	-	-	-	-	-
Unigene18179	1793	4.94	0.23	1.22	0.38	0.04	0.11	S1	CK	4.4294	54.8897	29.6596	-3.62478	1.02554	-3.5345	0.000408544	0.0184642	Down	-	GO:0006355//regulation of transcription, DNA-templated`biological_process`Any process that modulates the frequency, rate or extent of cellular DNA-templated transcription. [GOC:go_curators, GOC:txnOH];GO:0003677//DNA binding`molecular_function`Any molecular function by which a gene product interacts selectively and non-covalently with DNA (deoxyribonucleic acid). [GOC:dph, GOC:jl, GOC:tb, GOC:vw]	-	-	-	KAF5944448.1//hypothetical protein HYC85_018525`[Camellia sinensis]	-	-	tr|A0A7J7GYE2|A0A7J7GYE2_CAMSI//NAC domain-containing protein {ECO:0000259|PROSITE:PS51005} OS=Camellia sinensis (Tea) ORFNames=HYC85_018525 {ECO:0000313|EMBL:KAF5944448.1} PE=4
Unigene18199	1792	5.84	0.26	1.53	0.57	0.77	0.6	S1	CK	10.9699	44.0876	27.5287	-2.00895	0.834096	-2.40854	0.0160167	0.196068	Down	-	GO:0052634//C-19 gibberellin 2-beta-dioxygenase activity`molecular_function`Catalysis of the reaction: a C-19 gibberellin + 2-oxoglutarate + O2 = a C-19 2-beta-hydroxygibberellin + succinate + CO2. C-19 gibberellin refers to a gibberellin with nineteen carbons. [EC:1.14.11.13, GOC:kad]	-	-	-	KAA8534056.1//hypothetical protein F0562_031573`[Nyssa sinensis]	-	-	tr|A0A5B7BFQ3|A0A5B7BFQ3_DAVIN//Putative gibberellin 2-beta-dioxygenase 8 {ECO:0000313|EMBL:MPA66501.1} EC=1.14.11.13 {ECO:0000313|EMBL:MPA66501.1} OS=Davidia involucrata (Dove tree) ORFNames=Din_035942 {ECO:0000313|EMBL:MPA66501.1} PE=4
Unigene18283	1787	1.82	3.02	2.69	1.31	0.76	1.95	S1	CK	35.0991	76.0405	55.5698	-1.10971	0.428977	-2.58687	0.00968524	0.148436	Down	-	-	-	-	-	-	-	-	-
Unigene18299	1786	34.67	5.57	19.24	9.49	5.22	13.77	S1	CK	89.6174	207.32	148.469	-1.20985	0.604274	-2.00215	0.0452681	0.3458	Down	-	GO:0006355//regulation of transcription, DNA-templated`biological_process`Any process that modulates the frequency, rate or extent of cellular DNA-templated transcription. [GOC:go_curators, GOC:txnOH]	-	-	-	XP_028064589.1//transcription factor IBH1-like`[Camellia sinensis]	-	-	tr|A0A7J7FRE7|A0A7J7FRE7_CAMSI//Uncharacterized protein {ECO:0000313|EMBL:KAF5930627.1} OS=Camellia sinensis (Tea) ORFNames=HYC85_031500 {ECO:0000313|EMBL:KAF5930627.1} PE=4
Unigene18335	1784	0.5	2.17	2.97	0.5	0.9	0.6	S1	CK	19.6461	58.2881	38.9671	-1.5712	0.646891	-2.42885	0.015147	0.189799	Down	-	GO:0003964//RNA-directed DNA polymerase activity`molecular_function`Catalysis of the reaction: deoxynucleoside triphosphate + DNA(n) = diphosphate + DNA(n+1). Catalyzes RNA-template-directed extension of the 3'- end of a DNA strand by one deoxynucleotide at a time. [EC:2.7.7.49];GO:0004523//RNA-DNA hybrid ribonuclease activity`molecular_function`Catalysis of the endonucleolytic cleavage of RNA in…	K08099//E3.1.1.14`chlorophyllase [EC:3.1.1.14]	ko00860//Porphyrin metabolism`Metabolism`Metabolism of cofactors and vitamins;ko01100//Metabolic pathways`Metabolism`Global and overview maps;ko01110//Biosynthesis of secondary metabolites`Metabolism`Global and overview maps	-	XP_028120068.1//uncharacterized protein LOC114317531`[Camellia sinensis]	PF13966.9//zf-RVT`zinc-binding in reverse transcriptase	-	tr|A0A2P6QUE7|A0A2P6QUE7_ROSCH//Putative RNA-directed DNA polymerase {ECO:0000313|EMBL:PRQ37815.1} EC=2.7.7.49 {ECO:0000313|EMBL:PRQ37815.1} OS=Rosa chinensis (China rose) ORFNames=RchiOBHm_Chr4g0406871 {ECO:0000313|EMBL:PRQ37815.1} PE=4
Unigene18358	1783	2.62	0.56	0.7	0.44	0.34	0.79	S1	CK	14.7019	38.3638	26.5329	-1.38319	0.686667	-2.01435	0.0439725	0.341067	Down	-	GO:0016021//integral component of membrane`cellular_component`The component of a membrane consisting of the gene products and protein complexes having at least some part of their peptide sequence embedded in the hydrophobic region of the membrane. [GOC:dos, GOC:go_curators];GO:0016746//acyltransferase activity`molecular_function`Catalysis of the transfer of an acyl group from one compound (donor)…	K15692//RNF13, RZF`E3 ubiquitin-protein ligase RNF13 [EC:2.3.2.27]	-	-	RVW46549.1//putative RING-H2 finger protein ATL49`[Vitis vinifera]	PF17123.8//zf-RING_11`RING-like zinc finger;PF13639.9//zf-RING_2`Ring finger domain;PF13923.9//zf-C3HC4_2`Zinc finger, C3HC4 type (RING finger);PF12678.10//zf-rbx1`RING-H2 zinc finger domain	-	tr|A0A5B6YID6|A0A5B6YID6_DAVIN//Putative RING-H2 finger protein ATL56-like {ECO:0000313|EMBL:MPA31597.1} EC=2.3.2.27 {ECO:0000313|EMBL:MPA31597.1} OS=Davidia involucrata (Dove tree) ORFNames=Din_001038 {ECO:0000313|EMBL:MPA31597.1} PE=4
Unigene18429	1778	1.82	1.34	3.34	7.23	2.66	27.19	S1	CK	179.797	31.8831	105.84	2.49449	0.688707	3.62199	0.000292341	0.014491	Up	-	GO:0010333//terpene synthase activity`molecular_function`Catalysis of the formation of cyclic terpenes through the cyclization of linear terpenes (e.g. isopentenyl-PP, geranyl-PP, farnesyl-PP and geranylgeranyl-PP) containing varying numbers of isoprene units. [EC:4.2.3.-, GOC:tair_curators];GO:0000287//magnesium ion binding`molecular_function`Binding to a magnesium (Mg) ion. [GOC:ai];GO:0016114/…	K14175//NES1`(3S,6E)-nerolidol synthase [EC:4.2.3.48]	ko00909//Sesquiterpenoid and triterpenoid biosynthesis`Metabolism`Metabolism of terpenoids and polyketides;ko01100//Metabolic pathways`Metabolism`Global and overview maps	-	ALO81817.1//terpenoid synthase, partial`[Camellia sinensis]	PF19086.3//Terpene_syn_C_2`Terpene synthase family 2, C-terminal metal binding	-	tr|A0A0S2N0J2|A0A0S2N0J2_CAMSI//Terpenoid synthase {ECO:0000313|EMBL:ALO81817.1} Fragment OS=Camellia sinensis (Tea) Name=TPS3 {ECO:0000313|EMBL:ALO81817.1} PE=2
Unigene18442	1777	10.32	5.76	9.13	22.79	25.19	26.32	S1	CK	632.952	223.47	428.211	1.50007	0.224975	6.66771	2.59817e-11	2.91755e-08	Up	-	GO:0110165//cellular anatomical entity`cellular_component`A part of a cellular organism that is either an immaterial entity or a material entity with granularity above the level of a protein complex but below that of an anatomical system. Or, a substance produced by a cellular organism with granularity above the level of a protein complex. [GOC:kmv]	K13420//FLS2`LRR receptor-like serine/threonine-protein kinase FLS2 [EC:2.7.11.1]	ko04016//MAPK signaling pathway - plant`Environmental Information Processing`Signal transduction;ko04626//Plant-pathogen interaction`Organismal Systems`Environmental adaptation	-	XP_028059039.1//epidermis-specific secreted glycoprotein EP1-like`[Camellia sinensis]	PF01453.27//B_lectin`D-mannose binding lectin	-	tr|A0A4S4ERN2|A0A4S4ERN2_CAMSI//Uncharacterized protein {ECO:0000313|EMBL:THG19005.1} OS=Camellia sinensis var. sinensis ORFNames=TEA_008743 {ECO:0000313|EMBL:THG19005.1} PE=4
Unigene1849	4525	18.48	8.04	9.27	5.74	3.17	6.62	S1	CK	246.018	567.522	406.77	-1.20566	0.36403	-3.31198	0.000926382	0.0331454	Down	-	GO:0031349//positive regulation of defense response`biological_process`Any process that activates or increases the frequency, rate or extent of a defense response. [GOC:mah];GO:0004519//endonuclease activity`molecular_function`Catalysis of the hydrolysis of ester linkages within nucleic acids by creating internal breaks. [GOC:mah, ISBN:0198547684];GO:0050778//positive regulation of immune respons…	K24135//MORC`MORC family CW-type zinc finger protein	-	-	XP_028076830.1//protein MICRORCHIDIA 4-like isoform X1`[Camellia sinensis]	PF13589.9//HATPase_c_3`Histidine kinase-, DNA gyrase B-, and HSP90-like ATPase;PF17942.4//Morc6_S5`Morc6 ribosomal protein S5 domain 2-like	-	tr|A0A4S4E5I3|A0A4S4E5I3_CAMSI//Morc6_S5 domain-containing protein {ECO:0000259|Pfam:PF17942} OS=Camellia sinensis var. sinensis ORFNames=TEA_030195 {ECO:0000313|EMBL:THG11212.1} PE=3
Unigene18515	1772	28.45	2.87	8.38	1.84	1.3	0.84	S1	CK	20.141	149.879	85.0102	-2.89382	0.606859	-4.76852	1.8558e-06	0.000282198	Down	-	GO:0042545//cell wall modification`biological_process`The series of events leading to chemical and structural alterations of an existing cell wall that can result in loosening, increased extensibility or disassembly. [GOC:jl];GO:0030599//pectinesterase activity`molecular_function`Catalysis of the reaction: pectin + n H2O = n methanol + pectate. [EC:3.1.1.11];GO:0005576//extracellular region`cellu…	K01051//E3.1.1.11`pectinesterase [EC:3.1.1.11]	ko00040//Pentose and glucuronate interconversions`Metabolism`Carbohydrate metabolism;ko01100//Metabolic pathways`Metabolism`Global and overview maps	-	XP_028061147.1//pectinesterase-like`[Camellia sinensis]	PF04043.18//PMEI`Plant invertase/pectin methylesterase inhibitor;PF01095.22//Pectinesterase`Pectinesterase	-	tr|A0A5B6YNI6|A0A5B6YNI6_DAVIN//Pectinesterase {ECO:0000256|ARBA:ARBA00013229, ECO:0000256|RuleBase:RU000589} EC=3.1.1.11 {ECO:0000256|ARBA:ARBA00013229, ECO:0000256|RuleBase:RU000589} OS=Davidia involucrata (Dove tree) ORFNames=Din_002670 {ECO:0000313|EMBL:MPA33229.1} PE=3
Unigene18522	1772	39.15	0.98	9.63	1.65	0.44	3.09	S1	CK	39.4246	374.162	206.793	-3.24589	1.30951	-2.47871	0.0131857	0.174906	Down	-	GO:0004674//protein serine/threonine kinase activity`molecular_function`Catalysis of the reactions: ATP + protein serine = ADP + protein serine phosphate, and ATP + protein threonine = ADP + protein threonine phosphate. [GOC:bf, PMID:2956925]	-	-	-	XP_028060417.1//thaumatin-like protein 1b`[Camellia sinensis]	PF00314.20//Thaumatin`Thaumatin family	-	tr|A0A5B6YK31|A0A5B6YK31_DAVIN//Putative thaumatin-like protein 1b {ECO:0000313|EMBL:MPA32134.1} EC=2.7.11.1 {ECO:0000313|EMBL:MPA32134.1} OS=Davidia involucrata (Dove tree) ORFNames=Din_001575 {ECO:0000313|EMBL:MPA32134.1} PE=4
Unigene18557	1770	1.88	0.72	0.94	0.2	0.07	0.78	S1	CK	9.11222	32.7747	20.9435	-1.83974	0.799778	-2.30032	0.0214303	0.230231	Down	-	GO:0008194//UDP-glycosyltransferase activity`molecular_function`Catalysis of the transfer of a glycosyl group from a UDP-sugar to a small hydrophobic molecule. [InterPro:IPR004224, PMID:11846783]	K13692//IAGLU`UDP-glucose:(indol-3-yl)acetate beta-D-glucosyltransferase [EC:2.4.1.121]	-	-	XP_028052942.1//UDP-glycosyltransferase 86A1-like`[Camellia sinensis]	-	-	tr|A0A4S4EY49|A0A4S4EY49_CAMSI//Glycosyltransferase {ECO:0000256|RuleBase:RU362057} EC=2.4.1.- {ECO:0000256|RuleBase:RU362057} OS=Camellia sinensis var. sinensis ORFNames=TEA_017950 {ECO:0000313|EMBL:THG21980.1} PE=3
Unigene18586	1768	6.8	3.43	3.97	1	0.55	1.22	S1	CK	24.5074	141.094	82.8008	-2.5199	0.418178	-6.02589	1.68181e-09	1.00208e-06	Down	-	GO:0006885//regulation of pH`biological_process`Any process involved in the maintenance of an internal equilibrium of hydrogen ions, thereby modulating the internal pH, within an organism or cell. [GOC:dph, GOC:go_curators, GOC:tb];GO:0016021//integral component of membrane`cellular_component`The component of a membrane consisting of the gene products and protein complexes having at least some pa…	K14724//SLC9A8, NHE8`solute carrier family 9 (sodium/hydrogen exchanger), member 8	-	-	KAF5946178.1//hypothetical protein HYC85_016406`[Camellia sinensis]	PF00999.24//Na_H_Exchanger`Sodium/hydrogen exchanger family	-	tr|A0A7J7H397|A0A7J7H397_CAMSI//Sodium/hydrogen exchanger {ECO:0000256|RuleBase:RU003722} OS=Camellia sinensis (Tea) ORFNames=HYC85_016406 {ECO:0000313|EMBL:KAF5946178.1} PE=3
Unigene18605	1767	265.34	233.91	190.57	108.89	28.71	139.29	S1	CK	2427.04	6596.33	4511.68	-1.44236	0.441001	-3.27066	0.00107297	0.0363838	Down	-	GO:0016788//hydrolase activity, acting on ester bonds`molecular_function`Catalysis of the hydrolysis of any ester bond. [GOC:jl]	K21831//choE`cholinesterase	-	-	KAF5948500.1//hypothetical protein HYC85_014457`[Camellia sinensis]	PF00657.25//Lipase_GDSL`GDSL-like Lipase/Acylhydrolase	-	tr|A0A7J7H698|A0A7J7H698_CAMSI//Uncharacterized protein {ECO:0000313|EMBL:KAF5948500.1} OS=Camellia sinensis (Tea) ORFNames=HYC85_014457 {ECO:0000313|EMBL:KAF5948500.1} PE=3
Unigene18646	1764	4.32	0.1	2.09	0.24	0.2	0.2	S1	CK	6.14322	63.1738	34.6585	-3.36418	0.932898	-3.60616	0.000310764	0.0151724	Down	-	-	-	-	-	-	-	-	-
Unigene18755	1757	8.61	4.25	4.01	2.33	1.49	4.47	S1	CK	77.3595	168.35	122.855	-1.12028	0.443223	-2.52759	0.0114849	0.16317	Down	-	GO:0016567//protein ubiquitination`biological_process`The process in which one or more ubiquitin groups are added to a protein. [GOC:ai];GO:0016021//integral component of membrane`cellular_component`The component of a membrane consisting of the gene products and protein complexes having at least some part of their peptide sequence embedded in the hydrophobic region of the membrane. [GOC:dos, GOC:…	K10664//ATL6S`E3 ubiquitin-protein ligase ATL6/9/15/31/42/55 [EC:2.3.2.27]	-	-	KAF5960412.1//hypothetical protein HYC85_001621`[Camellia sinensis]	PF17123.8//zf-RING_11`RING-like zinc finger;PF13639.9//zf-RING_2`Ring finger domain;PF00097.28//zf-C3HC4`Zinc finger, C3HC4 type (RING finger);PF13923.9//zf-C3HC4_2`Zinc finger, C3HC4 type (RING finger);PF12678.10//zf-rbx1`RING-H2 zinc finger domain	-	tr|A0A7J7I5V8|A0A7J7I5V8_CAMSI//RING-type E3 ubiquitin transferase {ECO:0000256|ARBA:ARBA00012483} EC=2.3.2.27 {ECO:0000256|ARBA:ARBA00012483} OS=Camellia sinensis (Tea) ORFNames=HYC85_001621 {ECO:0000313|EMBL:KAF5960412.1} PE=3
Unigene18968	1744	6.98	4.02	7.53	0.59	0.69	2.59	S1	CK	14.6428	78.2286	46.4357	-2.42021	0.863041	-2.80428	0.00504287	0.10189	Down	-	GO:0003700//DNA-binding transcription factor activity`molecular_function`A transcription regulator activity that modulates transcription of gene sets via selective and non-covalent binding to a specific double-stranded genomic DNA sequence (sometimes referred to as a motif) within a cis-regulatory region. Regulatory regions include promoters (proximal and distal) and enhancers. Genes are transcri…	-	-	-	XP_028097759.1//protein NLP9-like`[Camellia sinensis]	PF02042.18//RWP-RK`RWP-RK domain	Nin-like//http://planttfdb.gao-lab.org/family.php?fam=Nin-like	tr|A0A2R6PDR5|A0A2R6PDR5_ACTCC//Uncharacterized protein {ECO:0000313|EMBL:PSR89541.1} OS=Actinidia chinensis var. chinensis (Chinese soft-hair kiwi) ORFNames=CEY00_Acc29744 {ECO:0000313|EMBL:PSR89541.1} PE=4
Unigene19105	1735	8.93	0.03	3.3	0	0	0.1	S1	CK	0.933008	47.4405	24.1868	-5.65363	2.17438	-2.6001	0.00931954	0.14547	Down	-	GO:0050832//defense response to fungus`biological_process`Reactions triggered in response to the presence of a fungus that act to protect the cell or organism. [GOC:ai];GO:0016021//integral component of membrane`cellular_component`The component of a membrane consisting of the gene products and protein complexes having at least some part of their peptide sequence embedded in the hydrophobic region…	K13420//FLS2`LRR receptor-like serine/threonine-protein kinase FLS2 [EC:2.7.11.1]	ko04016//MAPK signaling pathway - plant`Environmental Information Processing`Signal transduction;ko04626//Plant-pathogen interaction`Organismal Systems`Environmental adaptation	-	XP_028056879.1//MDIS1-interacting receptor like kinase 2-like`[Camellia sinensis]	PF13855.9//LRR_8`Leucine rich repeat;PF00069.28//Pkinase`Protein kinase domain;PF07714.20//PK_Tyr_Ser-Thr`Protein tyrosine and serine/threonine kinase	-	tr|A0A4S4CZC7|A0A4S4CZC7_CAMSI//Protein kinase domain-containing protein {ECO:0000259|PROSITE:PS50011} OS=Camellia sinensis var. sinensis ORFNames=TEA_027393 {ECO:0000313|EMBL:THF95262.1} PE=3
Unigene19138	1732	1.21	1.13	0.74	1.92	2.44	2.2	S1	CK	43.623	21.0344	32.3287	1.05726	0.437054	2.41907	0.0155601	0.193041	Up	-	-	-	-	-	-	-	-	-
Unigene19164	1730	11.53	1.11	2.75	1.35	0.58	1.65	S1	CK	21.9427	98.407	60.1748	-2.16372	0.746428	-2.89877	0.00374627	0.0837489	Down	-	GO:0016787//hydrolase activity`molecular_function`Catalysis of the hydrolysis of various bonds, e.g. C-O, C-N, C-C, phosphoric anhydride bonds, etc. Hydrolase is the systematic name for any enzyme of EC class 3. [ISBN:0198506732]	K14493//GID1`gibberellin receptor GID1 [EC:3.-.-.-]	ko04075//Plant hormone signal transduction`Environmental Information Processing`Signal transduction	-	THG15837.1//hypothetical protein TEA_023860`[Camellia sinensis var. sinensis]	PF20434.1//BD-FAE`BD-FAE;PF07859.16//Abhydrolase_3`alpha/beta hydrolase fold	-	tr|A0A4V3WPC6|A0A4V3WPC6_CAMSI//Abhydrolase_3 domain-containing protein {ECO:0000259|Pfam:PF07859} OS=Camellia sinensis var. sinensis ORFNames=TEA_023860 {ECO:0000313|EMBL:THG15837.1} PE=3
Unigene19255	1725	0.31	0.47	1.08	1.53	1.15	1.29	S1	CK	32.5685	15.8849	24.2267	1.03383	0.510317	2.02585	0.0427798	0.336592	Up	-	-	-	-	-	-	-	-	-
Unigene19256	1725	12.64	5.34	19.62	34.89	27.56	22.23	S1	CK	467.54	217.531	342.536	1.10242	0.420863	2.61942	0.00880787	0.141449	Up	-	-	-	-	-	-	-	-	-
Unigene19290	1723	8.54	2.49	3.03	3.85	1.89	3.23	S1	CK	49.0431	107.122	78.0824	-1.12871	0.496924	-2.2714	0.0231228	0.24112	Down	-	GO:0003700//DNA-binding transcription factor activity`molecular_function`A transcription regulator activity that modulates transcription of gene sets via selective and non-covalent binding to a specific double-stranded genomic DNA sequence (sometimes referred to as a motif) within a cis-regulatory region. Regulatory regions include promoters (proximal and distal) and enhancers. Genes are transcri…	K13424//WRKY33`WRKY transcription factor 33	ko04016//MAPK signaling pathway - plant`Environmental Information Processing`Signal transduction;ko04626//Plant-pathogen interaction`Organismal Systems`Environmental adaptation	-	XP_028053974.1//probable WRKY transcription factor 57`[Camellia sinensis]	PF03106.18//WRKY`WRKY DNA -binding domain	WRKY//http://planttfdb.gao-lab.org/family.php?fam=WRKY	tr|A0A4S4EXI7|A0A4S4EXI7_CAMSI//WRKY domain-containing protein {ECO:0000259|PROSITE:PS50811} OS=Camellia sinensis var. sinensis ORFNames=TEA_001050 {ECO:0000313|EMBL:THG21432.1} PE=4
Unigene19319	1721	9	0	2.15	0	0	0	S1	CK	0	104.996	52.4978	-9.20026	3.90763	-2.35443	0.0185509	0.213486	Down	-	GO:0008194//UDP-glycosyltransferase activity`molecular_function`Catalysis of the transfer of a glycosyl group from a UDP-sugar to a small hydrophobic molecule. [InterPro:IPR004224, PMID:11846783]	K12356//UGT72E`coniferyl-alcohol glucosyltransferase [EC:2.4.1.111]	ko00940//Phenylpropanoid biosynthesis`Metabolism`Biosynthesis of other secondary metabolites;ko01110//Biosynthesis of secondary metabolites`Metabolism`Global and overview maps	-	XP_028079440.1//anthocyanidin 3-O-glucosyltransferase 5-like`[Camellia sinensis]	-	-	tr|A0A4S4E1W7|A0A4S4E1W7_CAMSI//Glycosyltransferase {ECO:0000256|RuleBase:RU362057} EC=2.4.1.- {ECO:0000256|RuleBase:RU362057} OS=Camellia sinensis var. sinensis ORFNames=TEA_005456 {ECO:0000313|EMBL:THG09829.1} PE=3
Unigene19324	1721	1.27	4.15	3.51	0.95	1.65	1.65	S1	CK	26.2278	66.3226	46.2752	-1.33634	0.523053	-2.55489	0.0106223	0.155844	Down	-	-	-	-	-	-	-	-	-
Unigene19368	1718	3.52	0.79	1.08	0.24	0.52	0.49	S1	CK	11.7383	51.6976	31.718	-2.14416	0.660338	-3.24706	0.00116604	0.0384241	Down	-	GO:0008194//UDP-glycosyltransferase activity`molecular_function`Catalysis of the transfer of a glycosyl group from a UDP-sugar to a small hydrophobic molecule. [InterPro:IPR004224, PMID:11846783]	K26489//UGT91AR1`quillaic acid 3-O-Xyl/L-Rha-1,3-(Gal-1,2)-GlcA-28-O-Fuc alpha-1,2-rhamnosyltransferase [EC:2.4.1.-]	ko00999//Podophyllotoxin biosynthesis`Metabolism`Biosynthesis of other secondary metabolites;ko01100//Metabolic pathways`Metabolism`Global and overview maps;ko01110//Biosynthesis of secondary metabolites`Metabolism`Global and overview maps	-	XP_028081942.1//LOW QUALITY PROTEIN: UDP-glycosyltransferase 91C1`[Camellia sinensis]	-	-	tr|A0A6A4LLQ0|A0A6A4LLQ0_9ERIC//Uncharacterized protein {ECO:0000313|EMBL:KAE9457311.1} Fragment OS=Rhododendron williamsianum ORFNames=C3L33_10764 {ECO:0000313|EMBL:KAE9457311.1} PE=4
Unigene19382	1717	5.11	4.46	7.02	10.12	12.73	10.04	S1	CK	134.119	66.6475	100.383	1.00447	0.302748	3.31783	0.000907201	0.0326592	Up	-	-	-	-	-	-	-	-	-
Unigene19408	1716	24.95	18.17	22.78	10.9	7.31	13.89	S1	CK	254.575	514.257	384.416	-1.01318	0.206365	-4.90966	9.12335e-07	0.000166474	Down	-	GO:0008194//UDP-glycosyltransferase activity`molecular_function`Catalysis of the transfer of a glycosyl group from a UDP-sugar to a small hydrophobic molecule. [InterPro:IPR004224, PMID:11846783]	K14595//AOG`abscisate beta-glucosyltransferase [EC:2.4.1.263]	ko00906//Carotenoid biosynthesis`Metabolism`Metabolism of terpenoids and polyketides;ko01100//Metabolic pathways`Metabolism`Global and overview maps;ko01110//Biosynthesis of secondary metabolites`Metabolism`Global and overview maps	-	XP_028122072.1//abscisate beta-glucosyltransferase-like`[Camellia sinensis]	-	-	tr|A0A7J7I492|A0A7J7I492_CAMSI//Glycosyltransferase {ECO:0000256|RuleBase:RU362057} EC=2.4.1.- {ECO:0000256|RuleBase:RU362057} OS=Camellia sinensis (Tea) ORFNames=HYC85_001061 {ECO:0000313|EMBL:KAF5959852.1} PE=3
Unigene19488	1711	2.33	3.17	3.83	0.55	0.06	1.45	S1	CK	10.3508	63.7351	37.0429	-2.60916	0.622345	-4.19247	2.75931e-05	0.00241804	Down	-	GO:0003700//DNA-binding transcription factor activity`molecular_function`A transcription regulator activity that modulates transcription of gene sets via selective and non-covalent binding to a specific double-stranded genomic DNA sequence (sometimes referred to as a motif) within a cis-regulatory region. Regulatory regions include promoters (proximal and distal) and enhancers. Genes are transcri…	K14491//ARR-B`two-component response regulator ARR-B family	ko04075//Plant hormone signal transduction`Environmental Information Processing`Signal transduction	-	XP_028084428.1//two-component response regulator ARR18 isoform X1`[Camellia sinensis]	PF00249.34//Myb_DNA-binding`Myb-like DNA-binding domain	ARR-B//http://planttfdb.gao-lab.org/family.php?fam=ARR-B;G2-like//http://planttfdb.gao-lab.org/family.php?fam=G2-like	tr|A0A7J7I5A9|A0A7J7I5A9_CAMSI//HTH myb-type domain-containing protein {ECO:0000259|PROSITE:PS51294} OS=Camellia sinensis (Tea) ORFNames=HYC85_000895 {ECO:0000313|EMBL:KAF5959686.1} PE=4
Unigene19538	1708	1.26	3.35	2.03	2.99	2.67	5.31	S1	CK	23.5166	9.34481	16.4307	1.34399	0.553543	2.42798	0.0151833	0.190091	Up	-	GO:0016021//integral component of membrane`cellular_component`The component of a membrane consisting of the gene products and protein complexes having at least some part of their peptide sequence embedded in the hydrophobic region of the membrane. [GOC:dos, GOC:go_curators];GO:0006811//ion transport`biological_process`The directed movement of charged atoms or small charged molecules into, out of …	K22048//MSL4S`mechanosensitive ion channel protein 4/5/6/7/8/9/10	-	-	KAF5955928.1//hypothetical protein HYC85_008784`[Camellia sinensis]	-	-	tr|A0A699Q661|A0A699Q661_TANCI//Mechanosensitive ion channel protein 6-like {ECO:0000313|EMBL:GFC58383.1} Fragment OS=Tanacetum cinerariifolium (Dalmatian daisy) (Chrysanthemum cinerariifolium) ORFNames=Tci_830353 {ECO:0000313|EMBL:GFC58383.1} PE=3
Unigene19554	1707	0.85	0.37	0.81	2.45	0.7	1.71	S1	CK	41.0371	18.0588	29.5479	1.18119	0.555417	2.12668	0.0334464	0.296375	Up	-	GO:0004497//monooxygenase activity`molecular_function`Catalysis of the incorporation of one atom from molecular oxygen into a compound and the reduction of the other atom of oxygen to water. [ISBN:0198506732];GO:0020037//heme binding`molecular_function`Binding to a heme, a compound composed of iron complexed in a porphyrin (tetrapyrrole) ring. [GOC:ai];GO:0016705//oxidoreductase activity, acting …	K12639//CYP724, D11`steroid 22S-hydroxylase [EC:1.14.14.178]	ko00905//Brassinosteroid biosynthesis`Metabolism`Metabolism of terpenoids and polyketides;ko01100//Metabolic pathways`Metabolism`Global and overview maps;ko01110//Biosynthesis of secondary metabolites`Metabolism`Global and overview maps	-	XP_028118697.1//cytochrome P450 724B1`[Camellia sinensis]	PF00067.25//p450`Cytochrome P450	-	tr|A0A7J7I3V7|A0A7J7I3V7_CAMSI//Uncharacterized protein {ECO:0000313|EMBL:KAF5958828.1} OS=Camellia sinensis (Tea) ORFNames=HYC85_006053 {ECO:0000313|EMBL:KAF5958828.1} PE=3
Unigene19595	1705	13.92	14.89	11.12	4.99	3.35	8.46	S1	CK	24.9046	63.8409	44.3728	-1.35111	0.418813	-3.22604	0.00125515	0.0404029	Down	-	-	-	-	-	-	-	-	-
Unigene19596	1705	5.36	1.39	1.35	0.27	0.07	0.44	S1	CK	5.69119	64.6684	35.1798	-3.49549	0.722569	-4.83758	1.31426e-06	0.000215569	Down	-	GO:0015369//calcium:proton antiporter activity`molecular_function`Enables the transfer of a solute or solutes from one side of a membrane to the other according to the reaction: Ca2+(in) + H+(out) = Ca2+(out) + H+(in). [TC:2.A.19.2.-];GO:0016021//integral component of membrane`cellular_component`The component of a membrane consisting of the gene products and protein complexes having at least some…	K07300//chaA, CAX`Ca2+:H+ antiporter	-	-	XP_028127478.1//vacuolar cation/proton exchanger 3-like`[Camellia sinensis]	PF01699.27//Na_Ca_ex`Sodium/calcium exchanger protein	-	tr|A0A7J7HPF3|A0A7J7HPF3_CAMSI//Vacuolar cation/proton exchanger {ECO:0000256|RuleBase:RU365028} OS=Camellia sinensis (Tea) ORFNames=HYC85_007153 {ECO:0000313|EMBL:KAF5954297.1} PE=3
Unigene19646	1703	4.49	2.1	1.94	0.46	0.32	0.85	S1	CK	11.4385	64.9427	38.1906	-2.49746	0.540312	-4.62226	3.79582e-06	0.000510704	Down	-	GO:0016021//integral component of membrane`cellular_component`The component of a membrane consisting of the gene products and protein complexes having at least some part of their peptide sequence embedded in the hydrophobic region of the membrane. [GOC:dos, GOC:go_curators]	-	-	-	XP_028126343.1//uncharacterized protein LOC114323074 isoform X1`[Camellia sinensis]	PF12056.11//DUF3537`Protein of unknown function (DUF3537)	-	tr|A0A4S4F1P4|A0A4S4F1P4_CAMSI//Uncharacterized protein {ECO:0000313|EMBL:THG23361.1} OS=Camellia sinensis var. sinensis ORFNames=TEA_006453 {ECO:0000313|EMBL:THG23361.1} PE=4
Unigene19648	1703	0.35	0.14	0.32	0.78	0.42	1.28	S1	CK	22.2714	7.68168	14.9766	1.52979	0.660155	2.31733	0.020486	0.22462	Up	-	-	K13065//E2.3.1.133, HCT`shikimate O-hydroxycinnamoyltransferase [EC:2.3.1.133]	ko00940//Phenylpropanoid biosynthesis`Metabolism`Biosynthesis of other secondary metabolites;ko00941//Flavonoid biosynthesis`Metabolism`Biosynthesis of other secondary metabolites;ko00945//Stilbenoid, diarylheptanoid and gingerol biosynthesis`Metabolism`Biosynthesis of other secondary metabolites;ko01100//Metabolic pathways`Metabolism`Global and overview maps;ko01110//Biosynthesis of secondary me…	-	KAF7123930.1//hypothetical protein RHSIM_Rhsim12G0106600`[Rhododendron simsii]	PF02458.18//Transferase`Transferase family	-	tr|A0A834G6M8|A0A834G6M8_RHOSS//Uncharacterized protein {ECO:0000313|EMBL:KAF7123930.1} OS=Rhododendron simsii (Sims's rhododendron) ORFNames=RHSIM_Rhsim12G0106600 {ECO:0000313|EMBL:KAF7123930.1} PE=4
Unigene19704	1698	3.58	2.49	1.72	0.52	0.4	1.56	S1	CK	18.0846	53.9906	36.0376	-1.57103	0.54696	-2.8723	0.00407501	0.0888528	Down	-	GO:0016021//integral component of membrane`cellular_component`The component of a membrane consisting of the gene products and protein complexes having at least some part of their peptide sequence embedded in the hydrophobic region of the membrane. [GOC:dos, GOC:go_curators]	-	-	-	THG14841.1//hypothetical protein TEA_019657`[Camellia sinensis var. sinensis]	-	-	tr|A0A4S4EEM1|A0A4S4EEM1_CAMSI//Uncharacterized protein {ECO:0000313|EMBL:THG14841.1} OS=Camellia sinensis var. sinensis ORFNames=TEA_019657 {ECO:0000313|EMBL:THG14841.1} PE=4
Unigene19750	1695	4.1	0.27	1.81	0.18	0.09	0.05	S1	CK	2.26193	45.3573	23.8096	-4.32796	0.996953	-4.34119	1.41715e-05	0.00147768	Down	-	GO:0006355//regulation of transcription, DNA-templated`biological_process`Any process that modulates the frequency, rate or extent of cellular DNA-templated transcription. [GOC:go_curators, GOC:txnOH];GO:0003677//DNA binding`molecular_function`Any molecular function by which a gene product interacts selectively and non-covalently with DNA (deoxyribonucleic acid). [GOC:dph, GOC:jl, GOC:tb, GOC:vw]	-	-	-	XP_028086269.1//NAC domain-containing protein 2-like`[Camellia sinensis]	-	-	tr|A0A4S4EAE9|A0A4S4EAE9_CAMSI//NAC domain-containing protein {ECO:0000259|PROSITE:PS51005} OS=Camellia sinensis var. sinensis ORFNames=TEA_026811 {ECO:0000313|EMBL:THG12684.1} PE=4
Unigene19768	1694	90.13	6.68	32.41	6.76	2.83	9.49	S1	CK	41.5755	291.137	166.356	-2.80656	0.674393	-4.16161	3.1601e-05	0.00260218	Down	-	GO:0004364//glutathione transferase activity`molecular_function`Catalysis of the reaction: R-X + glutathione = H-X + R-S-glutathione. R may be an aliphatic, aromatic or heterocyclic group; X may be a sulfate, nitrile or halide group. [EC:2.5.1.18];GO:0006749//glutathione metabolic process`biological_process`The chemical reactions and pathways involving glutathione, the tripeptide glutamylcysteiny…	K00799//GST, gst`glutathione S-transferase [EC:2.5.1.18]	ko00480//Glutathione metabolism`Metabolism`Metabolism of other amino acids;ko01100//Metabolic pathways`Metabolism`Global and overview maps	-	KAF5941878.1//hypothetical protein HYC85_019520`[Camellia sinensis]	PF02798.23//GST_N`Glutathione S-transferase, N-terminal domain;PF13417.9//GST_N_3`Glutathione S-transferase, N-terminal domain;PF13409.9//GST_N_2`Glutathione S-transferase, N-terminal domain	-	tr|A0A7J7GR32|A0A7J7GR32_CAMSI//Glutathione transferase {ECO:0000256|ARBA:ARBA00012452} EC=2.5.1.18 {ECO:0000256|ARBA:ARBA00012452} OS=Camellia sinensis (Tea) ORFNames=HYC85_019520 {ECO:0000313|EMBL:KAF5941878.1} PE=3
Unigene198	7032	37.96	66.56	19.64	138.8	74.2	107.28	S1	CK	1762.07	631.27	1196.67	1.48145	0.465026	3.18573	0.0014439	0.0439127	Up	-	-	K23050//PCBER1`phenylcoumaran benzylic ether reductase [EC:1.3.1.-]	-	-	KAH7864733.1//hypothetical protein Vadar_033224`[Vaccinium darrowii]	-	-	tr|A0A834GUV4|A0A834GUV4_RHOSS//NmrA domain-containing protein {ECO:0000259|Pfam:PF05368} OS=Rhododendron simsii (Sims's rhododendron) ORFNames=RHSIM_Rhsim07G0053600 {ECO:0000313|EMBL:KAF7139470.1} PE=4
Unigene19851	1689	229.5	4.71	63.95	4.96	3.84	6.83	S1	CK	139.862	2650.03	1394.95	-4.24387	1.19915	-3.53907	0.000401535	0.0182037	Down	-	GO:0015120//phosphoglycerate transmembrane transporter activity`molecular_function`Enables the transfer of phosphoglycerates from one side of a membrane to the other. Phosphoglycerates are important intermediates in glycolysis and 3-phosphoglycerate is a precursor in serine biosynthesis. [GOC:ai]	K15283//SLC35E1`solute carrier family 35, member E1	-	-	ACV60359.1//putative glucose-6-phosphate/phosphate translocator`[Camellia sinensis]	PF03151.19//TPT`Triose-phosphate Transporter family;PF00892.23//EamA`EamA-like transporter family	-	tr|D3GDK9|D3GDK9_CAMSI//Putative glucose-6-phosphate/phosphate translocator {ECO:0000313|EMBL:ACV60359.1} OS=Camellia sinensis (Tea) PE=2
Unigene19856	1689	90.8	48.31	31.28	19.2	8.47	27.81	S1	CK	422.743	1389.94	906.341	-1.71678	0.451158	-3.80527	0.000141649	0.00846568	Down	-	GO:0015267//channel activity`molecular_function`Enables the energy-independent facilitated diffusion, mediated by passage of a solute through a transmembrane aqueous pore or channel. Stereospecificity is not exhibited but this transport may be specific for a particular molecular species or class of molecules. [GOC:mtg_transport, ISBN:0815340729]	K09866//AQP4`aquaporin-4	-	-	XP_028124686.1//aquaporin AQPAn.G-like`[Camellia sinensis]	PF00230.23//MIP`Major intrinsic protein	-	tr|V9QP63|V9QP63_CAMSI//Aquaporin protein 23 {ECO:0000313|EMBL:AHC32017.1} OS=Camellia sinensis (Tea) PE=2
Unigene19862	1689	2.63	2.52	1.74	4.75	0.56	1.55	S1	CK	15.6527	60.8074	38.2301	-1.95131	0.509503	-3.82982	0.000128235	0.00784893	Down	-	-	-	-	-	-	-	-	-
Unigene19881	1688	46.19	21.98	29.79	8.64	3.92	23.01	S1	CK	311.056	917.136	614.096	-1.55949	0.509815	-3.05893	0.00222132	0.0586656	Down	-	-	-	-	-	XP_028097820.1//proline-rich protein 4-like`[Camellia sinensis]	PF01190.20//Pollen_Ole_e_1`Pollen protein Ole e 1 like	-	tr|A0A7J7H5L7|A0A7J7H5L7_CAMSI//Uncharacterized protein {ECO:0000313|EMBL:KAF5947008.1} OS=Camellia sinensis (Tea) ORFNames=HYC85_017236 {ECO:0000313|EMBL:KAF5947008.1} PE=4
Unigene19889	1687	10.43	9.76	6.17	3.46	4.38	3.34	S1	CK	44.5943	111.525	78.0597	-1.32339	0.345198	-3.8337	0.000126232	0.00776832	Down	-	-	-	-	-	-	-	-	-
Unigene19896	1687	370.82	277.66	220.36	151.05	46.66	183.03	S1	CK	3157.4	7816.85	5487.13	-1.30777	0.41542	-3.14807	0.00164351	0.0478881	Down	-	GO:0016788//hydrolase activity, acting on ester bonds`molecular_function`Catalysis of the hydrolysis of any ester bond. [GOC:jl]	K21831//choE`cholinesterase	-	-	KAF5948501.1//hypothetical protein HYC85_014458`[Camellia sinensis]	PF00657.25//Lipase_GDSL`GDSL-like Lipase/Acylhydrolase	-	tr|A0A7J7H8B7|A0A7J7H8B7_CAMSI//Uncharacterized protein {ECO:0000313|EMBL:KAF5948501.1} OS=Camellia sinensis (Tea) ORFNames=HYC85_014458 {ECO:0000313|EMBL:KAF5948501.1} PE=3
Unigene19922	1686	126.5	50.63	59.6	35.78	29.44	33.17	S1	CK	561.922	1419.98	990.953	-1.33755	0.319327	-4.18865	2.8062e-05	0.00244566	Down	-	-	-	-	-	XP_028077957.1//FCS-Like Zinc finger 2-like`[Camellia sinensis]	PF04570.17//zf-FLZ`zinc-finger of the FCS-type, C2-C2	-	tr|A0A4S4E5P4|A0A4S4E5P4_CAMSI//FLZ-type domain-containing protein {ECO:0000259|PROSITE:PS51795} OS=Camellia sinensis var. sinensis ORFNames=TEA_029685 {ECO:0000313|EMBL:THG10656.1} PE=3
Unigene19937	1685	2.31	0.88	1.21	0.86	0.32	0.75	S1	CK	17.2009	41.614	29.4075	-1.27175	0.540675	-2.35216	0.0186649	0.21351	Down	-	-	-	-	-	-	-	-	-
Unigene19942	1685	11.65	9.1	8.82	21.18	7.78	50.45	S1	CK	80.0877	32.9057	56.4967	1.28469	0.598244	2.14744	0.0317584	0.289756	Up	-	-	-	-	-	-	-	-	-
Unigene20052	1679	13.03	0.78	3.89	0.25	0.12	0.28	S1	CK	3.50594	104.541	54.0235	-4.89145	0.892892	-5.4782	4.29664e-08	1.47582e-05	Down	-	-	-	-	-	KAF5931433.1//hypothetical protein HYC85_032306`[Camellia sinensis]	-	-	tr|A0A7J7FSS3|A0A7J7FSS3_CAMSI//Usp domain-containing protein {ECO:0000259|Pfam:PF00582} OS=Camellia sinensis (Tea) ORFNames=HYC85_032306 {ECO:0000313|EMBL:KAF5931433.1} PE=4
Unigene20097	1676	1.31	0.04	0.4	2.61	3.81	3.2	S1	CK	31.9503	7.24041	19.5953	2.12709	0.788924	2.69619	0.00701381	0.125245	Up	-	-	-	-	-	XP_028095394.1//uncharacterized protein LOC114295363`[Camellia sinensis]	-	-	tr|A0A7J7FYK3|A0A7J7FYK3_CAMSI//Uncharacterized protein {ECO:0000313|EMBL:KAF5933482.1} OS=Camellia sinensis (Tea) ORFNames=HYC85_029653 {ECO:0000313|EMBL:KAF5933482.1} PE=4
Unigene20122	1675	10.85	1.64	3.69	0.99	0.68	1.04	S1	CK	22.1959	140.139	81.1672	-2.65873	0.628662	-4.2292	2.34527e-05	0.00212932	Down	-	GO:0006355//regulation of transcription, DNA-templated`biological_process`Any process that modulates the frequency, rate or extent of cellular DNA-templated transcription. [GOC:go_curators, GOC:txnOH];GO:0003677//DNA binding`molecular_function`Any molecular function by which a gene product interacts selectively and non-covalently with DNA (deoxyribonucleic acid). [GOC:dph, GOC:jl, GOC:tb, GOC:vw]	-	-	-	XP_028081260.1//NAC domain-containing protein 21/22`[Camellia sinensis]	PF02365.18//NAM`No apical meristem (NAM) protein	NAC//http://planttfdb.gao-lab.org/family.php?fam=NAC	tr|H6VQ89|H6VQ89_CAMSI//NAC transcription factor {ECO:0000313|EMBL:AFB82644.1} OS=Camellia sinensis (Tea) Name=NAC1 {ECO:0000313|EMBL:AFB82644.1} PE=2
Unigene20166	1672	1.91	0.9	1.09	0.18	0.05	0.48	S1	CK	5.96385	34.0023	19.9831	-2.49723	0.725471	-3.44222	0.000576958	0.0236253	Down	-	GO:0003824//catalytic activity`molecular_function`Catalysis of a biochemical reaction at physiological temperatures. In biologically catalyzed reactions, the reactants are known as substrates, and the catalysts are naturally occurring macromolecular substances known as enzymes. Enzymes possess specific binding sites for substrates, and are usually composed wholly or largely of protein, but RNA th…	-	-	-	THF95897.1//hypothetical protein TEA_024405`[Camellia sinensis var. sinensis]	-	-	tr|A0A4S4D1G5|A0A4S4D1G5_CAMSI//CTP_transf_like domain-containing protein {ECO:0000259|Pfam:PF01467} OS=Camellia sinensis var. sinensis ORFNames=TEA_024405 {ECO:0000313|EMBL:THF95897.1} PE=4
Unigene20187	1671	1.66	0.29	0.48	7.68	0.58	27.24	S1	CK	306.824	22.2634	164.544	3.78359	1.34635	2.81025	0.00495026	0.100786	Up	-	GO:0004190//aspartic-type endopeptidase activity`molecular_function`Catalysis of the hydrolysis of internal, alpha-peptide bonds in a polypeptide chain by a mechanism in which a water molecule bound by the side chains of aspartic residues at the active center acts as a nucleophile. [ISBN:0198506732]	K22683//APF2`aspartyl protease family protein [EC:3.4.23.-]	-	-	KAH7851190.1//hypothetical protein Vadar_008385`[Vaccinium darrowii]	PF00026.26//Asp`Eukaryotic aspartyl protease;PF14543.9//TAXi_N`Xylanase inhibitor N-terminal;PF14541.9//TAXi_C`Xylanase inhibitor C-terminal	-	tr|A0A5B6YKV5|A0A5B6YKV5_DAVIN//Peptidase A1 domain-containing protein {ECO:0000259|PROSITE:PS51767} OS=Davidia involucrata (Dove tree) ORFNames=Din_001636 {ECO:0000313|EMBL:MPA32195.1} PE=3
Unigene20194	1670	5.07	4.27	3.23	1.77	1.4	2.49	S1	CK	50.3639	119.962	85.1629	-1.24876	0.331405	-3.76808	0.000164508	0.00939918	Down	-	-	K22378//RNF181`E3 ubiquitin-protein ligase RNF181 [EC:2.3.2.27]	-	-	KAF5953851.1//hypothetical protein HYC85_006707`[Camellia sinensis]	PF17123.8//zf-RING_11`RING-like zinc finger;PF13923.9//zf-C3HC4_2`Zinc finger, C3HC4 type (RING finger);PF13639.9//zf-RING_2`Ring finger domain	-	tr|A0A7J7HNR2|A0A7J7HNR2_CAMSI//RING-type domain-containing protein {ECO:0000259|PROSITE:PS50089} OS=Camellia sinensis (Tea) ORFNames=HYC85_006707 {ECO:0000313|EMBL:KAF5953851.1} PE=4
Unigene20208	1669	0.67	1.31	1.49	3.45	1.33	3.17	S1	CK	64.3483	30.5211	47.4347	1.08064	0.485496	2.22585	0.0260242	0.258965	Up	-	GO:0016021//integral component of membrane`cellular_component`The component of a membrane consisting of the gene products and protein complexes having at least some part of their peptide sequence embedded in the hydrophobic region of the membrane. [GOC:dos, GOC:go_curators];GO:0008271//secondary active sulfate transmembrane transporter activity`molecular_function`Enables the secondary active tran…	K17471//SULTR3`sulfate transporter 3	-	-	XP_028092418.1//LOW QUALITY PROTEIN: probable sulfate transporter 3.4`[Camellia sinensis]	PF00916.23//Sulfate_transp`Sulfate permease family;PF01740.24//STAS`STAS domain	-	tr|A0A2R6QFP4|A0A2R6QFP4_ACTCC//Sulfate transporter 3.4 like {ECO:0000313|EMBL:PSS07449.1} OS=Actinidia chinensis var. chinensis (Chinese soft-hair kiwi) ORFNames=CEY00_Acc17796 {ECO:0000313|EMBL:PSS07449.1} PE=3
Unigene20219	1668	3.84	6.25	4.57	10.05	17.1	10.5	S1	CK	54.3103	22.4991	38.4047	1.27648	0.457365	2.79094	0.00525558	0.104882	Up	-	-	-	-	-	-	-	-	-
Unigene20288	1664	1.17	0.51	1.46	5.95	0.97	13.11	S1	CK	101.396	17.0285	59.2125	2.57127	0.735092	3.49789	0.000468947	0.0205576	Up	-	GO:0003700//DNA-binding transcription factor activity`molecular_function`A transcription regulator activity that modulates transcription of gene sets via selective and non-covalent binding to a specific double-stranded genomic DNA sequence (sometimes referred to as a motif) within a cis-regulatory region. Regulatory regions include promoters (proximal and distal) and enhancers. Genes are transcri…	-	-	-	KAF5942179.1//hypothetical protein HYC85_019821`[Camellia sinensis]	-	-	tr|A0A7J7GN27|A0A7J7GN27_CAMSI//Uncharacterized protein {ECO:0000313|EMBL:KAF5942179.1} OS=Camellia sinensis (Tea) ORFNames=HYC85_019821 {ECO:0000313|EMBL:KAF5942179.1} PE=4
Unigene20377	1659	14.79	17.86	11.83	8.63	1.24	9.88	S1	CK	113.41	272.252	192.831	-1.26164	0.475342	-2.65418	0.00795023	0.133476	Down	-	-	-	-	-	-	-	-	-
Unigene2039	4408	88.76	71.66	69.41	55.55	39.29	59.46	S1	CK	1227.63	2469.31	1848.47	-1.00793	0.254911	-3.95403	7.68457e-05	0.00530399	Down	-	GO:0004190//aspartic-type endopeptidase activity`molecular_function`Catalysis of the hydrolysis of internal, alpha-peptide bonds in a polypeptide chain by a mechanism in which a water molecule bound by the side chains of aspartic residues at the active center acts as a nucleophile. [ISBN:0198506732]	K22683//APF2`aspartyl protease family protein [EC:3.4.23.-]	-	-	XP_028110948.1//aspartyl protease family protein 1-like isoform X2`[Camellia sinensis]	PF14543.9//TAXi_N`Xylanase inhibitor N-terminal;PF00026.26//Asp`Eukaryotic aspartyl protease;PF14541.9//TAXi_C`Xylanase inhibitor C-terminal	-	tr|A0A4S4DIX5|A0A4S4DIX5_CAMSI//Peptidase A1 domain-containing protein {ECO:0000259|PROSITE:PS51767} OS=Camellia sinensis var. sinensis ORFNames=TEA_017023 {ECO:0000313|EMBL:THG02793.1} PE=3
Unigene20395	1658	15.53	11.58	8.92	4.99	4.88	5.93	S1	CK	140.471	340.001	240.236	-1.27487	0.267218	-4.7709	1.83402e-06	0.000281821	Down	-	GO:0008194//UDP-glycosyltransferase activity`molecular_function`Catalysis of the transfer of a glycosyl group from a UDP-sugar to a small hydrophobic molecule. [InterPro:IPR004224, PMID:11846783]	K13692//IAGLU`UDP-glucose:(indol-3-yl)acetate beta-D-glucosyltransferase [EC:2.4.1.121]	-	-	XP_028095938.1//UDP-glycosyltransferase 84B1-like`[Camellia sinensis]	-	-	tr|A0A4S4DEG6|A0A4S4DEG6_CAMSI//Glycosyltransferase {ECO:0000256|RuleBase:RU362057} EC=2.4.1.- {ECO:0000256|RuleBase:RU362057} OS=Camellia sinensis var. sinensis ORFNames=TEA_000218 {ECO:0000313|EMBL:THG01053.1} PE=3
Unigene20400	1657	0.39	0.18	2.73	3.8	2.92	5.04	S1	CK	36.3458	12.9176	24.6317	1.48256	0.596782	2.48426	0.0129821	0.173388	Up	-	GO:0046404//polydeoxyribonucleotide 5'-hydroxyl-kinase activity`molecular_function`Catalysis of the reaction: ATP + 5'-dephospho-DNA = ADP + 5'-phospho-DNA. [RHEA:15669];GO:0016020//membrane`cellular_component`A lipid bilayer along with all the proteins and protein complexes embedded in it an attached to it. [GOC:dos, GOC:mah, ISBN:0815316194]	K26544//SEC14, SEC14L`phosphatidylinositol/phosphatidylcholine transfer protein	-	-	XP_028082425.1//phosphatidylinositol/phosphatidylcholine transfer protein SFH6-like`[Camellia sinensis]	PF00650.23//CRAL_TRIO`CRAL/TRIO domain	-	tr|A0A5B6YUA2|A0A5B6YUA2_DAVIN//Putative random slug protein 5 {ECO:0000313|EMBL:MPA35474.1} EC=2.7.1.78 {ECO:0000313|EMBL:MPA35474.1} OS=Davidia involucrata (Dove tree) ORFNames=Din_004915 {ECO:0000313|EMBL:MPA35474.1} PE=4
Unigene20436	1655	2.39	1.55	2.01	5.96	3.36	12.53	S1	CK	163.496	45.6207	104.558	1.84148	0.481752	3.82247	0.00013212	0.00805298	Up	-	GO:0020037//heme binding`molecular_function`Binding to a heme, a compound composed of iron complexed in a porphyrin (tetrapyrrole) ring. [GOC:ai];GO:0006979//response to oxidative stress`biological_process`Any process that results in a change in state or activity of a cell or an organism (in terms of movement, secretion, enzyme production, gene expression, etc.) as a result of oxidative stress, a…	K00430//E1.11.1.7`peroxidase [EC:1.11.1.7]	ko00940//Phenylpropanoid biosynthesis`Metabolism`Biosynthesis of other secondary metabolites;ko01100//Metabolic pathways`Metabolism`Global and overview maps;ko01110//Biosynthesis of secondary metabolites`Metabolism`Global and overview maps	-	THF95766.1//hypothetical protein TEA_023916`[Camellia sinensis var. sinensis]	PF00141.26//peroxidase`Peroxidase	-	tr|A0A4V3WJ71|A0A4V3WJ71_CAMSI//Peroxidase {ECO:0000256|ARBA:ARBA00012313, ECO:0000256|RuleBase:RU362060} EC=1.11.1.7 {ECO:0000256|ARBA:ARBA00012313, ECO:0000256|RuleBase:RU362060} OS=Camellia sinensis var. sinensis ORFNames=TEA_023916 {ECO:0000313|EMBL:THF95766.1} PE=3
Unigene20439	1655	49.69	52.37	66.58	28.97	23.01	23.62	S1	CK	481.883	1130.53	806.208	-1.23018	0.192268	-6.39823	1.57187e-10	1.42792e-07	Down	-	GO:0016021//integral component of membrane`cellular_component`The component of a membrane consisting of the gene products and protein complexes having at least some part of their peptide sequence embedded in the hydrophobic region of the membrane. [GOC:dos, GOC:go_curators]	-	-	-	XP_028088405.1//uncharacterized protein LOC114288974`[Camellia sinensis]	PF13301.9//DUF4079`Protein of unknown function (DUF4079)	-	tr|A0A5B7BMY1|A0A5B7BMY1_DAVIN//Uncharacterized protein {ECO:0000313|EMBL:MPA68503.1} Fragment OS=Davidia involucrata (Dove tree) ORFNames=Din_037944 {ECO:0000313|EMBL:MPA68503.1} PE=4
Unigene20548	1649	11.78	4.68	3.03	25.53	12.94	19.23	S1	CK	54.6851	24.8961	39.7906	1.13252	0.487477	2.32322	0.0201673	0.222748	Up	-	-	-	-	-	-	-	-	-
Unigene20603	1646	3.11	4.24	2.57	0.83	0.37	1.27	S1	CK	17.142	71.1668	44.1544	-2.04386	0.491783	-4.15601	3.23853e-05	0.00264112	Down	-	GO:0006355//regulation of transcription, DNA-templated`biological_process`Any process that modulates the frequency, rate or extent of cellular DNA-templated transcription. [GOC:go_curators, GOC:txnOH]	-	-	-	KAF5956679.1//hypothetical protein HYC85_003904`[Camellia sinensis]	-	-	tr|A0A7J7HVK9|A0A7J7HVK9_CAMSI//Uncharacterized protein {ECO:0000313|EMBL:KAF5956679.1} OS=Camellia sinensis (Tea) ORFNames=HYC85_003904 {ECO:0000313|EMBL:KAF5956679.1} PE=4
Unigene20679	1640	59.7	28.14	29.94	16.42	15.38	20.55	S1	CK	455.292	1072.95	764.12	-1.23679	0.297429	-4.15826	3.20683e-05	0.00262259	Down	-	GO:0016705//oxidoreductase activity, acting on paired donors, with incorporation or reduction of molecular oxygen`molecular_function`Catalysis of an oxidation-reduction (redox) reaction in which hydrogen or electrons are transferred from each of two donors, and molecular oxygen is reduced or incorporated into a donor. [GOC:mah];GO:0046872//metal ion binding`molecular_function`Binding to a metal i…	K24028//DMR6, DLO`salicylic acid 3-hydroxylase [EC:1.14.11.-]	-	-	KAF5957170.1//hypothetical protein HYC85_004395`[Camellia sinensis]	PF14226.9//DIOX_N`non-haem dioxygenase in morphine synthesis N-terminal;PF03171.23//2OG-FeII_Oxy`2OG-Fe(II) oxygenase superfamily	-	tr|A0A7J7HWF9|A0A7J7HWF9_CAMSI//Fe2OG dioxygenase domain-containing protein {ECO:0000259|PROSITE:PS51471} OS=Camellia sinensis (Tea) ORFNames=HYC85_004395 {ECO:0000313|EMBL:KAF5957170.1} PE=3
Unigene20681	1640	1.25	1.27	1.62	0.74	0.44	1	S1	CK	18.8422	38.4101	28.6261	-1.02168	0.440552	-2.31909	0.0203901	0.224053	Down	-	-	-	-	-	-	-	-	-
Unigene20713	1639	27.96	17.26	16.49	1.86	1.52	3.18	S1	CK	56.6566	567.455	312.056	-3.32149	0.325763	-10.196	2.06516e-24	6.02943e-20	Down	-	-	-	-	-	XP_028058097.1//uncharacterized protein LOC114261969`[Camellia sinensis]	PF07911.16//DUF1677`Protein of unknown function (DUF1677)	-	tr|A0A7J7FWK1|A0A7J7FWK1_CAMSI//Uncharacterized protein {ECO:0000313|EMBL:KAF5932038.1} OS=Camellia sinensis (Tea) ORFNames=HYC85_028209 {ECO:0000313|EMBL:KAF5932038.1} PE=4
Unigene20843	1632	7.4	1.98	3.94	1.88	1.67	2.09	S1	CK	38.5472	90.4254	64.4863	-1.23303	0.481471	-2.56096	0.0104383	0.154229	Down	-	GO:0016021//integral component of membrane`cellular_component`The component of a membrane consisting of the gene products and protein complexes having at least some part of their peptide sequence embedded in the hydrophobic region of the membrane. [GOC:dos, GOC:go_curators]	-	-	-	GFZ10663.1//hypothetical protein Acr_22g0000610`[Actinidia rufa]	PF03140.18//DUF247`Plant protein of unknown function	-	tr|A0A7J0GIL1|A0A7J0GIL1_9ERIC//Uncharacterized protein {ECO:0000313|EMBL:GFZ10663.1} OS=Actinidia rufa ORFNames=Acr_22g0000610 {ECO:0000313|EMBL:GFZ10663.1} PE=4
Unigene20855	1631	3.33	1.86	2.46	3.42	0.18	0.41	S1	CK	7.353	35.529	21.441	-2.26768	0.652994	-3.47275	0.000515159	0.0219251	Down	-	GO:0016021//integral component of membrane`cellular_component`The component of a membrane consisting of the gene products and protein complexes having at least some part of their peptide sequence embedded in the hydrophobic region of the membrane. [GOC:dos, GOC:go_curators]	-	-	-	KAF5939958.1//hypothetical protein HYC85_021125`[Camellia sinensis]	-	-	tr|A0A7J7GKQ0|A0A7J7GKQ0_CAMSI//Uncharacterized protein {ECO:0000313|EMBL:KAF5939958.1} OS=Camellia sinensis (Tea) ORFNames=HYC85_021125 {ECO:0000313|EMBL:KAF5939958.1} PE=4
Unigene20914	1628	1.62	1.67	1.67	0.61	0.37	0.38	S1	CK	8.31069	30.6654	19.488	-1.87545	0.538654	-3.48173	0.000498189	0.0214429	Down	-	-	K03841//FBP, fbp`fructose-1,6-bisphosphatase I [EC:3.1.3.11]	ko00010//Glycolysis / Gluconeogenesis`Metabolism`Carbohydrate metabolism;ko00030//Pentose phosphate pathway`Metabolism`Carbohydrate metabolism;ko00051//Fructose and mannose metabolism`Metabolism`Carbohydrate metabolism;ko00710//Carbon fixation in photosynthetic organisms`Metabolism`Energy metabolism;ko01100//Metabolic pathways`Metabolism`Global and overview maps;ko01110//Biosynthesis of secondary…	-	KAF7127956.1//hypothetical protein RHSIM_Rhsim11G0133300`[Rhododendron simsii]	PF18913.3//FBPase_C`Fructose-1-6-bisphosphatase, C-terminal domain	-	tr|A0A834GAW5|A0A834GAW5_RHOSS//D-fructose-1,6-bisphosphate 1-phosphohydrolase {ECO:0000256|ARBA:ARBA00017968} EC=3.1.3.11 {ECO:0000256|ARBA:ARBA00013093} OS=Rhododendron simsii (Sims's rhododendron) ORFNames=RHSIM_Rhsim11G0133300 {ECO:0000313|EMBL:KAF7127956.1} PE=3
Unigene20915	1627	15.43	5.37	9.92	4.19	1.64	5.97	S1	CK	29.1996	135.414	82.307	-2.2129	0.475122	-4.65753	3.2002e-06	0.000442811	Down	-	GO:0016301//kinase activity`molecular_function`Catalysis of the transfer of a phosphate group, usually from ATP, to a substrate molecule. [ISBN:0198506732];GO:0032875//regulation of DNA endoreduplication`biological_process`Any process that modulates the frequency, rate or extent of DNA endoreduplication. [GOC:mah]	-	-	-	PSR89910.1//Cyclin-dependent protein kinase`[Actinidia chinensis var. chinensis]	-	-	tr|A0A2R6PEW4|A0A2R6PEW4_ACTCC//Cyclin-dependent protein kinase {ECO:0000313|EMBL:PSR89910.1} OS=Actinidia chinensis var. chinensis (Chinese soft-hair kiwi) ORFNames=CEY00_Acc30105 {ECO:0000313|EMBL:PSR89910.1} PE=4
Unigene20924	1627	1.18	2.49	1.75	0.55	0.74	0.9	S1	CK	16.4965	43.3593	29.9279	-1.39032	0.502221	-2.76835	0.0056341	0.109647	Down	-	GO:0005737//cytoplasm`cellular_component`The contents of a cell excluding the plasma membrane and nucleus, but including other subcellular structures. [ISBN:0198547684];GO:0030286//dynein complex`cellular_component`Any of several large complexes that contain two or three dynein heavy chains and several light chains, and have microtubule motor activity. [ISBN:0815316194];GO:0007017//microtubule-ba…	K10418//DYNLL`dynein light chain LC8-type	ko04814//Motor proteins`Cellular Processes`Cell motility	-	GFZ05708.1//dynein light chain type 1 family protein`[Actinidia rufa]	-	-	tr|A0A7J0G4L6|A0A7J0G4L6_9ERIC//Dynein light chain {ECO:0000256|RuleBase:RU365010} OS=Actinidia rufa {ECO:0000313|EMBL:GFZ05733.1} PE=3
Unigene2114	4367	14.86	11.09	9.33	6.42	5.05	6.98	S1	CK	282.406	568.604	425.505	-1.00905	0.242483	-4.16133	3.16404e-05	0.00260218	Down	-	-	-	-	-	KYP70707.1//hypothetical protein KK1_009935`[Cajanus cajan]	-	-	tr|A0A151TUH6|A0A151TUH6_CAJCA//Uncharacterized protein {ECO:0000313|EMBL:KYP70707.1} OS=Cajanus cajan (Pigeon pea) (Cajanus indicus) ORFNames=KK1_009935 {ECO:0000313|EMBL:KYP70707.1} PE=4
Unigene21209	1611	10.4	14.22	8.3	6.1	4.14	7.74	S1	CK	135.523	273.831	204.677	-1.01236	0.327436	-3.09176	0.00198971	0.0542681	Down	-	-	-	-	-	XP_028063337.1//uncharacterized protein LOC114266615`[Camellia sinensis]	-	-	tr|A0A7J7HJM3|A0A7J7HJM3_CAMSI//VARLMGL domain-containing protein {ECO:0000259|Pfam:PF14383} OS=Camellia sinensis (Tea) ORFNames=HYC85_010719 {ECO:0000313|EMBL:KAF5952775.1} PE=4
Unigene21246	1609	0.63	1.74	2.66	4.75	1.79	4.02	S1	CK	74.5757	34.9619	54.7688	1.0961	0.531321	2.06296	0.0391161	0.321347	Up	-	-	-	-	-	-	-	-	-
Unigene21276	1608	13.64	24.21	17.94	8.14	10.39	9.31	S1	CK	164.791	355.367	260.079	-1.10834	0.31141	-3.55909	0.000372145	0.0173842	Down	-	-	K10418//DYNLL`dynein light chain LC8-type	ko04814//Motor proteins`Cellular Processes`Cell motility	-	KAF5461028.1//hypothetical protein F2P56_020857`[Juglans regia]	PF01221.21//Dynein_light`Dynein light chain type 1	-	tr|A0A833UMA7|A0A833UMA7_JUGRE//Dynein light chain {ECO:0000256|RuleBase:RU365010} OS=Juglans regia (English walnut) ORFNames=F2P56_020857 {ECO:0000313|EMBL:KAF5461028.1} PE=3
Unigene21278	1608	10.2	2.11	3.59	0.08	0	0.46	S1	CK	4.05126	117.183	60.6169	-4.83454	0.835637	-5.78545	7.23184e-09	3.70422e-06	Down	-	GO:0016021//integral component of membrane`cellular_component`The component of a membrane consisting of the gene products and protein complexes having at least some part of their peptide sequence embedded in the hydrophobic region of the membrane. [GOC:dos, GOC:go_curators]	-	-	-	XP_028119502.1//transmembrane protein 45A-like`[Camellia sinensis]	PF04819.15//DUF716`Family of unknown function (DUF716)	-	tr|A0A4S4D2V0|A0A4S4D2V0_CAMSI//Uncharacterized protein {ECO:0000313|EMBL:THF96498.1} OS=Camellia sinensis var. sinensis ORFNames=TEA_002519 {ECO:0000313|EMBL:THF96498.1} PE=3
Unigene2130	4356	45.79	23.15	27.86	9.85	6.03	11.11	S1	CK	211.597	798.439	505.018	-1.91501	0.318612	-6.01046	1.85e-09	1.08025e-06	Down	-	GO:0004674//protein serine/threonine kinase activity`molecular_function`Catalysis of the reactions: ATP + protein serine = ADP + protein serine phosphate, and ATP + protein threonine = ADP + protein threonine phosphate. [GOC:bf, PMID:2956925];GO:0016021//integral component of membrane`cellular_component`The component of a membrane consisting of the gene products and protein complexes having at le…	K13416//BAK1`brassinosteroid insensitive 1-associated receptor kinase 1 [EC:2.7.10.1 2.7.11.1]	ko04016//MAPK signaling pathway - plant`Environmental Information Processing`Signal transduction;ko04075//Plant hormone signal transduction`Environmental Information Processing`Signal transduction;ko04626//Plant-pathogen interaction`Organismal Systems`Environmental adaptation	-	XP_028061463.1//rust resistance kinase Lr10-like isoform X1`[Camellia sinensis]	PF00069.28//Pkinase`Protein kinase domain;PF07714.20//PK_Tyr_Ser-Thr`Protein tyrosine and serine/threonine kinase	-	tr|A0A4S4EMS8|A0A4S4EMS8_CAMSI//Protein kinase domain-containing protein {ECO:0000259|PROSITE:PS50011} OS=Camellia sinensis var. sinensis ORFNames=TEA_021234 {ECO:0000313|EMBL:THG17969.1} PE=3
Unigene21319	1606	0.31	0.8	0.14	4.23	7.33	1.72	S1	CK	35.3384	6.9806	21.1595	2.35084	0.747191	3.14624	0.00165387	0.047955	Up	-	-	-	-	-	-	-	-	-
Unigene2133	4355	48.59	30.17	30.9	15.44	16.05	21.56	S1	CK	858.721	1846	1352.36	-1.10417	0.233822	-4.72226	2.33239e-06	0.000340482	Down	-	-	-	-	-	XP_028053331.1//uncharacterized protein LOC114257741`[Camellia sinensis]	-	-	tr|A0A4S4EXK9|A0A4S4EXK9_CAMSI//Uncharacterized protein {ECO:0000313|EMBL:THG21790.1} OS=Camellia sinensis var. sinensis ORFNames=TEA_023187 {ECO:0000313|EMBL:THG21790.1} PE=4
Unigene21332	1605	8.38	2.23	11.72	29.82	9.89	49.65	S1	CK	282.117	72.7468	177.432	1.95347	0.530628	3.68143	0.000231927	0.0121568	Up	-	GO:0016887//ATP hydrolysis activity`molecular_function`Catalysis of the reaction: ATP + H2O = ADP + H+ Pi. ATP hydrolysis is used in some reactions as an energy source, for example to catalyze a reaction or drive transport against a concentration gradient. [RHEA:13065];GO:0005524//ATP binding`molecular_function`Binding to ATP, adenosine 5'-triphosphate, a universally important coenzyme and enzyme…	K08900//BCS1`mitochondrial chaperone BCS1	-	-	XP_028124489.1//AAA-ATPase ASD, mitochondrial-like`[Camellia sinensis]	PF14363.9//AAA_assoc`Domain associated at C-terminal with AAA;PF00004.32//AAA`ATPase family associated with various cellular activities (AAA)	-	tr|A0A4S4CVV9|A0A4S4CVV9_CAMSI//AAA domain-containing protein {ECO:0000259|SMART:SM00382} OS=Camellia sinensis var. sinensis ORFNames=TEA_020400 {ECO:0000313|EMBL:THF93991.1} PE=3
Unigene21344	1605	1.47	1.42	1.96	0.3	0.79	1.29	S1	CK	20.3449	43.7573	32.0511	-1.1051	0.53486	-2.06615	0.0388144	0.32012	Down	-	-	-	-	-	-	-	-	-
Unigene21381	1603	31.11	18.25	18.48	12.68	10.26	14.17	S1	CK	217.122	444.121	330.622	-1.03214	0.27612	-3.738	0.000185487	0.0102372	Down	-	-	-	-	-	THG10959.1//hypothetical protein TEA_003767`[Camellia sinensis var. sinensis]	-	-	tr|A0A4S4E4S7|A0A4S4E4S7_CAMSI//CAP10 domain-containing protein {ECO:0000259|Pfam:PF05686} OS=Camellia sinensis var. sinensis ORFNames=TEA_003767 {ECO:0000313|EMBL:THG10959.1} PE=4
Unigene21412	1601	2.72	1.27	3.51	6.64	3.65	6.26	S1	CK	139.948	66.3845	103.166	1.07292	0.379754	2.8253	0.00472357	0.0978353	Up	-	GO:0016787//hydrolase activity`molecular_function`Catalysis of the hydrolysis of various bonds, e.g. C-O, C-N, C-C, phosphoric anhydride bonds, etc. Hydrolase is the systematic name for any enzyme of EC class 3. [ISBN:0198506732]	K13258//HIDH`2-hydroxyisoflavanone dehydratase [EC:4.2.1.105]	ko00943//Isoflavonoid biosynthesis`Metabolism`Biosynthesis of other secondary metabolites;ko01100//Metabolic pathways`Metabolism`Global and overview maps;ko01110//Biosynthesis of secondary metabolites`Metabolism`Global and overview maps	-	XP_028055996.1//probable carboxylesterase 15`[Camellia sinensis]	PF07859.16//Abhydrolase_3`alpha/beta hydrolase fold	-	tr|A0A4S4ETY3|A0A4S4ETY3_CAMSI//Abhydrolase_3 domain-containing protein {ECO:0000259|Pfam:PF07859} OS=Camellia sinensis var. sinensis ORFNames=TEA_000602 {ECO:0000313|EMBL:THG20370.1} PE=4
Unigene21569	1592	52.92	2.59	14.24	3.9	0.59	2.99	S1	CK	43.2965	554.092	298.694	-3.67714	1.17464	-3.13044	0.00174546	0.0492846	Down	-	GO:0102406//omega-hydroxypalmitate O-sinapoyl transferase activity`molecular_function`Catalysis of the reaction: sinapoyl-CoA + 16-hydroxypalmitate <=> coenzyme A + 16-sinapoyloxypalmitate. [EC:2.3.1.188, GOC:pz]	K15400//HHT1`omega-hydroxypalmitate O-feruloyl transferase [EC:2.3.1.188]	ko00073//Cutin, suberine and wax biosynthesis`Metabolism`Lipid metabolism	-	XP_028086903.1//omega-hydroxypalmitate O-feruloyl transferase-like`[Camellia sinensis]	PF02458.18//Transferase`Transferase family	-	tr|A0A5B6YU49|A0A5B6YU49_DAVIN//Putative omega-hydroxypalmitate O-feruloyl transferase {ECO:0000313|EMBL:MPA35412.1} EC=2.3.1.188 {ECO:0000313|EMBL:MPA35412.1} Fragment OS=Davidia involucrata (Dove tree) {ECO:0000313|EMBL:MPA35413.1} PE=4
Unigene21699	1584	1.75	1.16	1.15	0.31	0.3	0.63	S1	CK	9.63683	26.8663	18.2515	-1.47551	0.542173	-2.72147	0.00649926	0.119389	Down	-	-	-	-	-	-	-	-	-
Unigene21738	1582	5.9	0.9	1.09	1.69	0.96	0.85	S1	CK	15.4636	43.899	29.6813	-1.50673	0.736344	-2.04623	0.040734	0.32813	Down	-	GO:0004364//glutathione transferase activity`molecular_function`Catalysis of the reaction: R-X + glutathione = H-X + R-S-glutathione. R may be an aliphatic, aromatic or heterocyclic group; X may be a sulfate, nitrile or halide group. [EC:2.5.1.18];GO:0006749//glutathione metabolic process`biological_process`The chemical reactions and pathways involving glutathione, the tripeptide glutamylcysteiny…	K00799//GST, gst`glutathione S-transferase [EC:2.5.1.18]	ko00480//Glutathione metabolism`Metabolism`Metabolism of other amino acids;ko01100//Metabolic pathways`Metabolism`Global and overview maps	-	KAF5940503.1//hypothetical protein HYC85_021670`[Camellia sinensis]	PF02798.23//GST_N`Glutathione S-transferase, N-terminal domain;PF13409.9//GST_N_2`Glutathione S-transferase, N-terminal domain;PF13417.9//GST_N_3`Glutathione S-transferase, N-terminal domain;PF13410.9//GST_C_2`Glutathione S-transferase, C-terminal domain	-	tr|A0A7J7GI99|A0A7J7GI99_CAMSI//Glutathione transferase {ECO:0000256|ARBA:ARBA00012452} EC=2.5.1.18 {ECO:0000256|ARBA:ARBA00012452} OS=Camellia sinensis (Tea) ORFNames=HYC85_021670 {ECO:0000313|EMBL:KAF5940503.1} PE=4
Unigene21883	1575	35.9	0.34	13.86	0.31	0.27	1	S1	CK	13.0236	425.561	219.292	-5.02899	1.42199	-3.5366	0.00040532	0.0183469	Down	-	GO:0016021//integral component of membrane`cellular_component`The component of a membrane consisting of the gene products and protein complexes having at least some part of their peptide sequence embedded in the hydrophobic region of the membrane. [GOC:dos, GOC:go_curators];GO:0055085//transmembrane transport`biological_process`The process in which a solute is transported across a lipid bilayer, …	K15113//SLC25A28_37, MFRN`solute carrier family 25 (mitochondrial iron transporter), member 28/37	-	-	KAE8099125.1//hypothetical protein FH972_017130`[Carpinus fangiana]	PF00153.30//Mito_carr`Mitochondrial carrier protein	-	tr|A0A5N6RK18|A0A5N6RK18_9ROSI//Uncharacterized protein {ECO:0000313|EMBL:KAE8099125.1} OS=Carpinus fangiana ORFNames=FH972_017130 {ECO:0000313|EMBL:KAE8099125.1} PE=3
Unigene21894	1575	6.32	0.3	1.69	0.35	0.42	0.66	S1	CK	11.9206	70.9921	41.4564	-2.57516	0.838708	-3.07039	0.00213782	0.0569486	Down	-	GO:0005615//extracellular space`cellular_component`That part of a multicellular organism outside the cells proper, usually taken to be outside the plasma membranes, and occupied by fluid. [ISBN:0198547684]	-	-	-	XP_028066160.1//protein EXORDIUM-like 2`[Camellia sinensis]	PF04674.15//Phi_1`Phosphate-induced protein 1 conserved region	-	tr|A0A4S4EHN2|A0A4S4EHN2_CAMSI//Uncharacterized protein {ECO:0000313|EMBL:THG15998.1} OS=Camellia sinensis var. sinensis ORFNames=TEA_002475 {ECO:0000313|EMBL:THG15998.1} PE=3
Unigene21898	1574	2.01	5.96	2.06	0.99	0.17	0.76	S1	CK	10.7809	38.3633	24.5721	-1.82809	0.692146	-2.64119	0.00826149	0.136903	Down	-	-	-	-	-	-	-	-	-
Unigene21918	1573	16.21	6.87	8.59	4.94	4.1	4.75	S1	CK	108.759	262.418	185.588	-1.27136	0.326095	-3.89874	9.6695e-05	0.00632058	Down	-	GO:0046872//metal ion binding`molecular_function`Binding to a metal ion. [GOC:ai]	K11426//SMYD`[histone H3]-lysine4/36 N-trimethyltransferase SMYD [EC:2.1.1.354 2.1.1.357]	ko00310//Lysine degradation`Metabolism`Amino acid metabolism;ko01100//Metabolic pathways`Metabolism`Global and overview maps	-	KAF5957306.1//hypothetical protein HYC85_004531`[Camellia sinensis]	PF01753.21//zf-MYND`MYND finger	-	tr|A0A7J7HYT4|A0A7J7HYT4_CAMSI//MYND-type domain-containing protein {ECO:0000259|PROSITE:PS50865} OS=Camellia sinensis (Tea) ORFNames=HYC85_004531 {ECO:0000313|EMBL:KAF5957306.1} PE=4
Unigene21927	1573	10.13	8.35	8.35	4.27	2.71	6.18	S1	CK	87.2866	186.053	136.67	-1.08899	0.312198	-3.48815	0.000486382	0.0212209	Down	-	GO:0016021//integral component of membrane`cellular_component`The component of a membrane consisting of the gene products and protein complexes having at least some part of their peptide sequence embedded in the hydrophobic region of the membrane. [GOC:dos, GOC:go_curators]	-	-	-	XP_028066109.1//uncharacterized protein LOC114269042`[Camellia sinensis]	PF06749.15//DUF1218`Protein of unknown function (DUF1218)	-	tr|A0A4S4EIZ4|A0A4S4EIZ4_CAMSI//Uncharacterized protein {ECO:0000313|EMBL:THG16024.1} OS=Camellia sinensis var. sinensis ORFNames=TEA_028923 {ECO:0000313|EMBL:THG16024.1} PE=4
Unigene21929	1573	9.94	2.22	4.1	0.85	0.26	1.34	S1	CK	16.7626	106.799	61.7807	-2.66649	0.614807	-4.33712	1.44364e-05	0.00148935	Down	-	-	K03239//EIF2B1`translation initiation factor eIF-2B subunit alpha	-	-	KAF5953409.1//hypothetical protein HYC85_006265`[Camellia sinensis]	-	-	tr|A0A7J7HL26|A0A7J7HL26_CAMSI//Uncharacterized protein {ECO:0000313|EMBL:KAF5953409.1} OS=Camellia sinensis (Tea) ORFNames=HYC85_006265 {ECO:0000313|EMBL:KAF5953409.1} PE=3
Unigene21951	1572	1.97	1.01	1.99	0.66	0.58	0.57	S1	CK	10.5261	27.7299	19.128	-1.39539	0.57352	-2.43302	0.0149733	0.188755	Down	-	-	-	-	-	-	-	-	-
Unigene22009	1569	0.66	0.5	0.58	2.22	1.46	2.06	S1	CK	47.5636	15.2639	31.4137	1.64006	0.410519	3.99509	6.46699e-05	0.0046277	Up	-	GO:0004190//aspartic-type endopeptidase activity`molecular_function`Catalysis of the hydrolysis of internal, alpha-peptide bonds in a polypeptide chain by a mechanism in which a water molecule bound by the side chains of aspartic residues at the active center acts as a nucleophile. [ISBN:0198506732]	K22683//APF2`aspartyl protease family protein [EC:3.4.23.-]	-	-	KAF5930036.1//hypothetical protein HYC85_030909`[Camellia sinensis]	PF14543.9//TAXi_N`Xylanase inhibitor N-terminal;PF14541.9//TAXi_C`Xylanase inhibitor C-terminal	-	tr|A0A7J7FSL5|A0A7J7FSL5_CAMSI//Peptidase A1 domain-containing protein {ECO:0000259|PROSITE:PS51767} OS=Camellia sinensis (Tea) ORFNames=HYC85_030909 {ECO:0000313|EMBL:KAF5930036.1} PE=3
Unigene22010	1569	2.22	1.36	1.71	0.73	0.3	1.05	S1	CK	13.2867	35.5908	24.4388	-1.41292	0.559206	-2.52666	0.0115154	0.163444	Down	-	GO:0016021//integral component of membrane`cellular_component`The component of a membrane consisting of the gene products and protein complexes having at least some part of their peptide sequence embedded in the hydrophobic region of the membrane. [GOC:dos, GOC:go_curators];GO:0008553//P-type proton-exporting transporter activity`molecular_function`Enables the transfer of protons from one side of…	K01535//PMA1, PMA2`H+-transporting ATPase [EC:7.1.2.1]	ko00190//Oxidative phosphorylation`Metabolism`Energy metabolism;ko01100//Metabolic pathways`Metabolism`Global and overview maps	-	KAF5957186.1//hypothetical protein HYC85_004411`[Camellia sinensis]	-	-	tr|A0A7J7HYI2|A0A7J7HYI2_CAMSI//Plasma membrane ATPase {ECO:0000256|RuleBase:RU362083} EC=7.1.2.1 {ECO:0000256|RuleBase:RU362083} OS=Camellia sinensis (Tea) ORFNames=HYC85_004411 {ECO:0000313|EMBL:KAF5957186.1} PE=3
Unigene22047	1568	4.38	1.85	2.18	0.87	0.48	1.44	S1	CK	13.7305	40.0819	26.9062	-1.54166	0.491619	-3.13588	0.00171342	0.0487097	Down	-	GO:0005634//nucleus`cellular_component`A membrane-bounded organelle of eukaryotic cells in which chromosomes are housed and replicated. In most cells, the nucleus contains all of the cell's chromosomes except the organellar chromosomes, and is the site of RNA synthesis and processing. In some species, or in specialized cell types, RNA metabolism or DNA replication may be absent. [GOC:go_curators]…	K09264//K09264`MADS-box transcription factor, plant	-	-	XP_028056208.1//agamous-like MADS-box protein AGL104 isoform X3`[Camellia sinensis]	PF00319.21//SRF-TF`SRF-type transcription factor (DNA-binding and dimerisation domain)	M-type_MADS//http://planttfdb.gao-lab.org/family.php?fam=M-type_MADS;MIKC_MADS//http://planttfdb.gao-lab.org/family.php?fam=MIKC_MADS	tr|A0A438DYA2|A0A438DYA2_VITVI//Agamous-like MADS-box protein AGL104 {ECO:0000313|EMBL:RVW40390.1} OS=Vitis vinifera (Grape) ORFNames=CK203_090014 {ECO:0000313|EMBL:RVW40390.1} PE=4
Unigene22075	1566	3.47	6.37	5.98	1.88	2.63	3.18	S1	CK	55.8671	125.677	90.7719	-1.16784	0.403245	-2.89612	0.00377811	0.084396	Down	-	GO:0102721//ubiquinol:oxygen oxidoreductase activity`molecular_function`Catalysis of the reaction: O2 + 2 an ubiquinol = 2 H2O + 2 an ubiquinone. [GOC:pz, RHEA:30255]	K17893//AOX1, AOX2`ubiquinol oxidase [EC:1.10.3.11]	-	-	XP_028060569.1//ubiquinol oxidase 2, mitochondrial-like`[Camellia sinensis]	PF01786.20//AOX`Alternative oxidase	-	tr|A0A3G5FMM4|A0A3G5FMM4_CAMSI//Ubiquinol oxidase {ECO:0000256|RuleBase:RU003779} EC=1.10.3.11 {ECO:0000256|RuleBase:RU003779} OS=Camellia sinensis (Tea) PE=3
Unigene22094	1565	1.28	0.84	0.54	0.08	0.12	0.12	S1	CK	2.59894	23.5257	13.0623	-3.18251	0.779629	-4.08208	4.4635e-05	0.00343843	Down	-	GO:0010447//response to acidic pH`biological_process`Any process that results in a change in state or activity of a cell or an organism (in terms of movement, secretion, enzyme production, gene expression, etc.) as a result of a pH stimulus with pH < 7. pH is a measure of the acidity or basicity of an aqueous solution. [GOC:go_curators, GOC:tb, Wikipedia:PH];GO:0010044//response to aluminum ion`b…	K25869//IDD1_2`zinc finger protein IDD1/2	-	-	KAF5937670.1//hypothetical protein HYC85_025176`[Camellia sinensis]	-	-	tr|A0A7J7GA87|A0A7J7GA87_CAMSI//C2H2-type domain-containing protein {ECO:0000259|PROSITE:PS50157} OS=Camellia sinensis (Tea) ORFNames=HYC85_025176 {ECO:0000313|EMBL:KAF5937670.1} PE=4
Unigene22162	1562	8.28	8.74	4.7	2.87	2.48	2.63	S1	CK	37.3787	85.2935	61.3361	-1.18757	0.359048	-3.30755	0.000941143	0.0335502	Down	-	GO:0004674//protein serine/threonine kinase activity`molecular_function`Catalysis of the reactions: ATP + protein serine = ADP + protein serine phosphate, and ATP + protein threonine = ADP + protein threonine phosphate. [GOC:bf, PMID:2956925];GO:0005524//ATP binding`molecular_function`Binding to ATP, adenosine 5'-triphosphate, a universally important coenzyme and enzyme regulator. [ISBN:019850673…	K13416//BAK1`brassinosteroid insensitive 1-associated receptor kinase 1 [EC:2.7.10.1 2.7.11.1]	ko04016//MAPK signaling pathway - plant`Environmental Information Processing`Signal transduction;ko04075//Plant hormone signal transduction`Environmental Information Processing`Signal transduction;ko04626//Plant-pathogen interaction`Organismal Systems`Environmental adaptation	-	KAF5930348.1//hypothetical protein HYC85_031221`[Camellia sinensis]	-	-	tr|A0A7J7FRQ9|A0A7J7FRQ9_CAMSI//Protein kinase domain-containing protein {ECO:0000259|PROSITE:PS50011} OS=Camellia sinensis (Tea) ORFNames=HYC85_031221 {ECO:0000313|EMBL:KAF5930348.1} PE=3
Unigene22218	1559	48.63	30.41	25.42	15.01	18.17	14.79	S1	CK	232.648	516.819	374.734	-1.15245	0.276378	-4.16984	3.04815e-05	0.00254268	Down	-	-	-	-	-	-	-	-	-
Unigene22453	1547	5.07	2.51	1.92	1.19	0.39	1.14	S1	CK	17.4777	66.0441	41.7609	-1.91246	0.541832	-3.52961	0.00041617	0.0187508	Down	-	-	K01076//ABHD17`abhydrolase domain-containing protein 17 [EC:3.1.2.22]	-	-	THF94703.1//hypothetical protein TEA_015565`[Camellia sinensis var. sinensis]	PF12146.11//Hydrolase_4`Serine aminopeptidase, S33	-	tr|A0A4S4CZ02|A0A4S4CZ02_CAMSI//Hydrolase_4 domain-containing protein {ECO:0000259|Pfam:PF12146} OS=Camellia sinensis var. sinensis ORFNames=TEA_015565 {ECO:0000313|EMBL:THF94703.1} PE=4
Unigene22459	1547	1.2	2.38	0.74	2.51	5.67	3.16	S1	CK	84.2586	34.8298	59.5442	1.27937	0.564918	2.26469	0.0235315	0.243453	Up	-	-	-	-	-	-	-	-	-
Unigene22469	1546	16.44	13	6.88	27.71	18.07	21.73	S1	CK	238.91	107.753	173.331	1.14883	0.44392	2.58791	0.009656	0.148372	Up	-	-	-	-	-	KAH7839275.1//hypothetical protein Vadar_002084`[Vaccinium darrowii]	-	-	-
Unigene22472	1546	20.92	34.49	22.31	10.69	14.11	11.69	S1	CK	85.3908	209.094	147.242	-1.29149	0.466973	-2.76566	0.0056807	0.110275	Down	-	-	-	-	-	-	-	-	-
Unigene22501	1545	20.39	58.89	35.46	19.49	19.67	22.74	S1	CK	370.251	745.512	557.882	-1.00904	0.364123	-2.77116	0.00558568	0.10901	Down	-	GO:0005737//cytoplasm`cellular_component`The contents of a cell excluding the plasma membrane and nucleus, but including other subcellular structures. [ISBN:0198547684]	K13993//HSP20`HSP20 family protein	ko04141//Protein processing in endoplasmic reticulum`Genetic Information Processing`Folding, sorting and degradation	-	XP_028072729.1//18.2 kDa class I heat shock protein-like`[Camellia sinensis]	PF00011.24//HSP20`Hsp20/alpha crystallin family;PF17886.4//ArsA_HSP20`HSP20-like domain found in ArsA	-	tr|A0A4S4EAR5|A0A4S4EAR5_CAMSI//Uncharacterized protein {ECO:0000313|EMBL:THG13258.1} OS=Camellia sinensis var. sinensis ORFNames=TEA_009185 {ECO:0000313|EMBL:THG13258.1} PE=3
Unigene22571	1541	56.94	0.4	17.18	0.07	0	0.19	S1	CK	1.24812	391.937	196.592	-8.28097	1.86649	-4.43664	9.13728e-06	0.00104956	Down	-	GO:0008652//cellular amino acid biosynthetic process`biological_process`The chemical reactions and pathways resulting in the formation of amino acids, organic acids containing one or more amino substituents. [ISBN:0198506732];GO:0050048//L-leucine:2-oxoglutarate aminotransferase activity`molecular_function`Catalysis of the reaction: L-leucine + 2-oxoglutarate = 4-methyl-2-oxopentanoate + L-glutam…	K21346//BCAT4`methionine transaminase [EC:2.6.1.88]	ko00966//Glucosinolate biosynthesis`Metabolism`Biosynthesis of other secondary metabolites;ko01110//Biosynthesis of secondary metabolites`Metabolism`Global and overview maps;ko01210//2-Oxocarboxylic acid metabolism`Metabolism`Global and overview maps	-	XP_028079510.1//branched-chain-amino-acid aminotransferase 2, chloroplastic-like isoform X2`[Camellia sinensis]	-	-	tr|A0A7J7GPY9|A0A7J7GPY9_CAMSI//Branched-chain-amino-acid aminotransferase {ECO:0000256|RuleBase:RU004517} EC=2.6.1.42 {ECO:0000256|RuleBase:RU004517} OS=Camellia sinensis (Tea) ORFNames=HYC85_020412 {ECO:0000313|EMBL:KAF5942770.1} PE=3
Unigene22641	1538	0.96	1.03	0.68	0.45	0.31	0.56	S1	CK	10.5822	23.0342	16.8082	-1.11392	0.545319	-2.04269	0.0410827	0.329663	Down	-	-	-	-	-	-	-	-	-
Unigene22659	1537	2.1	0.29	1.28	3.1	3.14	3.77	S1	CK	42.9498	13.6638	28.3068	1.64883	0.690271	2.38867	0.0169094	0.202247	Up	-	-	-	-	-	-	-	-	-
Unigene22689	1535	2.61	5.62	5.97	6.41	4.92	3.98	S1	CK	36.781	16.9955	26.8883	1.11235	0.523431	2.12511	0.0335775	0.296834	Up	-	-	-	-	-	-	-	-	-
Unigene22744	1532	5.78	5.7	4.44	2.44	2.04	2.17	S1	CK	41.738	100.075	70.9065	-1.2601	0.296895	-4.24426	2.19311e-05	0.00203846	Down	-	-	-	-	-	-	-	-	-
Unigene22754	1531	3.94	3.13	5.28	1.77	0.47	3.67	S1	CK	14.2061	40.8108	27.5084	-1.51468	0.571852	-2.64873	0.00807957	0.134896	Down	-	-	-	-	-	-	-	-	-
Unigene22801	1529	8.51	3.39	4.45	2.85	1.84	3.21	S1	CK	57.3403	125.304	91.3221	-1.12731	0.394355	-2.85861	0.00425496	0.0914455	Down	-	GO:0043565//sequence-specific DNA binding`molecular_function`Binding to DNA of a specific nucleotide composition, e.g. GC-rich DNA binding, or with a specific sequence motif or type of DNA e.g. promotor binding or rDNA binding. [GOC:jl];GO:0005634//nucleus`cellular_component`A membrane-bounded organelle of eukaryotic cells in which chromosomes are housed and replicated. In most cells, the nucleus…	K09338//HD-ZIP`homeobox-leucine zipper protein	-	-	KAF5939037.1//hypothetical protein HYC85_023296`[Camellia sinensis]	PF00046.32//Homeodomain`Homeodomain;PF02183.21//HALZ`Homeobox associated leucine zipper	HB-other//http://planttfdb.gao-lab.org/family.php?fam=HB-other;HD-ZIP//http://planttfdb.gao-lab.org/family.php?fam=HD-ZIP	tr|A0A7J7GEU0|A0A7J7GEU0_CAMSI//Homeobox domain-containing protein {ECO:0000259|PROSITE:PS50071} OS=Camellia sinensis (Tea) ORFNames=HYC85_023296 {ECO:0000313|EMBL:KAF5939037.1} PE=3
Unigene22808	1529	13.23	4.06	8.85	4.5	1.35	3.84	S1	CK	74.3662	217.092	145.729	-1.5445	0.470579	-3.28212	0.0010303	0.0354724	Down	-	-	-	-	-	KAF5939562.1//hypothetical protein HYC85_023821`[Camellia sinensis]	-	-	tr|A0A7J7GFL1|A0A7J7GFL1_CAMSI//Uncharacterized protein {ECO:0000313|EMBL:KAF5939562.1} OS=Camellia sinensis (Tea) ORFNames=HYC85_023821 {ECO:0000313|EMBL:KAF5939562.1} PE=4
Unigene22958	1521	32.72	0.16	12.51	0.12	0.2	0.16	S1	CK	3.91552	369.462	186.689	-6.56219	1.52138	-4.3133	1.60833e-05	0.00160811	Down	-	-	K19909//SYT9`synaptotagmin-9	-	-	KAG5549172.1//hypothetical protein RHGRI_014519`[Rhododendron griersonianum]	PF00168.33//C2`C2 domain	-	tr|A0A834GXV8|A0A834GXV8_RHOSS//C2 domain-containing protein {ECO:0000259|PROSITE:PS50004} OS=Rhododendron simsii (Sims's rhododendron) ORFNames=RHSIM_Rhsim05G0141500 {ECO:0000313|EMBL:KAF7143893.1} PE=4
Unigene22998	1519	178.34	20.91	68.51	28.72	47.98	20.6	S1	CK	241.605	649.036	445.321	-1.42638	0.553866	-2.57532	0.0100148	0.15086	Down	-	-	-	-	-	-	-	-	-
Unigene23067	1515	25.47	32.87	26.61	12.59	8.85	18.22	S1	CK	182.743	429.177	305.96	-1.2299	0.290881	-4.2282	2.3557e-05	0.00212932	Down	-	GO:0006979//response to oxidative stress`biological_process`Any process that results in a change in state or activity of a cell or an organism (in terms of movement, secretion, enzyme production, gene expression, etc.) as a result of oxidative stress, a state often resulting from exposure to high levels of reactive oxygen species, e.g. superoxide anions, hydrogen peroxide (H2O2), and hydroxyl rad…	K00430//E1.11.1.7`peroxidase [EC:1.11.1.7]	ko00940//Phenylpropanoid biosynthesis`Metabolism`Biosynthesis of other secondary metabolites;ko01100//Metabolic pathways`Metabolism`Global and overview maps;ko01110//Biosynthesis of secondary metabolites`Metabolism`Global and overview maps	-	QIC53921.1//peroxidase 43`[Camellia sinensis]	-	-	tr|A0A6C0X3E8|A0A6C0X3E8_CAMSI//Peroxidase {ECO:0000256|ARBA:ARBA00012313, ECO:0000256|RuleBase:RU362060} EC=1.11.1.7 {ECO:0000256|ARBA:ARBA00012313, ECO:0000256|RuleBase:RU362060} OS=Camellia sinensis (Tea) PE=2
Unigene23088	1514	1.5	2.87	1.9	0.69	1.07	1.4	S1	CK	19.053	41.2759	30.1644	-1.11074	0.506309	-2.1938	0.0282494	0.272202	Down	-	-	K24028//DMR6, DLO`salicylic acid 3-hydroxylase [EC:1.14.11.-]	-	-	THG07911.1//hypothetical protein TEA_021083`[Camellia sinensis var. sinensis]	PF03171.23//2OG-FeII_Oxy`2OG-Fe(II) oxygenase superfamily	-	tr|A0A4S4DX05|A0A4S4DX05_CAMSI//Fe2OG dioxygenase domain-containing protein {ECO:0000259|PROSITE:PS51471} OS=Camellia sinensis var. sinensis ORFNames=TEA_021083 {ECO:0000313|EMBL:THG07911.1} PE=4
Unigene2313	4267	178.76	17.22	62.48	22.27	10.91	23.88	S1	CK	686.15	2704.26	1695.2	-1.97862	0.781192	-2.53282	0.0113151	0.161938	Down	-	GO:0071704//organic substance metabolic process`biological_process`The chemical reactions and pathways involving an organic substance, any molecular entity containing carbon. [GOC:mah];GO:0005576//extracellular region`cellular_component`The space external to the outermost structure of a cell. For cells without external protective or external encapsulating structures this refers to space outside o…	K19355//MAN`mannan endo-1,4-beta-mannosidase [EC:3.2.1.78]	ko00051//Fructose and mannose metabolism`Metabolism`Carbohydrate metabolism;ko01100//Metabolic pathways`Metabolism`Global and overview maps	-	XP_028069050.1//mannan endo-1,4-beta-mannosidase 7-like`[Camellia sinensis]	PF00150.21//Cellulase`Cellulase (glycosyl hydrolase family 5)	-	tr|A0A4V6RYK2|A0A4V6RYK2_CAMSI//Mannan endo-1,4-beta-mannosidase {ECO:0000256|ARBA:ARBA00012706} EC=3.2.1.78 {ECO:0000256|ARBA:ARBA00012706} OS=Camellia sinensis var. sinensis ORFNames=TEA_019663 {ECO:0000313|EMBL:THG14847.1} PE=3
Unigene23144	1512	6.74	2.27	3.46	1.3	1.37	1.89	S1	CK	35.1947	97.7421	66.4684	-1.47532	0.439301	-3.35833	0.000784147	0.0294615	Down	-	-	-	-	-	XP_028122116.1//uncharacterized protein LOC114319303`[Camellia sinensis]	-	-	tr|A0A7J7HQH3|A0A7J7HQH3_CAMSI//Uncharacterized protein {ECO:0000313|EMBL:KAF5954254.1} OS=Camellia sinensis (Tea) ORFNames=HYC85_007110 {ECO:0000313|EMBL:KAF5954254.1} PE=4
Unigene23203	1509	0.57	0.32	0.45	1.23	0.84	0.99	S1	CK	22.5658	10.7989	16.6824	1.0596	0.517987	2.04562	0.0407935	0.328373	Up	-	-	-	-	-	-	-	-	-
Unigene23213	1508	5.33	3.64	2.52	14.99	11.33	13.86	S1	CK	27.7843	11.9966	19.8905	1.21695	0.499181	2.4379	0.014773	0.187365	Up	-	GO:0005737//cytoplasm`cellular_component`The contents of a cell excluding the plasma membrane and nucleus, but including other subcellular structures. [ISBN:0198547684];GO:0004812//aminoacyl-tRNA ligase activity`molecular_function`Catalysis of the formation of aminoacyl-tRNA from ATP, amino acid, and tRNA with the release of diphosphate and AMP. [ISBN:0198506732];GO:0005524//ATP binding`molecular…	K04567//KARS, lysS`lysyl-tRNA synthetase, class II [EC:6.1.1.6]	ko00970//Aminoacyl-tRNA biosynthesis`Genetic Information Processing`Translation	-	CAC12821.1//lysyl-tRNA synthetase, partial`[Nicotiana tabacum]	-	-	tr|Q9FEL1|Q9FEL1_TOBAC//Lysyl-tRNA synthetase {ECO:0000313|EMBL:CAC12821.1} Fragment OS=Nicotiana tabacum (Common tobacco) Name=lysRS {ECO:0000313|EMBL:CAC12821.1} PE=2
Unigene23340	1502	2	0.04	1.11	0.1	0	0.1	S1	CK	1.25224	25.1877	13.2199	-4.31029	1.29583	-3.32627	0.000880156	0.0320812	Down	-	GO:0016021//integral component of membrane`cellular_component`The component of a membrane consisting of the gene products and protein complexes having at least some part of their peptide sequence embedded in the hydrophobic region of the membrane. [GOC:dos, GOC:go_curators];GO:0022857//transmembrane transporter activity`molecular_function`Enables the transfer of a substance, usually a specific su…	K03298//TC.DME`drug/metabolite transporter, DME family	-	-	XP_028091750.1//WAT1-related protein At4g08290-like isoform X2`[Camellia sinensis]	PF00892.23//EamA`EamA-like transporter family	-	tr|A0A4S4D4E3|A0A4S4D4E3_CAMSI//Uncharacterized protein {ECO:0000313|EMBL:THF97192.1} OS=Camellia sinensis var. sinensis ORFNames=TEA_012314 {ECO:0000313|EMBL:THF97192.1} PE=3
Unigene23438	1498	47.22	109.4	64.41	33.88	38.7	36.07	S1	CK	835.638	1864.43	1350.04	-1.15765	0.35506	-3.26045	0.00111237	0.0373594	Down	-	-	-	-	-	XP_028056337.1//putative lipid-binding protein At4g00165`[Camellia sinensis]	PF14368.9//LTP_2`Probable lipid transfer;PF00234.25//Tryp_alpha_amyl`Protease inhibitor/seed storage/LTP family;PF14547.9//Hydrophob_seed`Hydrophobic seed protein	-	tr|A0A7J7HLN3|A0A7J7HLN3_CAMSI//AAI domain-containing protein {ECO:0000259|SMART:SM00499} OS=Camellia sinensis (Tea) ORFNames=HYC85_010848 {ECO:0000313|EMBL:KAF5952904.1} PE=4
Unigene23468	1496	2.84	4.13	4.68	1.04	1.19	1.43	S1	CK	27.4924	93.0013	60.2468	-1.75754	0.361907	-4.85634	1.19577e-06	0.000205281	Down	-	GO:0016021//integral component of membrane`cellular_component`The component of a membrane consisting of the gene products and protein complexes having at least some part of their peptide sequence embedded in the hydrophobic region of the membrane. [GOC:dos, GOC:go_curators];GO:0046873//metal ion transmembrane transporter activity`molecular_function`Enables the transfer of metal ions from one side…	K14709//SLC39A1_2_3, ZIP1_2_3`solute carrier family 39 (zinc transporter), member 1/2/3	-	-	XP_028092720.1//zinc transporter 1`[Camellia sinensis]	PF02535.25//Zip`ZIP Zinc transporter	-	tr|A0A4S4DMM4|A0A4S4DMM4_CAMSI//Uncharacterized protein {ECO:0000313|EMBL:THG03376.1} OS=Camellia sinensis var. sinensis ORFNames=TEA_021922 {ECO:0000313|EMBL:THG03376.1} PE=4
Unigene23470	1496	5.79	2.58	1.97	9.54	2.1	18.91	S1	CK	113.712	41.1444	77.428	1.46673	0.689307	2.12784	0.0333506	0.296229	Up	-	GO:0009055//electron transfer activity`molecular_function`Any molecular entity that serves as an electron acceptor and electron donor in an electron transport chain. An electron transport chain is a process in which a series of electron carriers operate together to transfer electrons from donors to any of several different terminal electron acceptors to generate a transmembrane electrochemical gr…	-	-	-	PSS07509.1//Cucumber peeling cupredoxin like`[Actinidia chinensis var. chinensis]	-	-	tr|A0A2R6QFV2|A0A2R6QFV2_ACTCC//Cucumber peeling cupredoxin like {ECO:0000313|EMBL:PSS07509.1} OS=Actinidia chinensis var. chinensis (Chinese soft-hair kiwi) ORFNames=CEY00_Acc17857 {ECO:0000313|EMBL:PSS07509.1} PE=4
Unigene23595	1489	3.17	2.24	0.92	5.31	5.31	5.35	S1	CK	120.759	50.0462	85.4024	1.27243	0.431523	2.94869	0.00319124	0.0747288	Up	-	GO:0016021//integral component of membrane`cellular_component`The component of a membrane consisting of the gene products and protein complexes having at least some part of their peptide sequence embedded in the hydrophobic region of the membrane. [GOC:dos, GOC:go_curators];GO:0003723//RNA binding`molecular_function`Binding to an RNA molecule or a portion thereof. [GOC:jl, GOC:mah]	K12896//SRSF7, SFRS7`serine/arginine-rich splicing factor 7	ko03040//Spliceosome`Genetic Information Processing`Transcription	-	PPD89239.1//hypothetical protein GOBAR_DD13835`[Gossypium barbadense]	PF00076.25//RRM_1`RNA recognition motif. (a.k.a. RRM, RBD, or RNP domain)	-	tr|A0A7J9LBT1|A0A7J9LBT1_GOSSC//RRM domain-containing protein {ECO:0000259|PROSITE:PS50102} OS=Gossypium schwendimanii (Cotton) ORFNames=Goshw_024436 {ECO:0000313|EMBL:MBA0856180.1} PE=4
Unigene23635	1488	0.25	0.29	0.45	0.74	1.35	0.91	S1	CK	23.9068	8.13329	16.0201	1.55012	0.602516	2.57274	0.0100897	0.150974	Up	-	-	-	-	-	-	-	-	-
Unigene23753	1482	0.25	0.25	0.95	1.62	0.99	1.29	S1	CK	30.2162	11.6537	20.9349	1.36701	0.628385	2.17544	0.0295974	0.278761	Up	-	-	-	-	-	XP_028069863.1//uncharacterized protein LOC114272374`[Camellia sinensis]	PF05910.15//DUF868`Plant protein of unknown function (DUF868)	-	tr|A0A4S4EFD8|A0A4S4EFD8_CAMSI//Uncharacterized protein {ECO:0000313|EMBL:THG14506.1} OS=Camellia sinensis var. sinensis ORFNames=TEA_029625 {ECO:0000313|EMBL:THG14506.1} PE=4
Unigene23852	1478	23.71	20.56	12.56	7.55	9.31	7.13	S1	CK	187.895	471.454	329.674	-1.32762	0.309842	-4.28483	1.82875e-05	0.00177974	Down	-	GO:0005975//carbohydrate metabolic process`biological_process`The chemical reactions and pathways involving carbohydrates, any of a group of organic compounds based of the general formula Cx(H2O)y. Includes the formation of carbohydrate derivatives by the addition of a carbohydrate residue to another molecule. [GOC:mah, ISBN:0198506732];GO:0004553//hydrolase activity, hydrolyzing O-glycosyl compo…	K19964//HIUH`hydroxyisourate hydrolase [EC:3.5.2.17]	ko00230//Purine metabolism`Metabolism`Nucleotide metabolism;ko01100//Metabolic pathways`Metabolism`Global and overview maps	-	XP_028085552.1//beta-glucosidase 11-like`[Camellia sinensis]	PF00232.21//Glyco_hydro_1`Glycosyl hydrolase family 1	-	tr|A0A2R6PP03|A0A2R6PP03_ACTCC//Beta-glucosidase {ECO:0000313|EMBL:PSR94762.1} OS=Actinidia chinensis var. chinensis (Chinese soft-hair kiwi) ORFNames=CEY00_Acc25516 {ECO:0000313|EMBL:PSR94762.1} PE=3
Unigene2386	4231	3.1	1.23	1.62	0.59	0.33	0.92	S1	CK	44.5812	151.818	98.1997	-1.76562	0.445135	-3.96649	7.29402e-05	0.00507039	Down	-	GO:0004674//protein serine/threonine kinase activity`molecular_function`Catalysis of the reactions: ATP + protein serine = ADP + protein serine phosphate, and ATP + protein threonine = ADP + protein threonine phosphate. [GOC:bf, PMID:2956925];GO:0005524//ATP binding`molecular_function`Binding to ATP, adenosine 5'-triphosphate, a universally important coenzyme and enzyme regulator. [ISBN:019850673…	K14510//CTR1`serine/threonine-protein kinase CTR1 [EC:2.7.11.1]	ko04016//MAPK signaling pathway - plant`Environmental Information Processing`Signal transduction;ko04075//Plant hormone signal transduction`Environmental Information Processing`Signal transduction	-	XP_028084884.1//serine/threonine-protein kinase CTR1 isoform X1`[Camellia sinensis]	PF14381.9//EDR1`Ethylene-responsive protein kinase Le-CTR1;PF07714.20//PK_Tyr_Ser-Thr`Protein tyrosine and serine/threonine kinase	-	tr|A0A4S4DVC5|A0A4S4DVC5_CAMSI//Protein kinase domain-containing protein {ECO:0000259|PROSITE:PS50011} OS=Camellia sinensis var. sinensis ORFNames=TEA_001851 {ECO:0000313|EMBL:THG07261.1} PE=4
Unigene23877	1477	1.8	3.22	1.63	1.18	0.91	1.01	S1	CK	19.3709	48.8194	34.0951	-1.32818	0.489194	-2.71504	0.00662681	0.120867	Down	-	-	-	-	-	-	-	-	-
Unigene23903	1476	77.17	32.1	36.73	22.83	17.17	21.51	S1	CK	429.073	1103.11	766.091	-1.36239	0.32904	-4.14051	3.46537e-05	0.00278719	Down	-	-	-	-	-	XP_028096039.1//FCS-Like Zinc finger 6-like`[Camellia sinensis]	PF04570.17//zf-FLZ`zinc-finger of the FCS-type, C2-C2	-	tr|A0A7J7I8N6|A0A7J7I8N6_CAMSI//FLZ-type domain-containing protein {ECO:0000259|PROSITE:PS51795} OS=Camellia sinensis (Tea) ORFNames=HYC85_001747 {ECO:0000313|EMBL:KAF5960538.1} PE=3
Unigene23909	1475	7.49	1.45	3.2	0.96	0.97	1.04	S1	CK	16.824	63.4278	40.1259	-1.9176	0.582446	-3.29231	0.000993665	0.0347008	Down	-	GO:0046872//metal ion binding`molecular_function`Binding to a metal ion. [GOC:ai]	-	-	-	XP_028119717.1//leucine-rich repeat extensin-like protein 3`[Camellia sinensis]	-	-	tr|A0A5B7A814|A0A5B7A814_DAVIN//Putative extensin-like {ECO:0000313|EMBL:MPA52972.1} Fragment OS=Davidia involucrata (Dove tree) ORFNames=Din_022413 {ECO:0000313|EMBL:MPA52972.1} PE=4
Unigene23910	1475	5.95	2.37	4.35	2.67	1.02	2.52	S1	CK	26.4022	56.2645	41.3333	-1.08938	0.49137	-2.21702	0.0266215	0.262582	Down	-	GO:0016021//integral component of membrane`cellular_component`The component of a membrane consisting of the gene products and protein complexes having at least some part of their peptide sequence embedded in the hydrophobic region of the membrane. [GOC:dos, GOC:go_curators]	K07090//K07090`uncharacterized protein	-	-	XP_028101168.1//sulfite exporter TauE/SafE family protein 3-like isoform X2`[Camellia sinensis]	-	-	tr|A0A7J7IA94|A0A7J7IA94_CAMSI//Uncharacterized protein {ECO:0000313|EMBL:KAF5961314.1} OS=Camellia sinensis (Tea) ORFNames=HYC85_002523 {ECO:0000313|EMBL:KAF5961314.1} PE=4
Unigene23917	1475	0.12	0.37	0.87	1.25	1.82	1.17	S1	CK	33.3518	11.1358	22.2438	1.57816	0.669264	2.35805	0.0183714	0.212341	Up	-	GO:0004190//aspartic-type endopeptidase activity`molecular_function`Catalysis of the hydrolysis of internal, alpha-peptide bonds in a polypeptide chain by a mechanism in which a water molecule bound by the side chains of aspartic residues at the active center acts as a nucleophile. [ISBN:0198506732]	K22683//APF2`aspartyl protease family protein [EC:3.4.23.-]	-	-	XP_040995769.1//probable aspartic proteinase GIP2`[Juglans microcarpa x Juglans regia]	PF14543.9//TAXi_N`Xylanase inhibitor N-terminal;PF14541.9//TAXi_C`Xylanase inhibitor C-terminal	-	tr|A0A5N6RF45|A0A5N6RF45_9ROSI//Peptidase A1 domain-containing protein {ECO:0000259|PROSITE:PS51767} OS=Carpinus fangiana ORFNames=FH972_015590 {ECO:0000313|EMBL:KAE8076976.1} PE=3
Unigene24043	1470	2.65	0.42	0.69	5.59	4.7	4.13	S1	CK	30.1144	10.6453	20.3798	1.49071	0.718652	2.07432	0.0380498	0.316316	Up	-	-	-	-	-	-	-	-	-
Unigene24048	1469	21.41	4.59	7.56	2.61	1.67	2.56	S1	CK	52.3177	267.729	160.023	-2.35512	0.500575	-4.70484	2.54064e-06	0.00036721	Down	-	GO:0009733//response to auxin`biological_process`Any process that results in a change in state or activity of a cell or an organism (in terms of movement, secretion, enzyme production, gene expression, etc.) as a result of an auxin stimulus. [GOC:jl]	K14488//SAUR`SAUR family protein	ko04075//Plant hormone signal transduction`Environmental Information Processing`Signal transduction	-	XP_028105539.1//auxin-responsive protein SAUR36`[Camellia sinensis]	PF02519.17//Auxin_inducible`Auxin responsive protein	-	tr|A0A4S4E3L7|A0A4S4E3L7_CAMSI//Uncharacterized protein {ECO:0000313|EMBL:THG09816.1} OS=Camellia sinensis var. sinensis ORFNames=TEA_010592 {ECO:0000313|EMBL:THG09816.1} PE=3
Unigene24059	1469	9.84	5.33	5.57	1.38	1.85	2.39	S1	CK	40.5048	161.738	101.121	-1.99899	0.367213	-5.44367	5.21936e-08	1.65635e-05	Down	-	GO:0016705//oxidoreductase activity, acting on paired donors, with incorporation or reduction of molecular oxygen`molecular_function`Catalysis of an oxidation-reduction (redox) reaction in which hydrogen or electrons are transferred from each of two donors, and molecular oxygen is reduced or incorporated into a donor. [GOC:mah];GO:0046872//metal ion binding`molecular_function`Binding to a metal i…	K04125//GA2ox`gibberellin 2beta-dioxygenase [EC:1.14.11.13]	ko00904//Gibberellin biosynthesis`Metabolism`Metabolism of terpenoids and polyketides;ko01110//Biosynthesis of secondary metabolites`Metabolism`Global and overview maps	-	XP_028082669.1//gibberellin 2-beta-dioxygenase 8-like`[Camellia sinensis]	PF14226.9//DIOX_N`non-haem dioxygenase in morphine synthesis N-terminal;PF03171.23//2OG-FeII_Oxy`2OG-Fe(II) oxygenase superfamily	-	tr|A0A4S4EE81|A0A4S4EE81_CAMSI//Fe2OG dioxygenase domain-containing protein {ECO:0000259|PROSITE:PS51471} OS=Camellia sinensis var. sinensis ORFNames=TEA_023275 {ECO:0000313|EMBL:THG14025.1} PE=3
Unigene24063	1469	3.59	2.89	2.18	1.39	1.04	2.06	S1	CK	28.1981	59.0812	43.6397	-1.06265	0.40337	-2.63443	0.00842785	0.138322	Down	-	GO:0006284//base-excision repair`biological_process`In base excision repair, an altered base is removed by a DNA glycosylase enzyme, followed by excision of the resulting sugar phosphate. The small gap left in the DNA helix is filled in by the sequential action of DNA polymerase and DNA ligase. [ISBN:0815316194];GO:0008725//DNA-3-methyladenine glycosylase activity`molecular_function`Catalysis of …	K01246//tag`DNA-3-methyladenine glycosylase I [EC:3.2.2.20]	ko03410//Base excision repair`Genetic Information Processing`Replication and repair	-	XP_028122596.1//uncharacterized protein LOC114319738`[Camellia sinensis]	PF03352.16//Adenine_glyco`Methyladenine glycosylase	-	tr|A0A2R6P403|A0A2R6P403_ACTCC//GMP synthase {ECO:0000313|EMBL:PSR85012.1} OS=Actinidia chinensis var. chinensis (Chinese soft-hair kiwi) ORFNames=CEY00_Acc32988 {ECO:0000313|EMBL:PSR85012.1} PE=4
Unigene24137	1465	11.24	3.68	1.36	9.27	12.19	6.38	S1	CK	166.873	72.496	119.684	1.20281	0.545811	2.20371	0.0275446	0.267885	Up	-	GO:0016787//hydrolase activity`molecular_function`Catalysis of the hydrolysis of various bonds, e.g. C-O, C-N, C-C, phosphoric anhydride bonds, etc. Hydrolase is the systematic name for any enzyme of EC class 3. [ISBN:0198506732];GO:0005975//carbohydrate metabolic process`biological_process`The chemical reactions and pathways involving carbohydrates, any of a group of organic compounds based of t…	K01183//E3.2.1.14`chitinase [EC:3.2.1.14]	ko00520//Amino sugar and nucleotide sugar metabolism`Metabolism`Carbohydrate metabolism;ko01100//Metabolic pathways`Metabolism`Global and overview maps	-	XP_028109398.1//class V chitinase-like`[Camellia sinensis]	PF00704.31//Glyco_hydro_18`Glycosyl hydrolases family 18	-	tr|A0A7J7H008|A0A7J7H008_CAMSI//Uncharacterized protein {ECO:0000313|EMBL:KAF5945927.1} OS=Camellia sinensis (Tea) ORFNames=HYC85_016155 {ECO:0000313|EMBL:KAF5945927.1} PE=4
Unigene24148	1464	2.81	1.99	1.47	0.72	0.59	1.01	S1	CK	17.6543	51.1346	34.3945	-1.53034	0.447422	-3.42035	0.000625417	0.025204	Down	-	GO:0003700//DNA-binding transcription factor activity`molecular_function`A transcription regulator activity that modulates transcription of gene sets via selective and non-covalent binding to a specific double-stranded genomic DNA sequence (sometimes referred to as a motif) within a cis-regulatory region. Regulatory regions include promoters (proximal and distal) and enhancers. Genes are transcri…	K25786//BZIP1S`bZIP transcription factor 1/2/11/44/53	-	-	KAF5955488.1//hypothetical protein HYC85_008344`[Camellia sinensis]	PF07716.18//bZIP_2`Basic region leucine zipper;PF00170.24//bZIP_1`bZIP transcription factor	bZIP//http://planttfdb.gao-lab.org/family.php?fam=bZIP	tr|A0A7J7HTY3|A0A7J7HTY3_CAMSI//BZIP domain-containing protein {ECO:0000259|PROSITE:PS50217} OS=Camellia sinensis (Tea) ORFNames=HYC85_008344 {ECO:0000313|EMBL:KAF5955488.1} PE=4
Unigene2420	4215	0.94	1.22	0.69	0.46	0.47	0.48	S1	CK	34.6535	74.6691	54.6613	-1.10482	0.379415	-2.91189	0.0035925	0.0811815	Down	-	-	-	-	-	KYP36550.1//Retrovirus-related Pol polyprotein from transposon TNT 1-94, partial`[Cajanus cajan]	PF14223.9//Retrotran_gag_2`gag-polypeptide of LTR copia-type;PF13976.9//gag_pre-integrs`GAG-pre-integrase domain	-	tr|A0A151R1Y0|A0A151R1Y0_CAJCA//Retrovirus-related Pol polyprotein from transposon TNT 1-94 {ECO:0000313|EMBL:KYP36550.1} Fragment OS=Cajanus cajan (Pigeon pea) (Cajanus indicus) ORFNames=KK1_042322 {ECO:0000313|EMBL:KYP36550.1} PE=4
Unigene24205	1462	6.08	1.5	0.4	1.14	0.1	0.71	S1	CK	8.81224	44.0553	26.4338	-2.31705	1.04884	-2.20916	0.0271635	0.2655	Down	-	GO:0016628//oxidoreductase activity, acting on the CH-CH group of donors, NAD or NADP as acceptor`molecular_function`Catalysis of an oxidation-reduction (redox) reaction in which a CH-CH group acts as a hydrogen or electron donor and reduces NAD or NADP. [GOC:jl]	K19825//DBR`2-alkenal reductase (NADP+) [EC:1.3.1.102]	-	-	KAF5950473.1//hypothetical protein HYC85_012466`[Camellia sinensis]	PF00107.29//ADH_zinc_N`Zinc-binding dehydrogenase;PF13602.9//ADH_zinc_N_2`Zinc-binding dehydrogenase	-	tr|A0A7J7HC13|A0A7J7HC13_CAMSI//PKS_ER domain-containing protein {ECO:0000259|SMART:SM00829} OS=Camellia sinensis (Tea) ORFNames=HYC85_012466 {ECO:0000313|EMBL:KAF5950473.1} PE=4
Unigene24207	1462	0.35	0.35	0.27	1	0.67	0.99	S1	CK	19.5792	7.5386	13.5589	1.38489	0.589861	2.34782	0.0188837	0.214274	Up	-	-	-	-	-	-	-	-	-
Unigene24242	1460	0.56	0.05	0.05	4.06	2.67	3.1	S1	CK	21.4642	4.30095	12.8826	2.30372	0.88411	2.6057	0.00916871	0.144324	Up	-	-	-	-	-	-	-	-	-
Unigene24280	1458	17.28	5.45	6.4	5.55	4.3	6.91	S1	CK	80.1801	185.968	133.074	-1.21378	0.526683	-2.30457	0.0211909	0.229144	Down	-	-	-	-	-	XP_028109975.1//L10-interacting MYB domain-containing protein-like`[Camellia sinensis]	-	-	tr|A0A4S4EP72|A0A4S4EP72_CAMSI//Uncharacterized protein {ECO:0000313|EMBL:THG18521.1} OS=Camellia sinensis var. sinensis ORFNames=TEA_015219 {ECO:0000313|EMBL:THG18521.1} PE=4
Unigene2431	4209	13.69	13.16	8.07	5.44	5.81	5.29	S1	CK	158.917	320.128	239.522	-1.01008	0.269575	-3.74695	0.000179001	0.00999157	Down	-	GO:0016491//oxidoreductase activity`molecular_function`Catalysis of an oxidation-reduction (redox) reaction, a reversible chemical reaction in which the oxidation state of an atom or atoms within a molecule is altered. One substrate acts as a hydrogen or electron donor and becomes oxidized, while the other acts as hydrogen or electron acceptor and becomes reduced. [GOC:go_curators]	-	-	-	XP_028103413.1//uncharacterized protein LOC114302573`[Camellia sinensis]	-	-	tr|A0A4S4F1A3|A0A4S4F1A3_CAMSI//Amino_oxidase domain-containing protein {ECO:0000259|Pfam:PF01593} OS=Camellia sinensis var. sinensis ORFNames=TEA_019266 {ECO:0000313|EMBL:THG22616.1} PE=4
Unigene24393	1453	0.68	0.49	1.13	1.31	2.14	2.01	S1	CK	37.4687	17.7608	27.6148	1.06944	0.518615	2.06212	0.0391966	0.321548	Up	-	GO:0003700//DNA-binding transcription factor activity`molecular_function`A transcription regulator activity that modulates transcription of gene sets via selective and non-covalent binding to a specific double-stranded genomic DNA sequence (sometimes referred to as a motif) within a cis-regulatory region. Regulatory regions include promoters (proximal and distal) and enhancers. Genes are transcri…	K09286//EREBP`EREBP-like factor	-	-	XP_028127181.1//ethylene-responsive transcription factor 5-like`[Camellia sinensis]	PF00847.23//AP2`AP2 domain	AP2//http://planttfdb.gao-lab.org/family.php?fam=AP2;ERF//http://planttfdb.gao-lab.org/family.php?fam=ERF;RAV//http://planttfdb.gao-lab.org/family.php?fam=RAV	tr|A0A4S4F145|A0A4S4F145_CAMSI//AP2/ERF domain-containing protein {ECO:0000259|PROSITE:PS51032} OS=Camellia sinensis var. sinensis ORFNames=TEA_000956 {ECO:0000313|EMBL:THG23128.1} PE=4
Unigene24621	1443	1.07	0.96	0.8	0.4	0.44	0.62	S1	CK	10.6424	22.8965	16.7695	-1.10217	0.526956	-2.09157	0.0364766	0.309225	Down	-	-	-	-	-	THG15203.1//hypothetical protein TEA_009976`[Camellia sinensis var. sinensis]	-	-	tr|A0A4S4EFM1|A0A4S4EFM1_CAMSI//Uncharacterized protein {ECO:0000313|EMBL:THG15203.1} OS=Camellia sinensis var. sinensis ORFNames=TEA_009976 {ECO:0000313|EMBL:THG15203.1} PE=4
Unigene24666	1441	0.26	0.34	0.09	0.86	0.21	2.53	S1	CK	26.3776	5.58585	15.9817	2.25271	0.931673	2.41792	0.0156094	0.193434	Up	-	GO:0016021//integral component of membrane`cellular_component`The component of a membrane consisting of the gene products and protein complexes having at least some part of their peptide sequence embedded in the hydrophobic region of the membrane. [GOC:dos, GOC:go_curators];GO:0005509//calcium ion binding`molecular_function`Binding to a calcium ion (Ca2+). [GOC:ai]	K02183//CALM`calmodulin	ko04016//MAPK signaling pathway - plant`Environmental Information Processing`Signal transduction;ko04070//Phosphatidylinositol signaling system`Environmental Information Processing`Signal transduction;ko04626//Plant-pathogen interaction`Organismal Systems`Environmental adaptation	-	XP_028117461.1//probable calcium-binding protein CML45`[Camellia sinensis]	PF13499.9//EF-hand_7`EF-hand domain pair;PF00036.35//EF-hand_1`EF hand;PF13405.9//EF-hand_6`EF-hand domain;PF13833.9//EF-hand_8`EF-hand domain pair	-	tr|A0A4S4D5Y9|A0A4S4D5Y9_CAMSI//Uncharacterized protein {ECO:0000313|EMBL:THF97801.1} OS=Camellia sinensis var. sinensis ORFNames=TEA_007345 {ECO:0000313|EMBL:THF97801.1} PE=4
Unigene24693	1440	0.78	0.44	0.97	1.89	0.95	2.49	S1	CK	39.4984	16.7478	28.1231	1.23452	0.513472	2.40426	0.0162054	0.197057	Up	-	GO:0006075//(1->3)-beta-D-glucan biosynthetic process`biological_process`The chemical reactions and pathways resulting in the formation of (1->3)-beta-D-glucans, compounds composed of glucose residues linked by (1->3)-beta-D-glucosidic bonds. [GOC:ai];GO:0016021//integral component of membrane`cellular_component`The component of a membrane consisting of the gene products and protein complexes hav…	K11000//CALS`callose synthase [EC:2.4.1.-]	-	-	XP_028097429.1//callose synthase 7-like isoform X4`[Camellia sinensis]	PF04652.19//Vta1`Vta1 like;PF14288.9//FKS1_dom1`1,3-beta-glucan synthase subunit FKS1, domain-1	-	tr|A0A7J7H893|A0A7J7H893_CAMSI//1,3-beta-glucan synthase {ECO:0000256|ARBA:ARBA00019719} EC=2.4.1.34 {ECO:0000256|ARBA:ARBA00012589} OS=Camellia sinensis (Tea) ORFNames=HYC85_015119 {ECO:0000313|EMBL:KAF5949162.1} PE=3
Unigene24703	1439	15.37	17.17	31.31	41.57	54.78	36.71	S1	CK	922.568	455.227	688.897	1.01858	0.31335	3.25062	0.00115154	0.0380753	Up	-	GO:0007094//mitotic spindle assembly checkpoint signaling`biological_process`A signal transduction process that contributes to a mitotic cell cycle spindle assembly checkpoint, that delays the metaphase/anaphase transition of a mitotic nuclear division until the spindle is correctly assembled and chromosomes are attached to the spindle. [GOC:mtg_cell_cycle, PMID:12360190];GO:0005634//nucleus`cell…	K02537//MAD2`mitotic spindle assembly checkpoint protein MAD2	-	-	KAF5939981.1//hypothetical protein HYC85_021148`[Camellia sinensis]	PF02301.21//HORMA`HORMA domain	-	tr|A0A7J7GJ73|A0A7J7GJ73_CAMSI//HORMA domain-containing protein {ECO:0000259|PROSITE:PS50815} OS=Camellia sinensis (Tea) ORFNames=HYC85_021148 {ECO:0000313|EMBL:KAF5939981.1} PE=3
Unigene24712	1439	24.86	19.57	90.21	71.34	143.87	73.17	S1	CK	1905.81	899.036	1402.42	1.08368	0.522806	2.07281	0.0381902	0.316582	Up	-	-	-	-	-	-	-	-	-
Unigene24716	1439	7.45	9.78	13.62	17.31	22.7	19.66	S1	CK	410.589	204.62	307.605	1.00393	0.33234	3.02079	0.00252112	0.0638056	Up	-	-	-	-	-	EYU41599.1//hypothetical protein MIMGU_mgv1a012287mg`[Erythranthe guttata]	-	-	tr|A0A022RNF3|A0A022RNF3_ERYGU//Uncharacterized protein {ECO:0000313|EMBL:EYU41599.1} OS=Erythranthe guttata (Yellow monkey flower) (Mimulus guttatus) ORFNames=MIMGU_mgv1a012287mg {ECO:0000313|EMBL:EYU41599.1} PE=4
Unigene24722	1438	0.89	1.4	2.67	5.94	2.25	6.12	S1	CK	97.4048	35.8531	66.629	1.44217	0.496256	2.90611	0.00365951	0.0824407	Up	-	GO:0016021//integral component of membrane`cellular_component`The component of a membrane consisting of the gene products and protein complexes having at least some part of their peptide sequence embedded in the hydrophobic region of the membrane. [GOC:dos, GOC:go_curators];GO:0008271//secondary active sulfate transmembrane transporter activity`molecular_function`Enables the secondary active tran…	K17471//SULTR3`sulfate transporter 3	-	-	XP_028122545.1//probable sulfate transporter 3.4`[Camellia sinensis]	PF00916.23//Sulfate_transp`Sulfate permease family	-	tr|A0A7J7FUX1|A0A7J7FUX1_CAMSI//STAS domain-containing protein {ECO:0000259|PROSITE:PS50801} OS=Camellia sinensis (Tea) ORFNames=HYC85_028316 {ECO:0000313|EMBL:KAF5932145.1} PE=3
Unigene2475	4192	30.95	7.65	12.4	4.36	0.24	5.29	S1	CK	141.126	713.477	427.301	-2.33758	1.11846	-2.09	0.0366182	0.309729	Down	-	GO:0009570//chloroplast stroma`cellular_component`The space enclosed by the double membrane of a chloroplast but excluding the thylakoid space. It contains DNA, ribosomes and some temporary products of photosynthesis. [ISBN:0198547684];GO:0046872//metal ion binding`molecular_function`Binding to a metal ion. [GOC:ai];GO:0051539//4 iron, 4 sulfur cluster binding`molecular_function`Binding to a 4 ir…	K00366//nirA`ferredoxin-nitrite reductase [EC:1.7.7.1]	ko00910//Nitrogen metabolism`Metabolism`Energy metabolism;ko01100//Metabolic pathways`Metabolism`Global and overview maps	-	KAF5951738.1//hypothetical protein HYC85_009682`[Camellia sinensis]	PF01077.25//NIR_SIR`Nitrite and sulphite reductase 4Fe-4S domain;PF03460.20//NIR_SIR_ferr`Nitrite/Sulfite reductase ferredoxin-like half domain	-	tr|A0A7J7HIB9|A0A7J7HIB9_CAMSI//Uncharacterized protein {ECO:0000313|EMBL:KAF5951738.1} OS=Camellia sinensis (Tea) ORFNames=HYC85_009682 {ECO:0000313|EMBL:KAF5951738.1} PE=3
Unigene24848	1432	1.12	2.9	1.34	0.52	0.64	0.09	S1	CK	9.58189	43.8262	26.704	-2.19811	0.732249	-3.00186	0.00268338	0.0666757	Down	-	GO:0016021//integral component of membrane`cellular_component`The component of a membrane consisting of the gene products and protein complexes having at least some part of their peptide sequence embedded in the hydrophobic region of the membrane. [GOC:dos, GOC:go_curators];GO:0009691//cytokinin biosynthetic process`biological_process`The chemical reactions and pathways resulting in the formation…	-	-	-	THF98550.1//hypothetical protein TEA_020093`[Camellia sinensis var. sinensis]	-	-	tr|A0A4S4D7Y2|A0A4S4D7Y2_CAMSI//Uncharacterized protein {ECO:0000313|EMBL:THF98550.1} OS=Camellia sinensis var. sinensis ORFNames=TEA_020093 {ECO:0000313|EMBL:THF98550.1} PE=3
Unigene24885	1431	3.87	1.27	3.15	7.23	3.8	8.66	S1	CK	34.8648	13.5973	24.231	1.34959	0.563126	2.39661	0.0165477	0.199145	Up	-	-	-	-	-	-	-	-	-
Unigene24946	1428	4.59	2.46	11.02	11.81	15.74	8.69	S1	CK	205.488	101.337	153.412	1.01698	0.457654	2.22217	0.0262718	0.260275	Up	-	GO:0042546//cell wall biogenesis`biological_process`A cellular process that results in the biosynthesis of constituent macromolecules, assembly, and arrangement of constituent parts of a cell wall. Includes biosynthesis of constituent macromolecules, such as proteins and polysaccharides, and those macromolecular modifications that are involved in synthesis or assembly of the cellular component. A…	K08235//E2.4.1.207`xyloglucan:xyloglucosyl transferase [EC:2.4.1.207]	-	-	KAF5953897.1//hypothetical protein HYC85_006753`[Camellia sinensis]	PF00722.24//Glyco_hydro_16`Glycosyl hydrolases family 16;PF06955.15//XET_C`Xyloglucan endo-transglycosylase (XET) C-terminus	-	tr|A0A7J7HN70|A0A7J7HN70_CAMSI//Xyloglucan endotransglucosylase/hydrolase {ECO:0000256|RuleBase:RU361120} EC=2.4.1.207 {ECO:0000256|RuleBase:RU361120} OS=Camellia sinensis (Tea) ORFNames=HYC85_006753 {ECO:0000313|EMBL:KAF5953897.1} PE=3
Unigene24967	1427	1.08	0.04	2.21	0	0	0.04	S1	CK	0.311003	25.1049	12.708	-6.17706	1.62695	-3.79671	0.000146629	0.00864845	Down	-	-	-	-	-	-	-	-	-
Unigene24968	1427	0.96	1.36	0.86	0.65	0.46	0.5	S1	CK	11.285	24.1849	17.7349	-1.09297	0.53639	-2.03763	0.0415866	0.331738	Down	-	-	-	-	-	KAF5958285.1//hypothetical protein HYC85_005510`[Camellia sinensis]	PF02987.19//LEA_4`Late embryogenesis abundant protein	-	tr|A0A7J7I0M5|A0A7J7I0M5_CAMSI//Uncharacterized protein {ECO:0000313|EMBL:KAF5958285.1} OS=Camellia sinensis (Tea) ORFNames=HYC85_005510 {ECO:0000313|EMBL:KAF5958285.1} PE=4
Unigene2497	4181	209.18	243.03	170.83	106.98	100.99	101.26	S1	CK	1916.31	4124.98	3020.65	-1.106	0.214547	-5.15505	2.5356e-07	5.95585e-05	Down	-	-	-	-	-	-	-	-	-
Unigene24995	1426	18.39	5.79	9.47	4.38	2.36	3.83	S1	CK	26.9911	94.8115	60.9013	-1.81284	0.479811	-3.77824	0.000157941	0.00911313	Down	-	-	-	-	-	-	-	-	-
Unigene25039	1424	17.28	14.04	9.92	3.98	2.21	3.49	S1	CK	64.1124	293.317	178.715	-2.19107	0.317037	-6.91109	4.8096e-12	7.31027e-09	Down	-	GO:0006071//glycerol metabolic process`biological_process`The chemical reactions and pathways involving glycerol, 1,2,3-propanetriol, a sweet, hygroscopic, viscous liquid, widely distributed in nature as a constituent of many lipids. [GOC:ai, ISBN:0198506732];GO:0006629//lipid metabolic process`biological_process`The chemical reactions and pathways involving lipids, compounds soluble in an organi…	K18696//GDE1`glycerophosphodiester phosphodiesterase [EC:3.1.4.46]	ko00564//Glycerophospholipid metabolism`Metabolism`Lipid metabolism	-	XP_028118261.1//glycerophosphodiester phosphodiesterase GDPD1, chloroplastic-like isoform X2`[Camellia sinensis]	PF03009.20//GDPD`Glycerophosphoryl diester phosphodiesterase family	-	tr|A0A2R6RJU9|A0A2R6RJU9_ACTCC//Glycerophosphodiester phosphodiesterase {ECO:0000256|ARBA:ARBA00012247} EC=3.1.4.46 {ECO:0000256|ARBA:ARBA00012247} OS=Actinidia chinensis var. chinensis (Chinese soft-hair kiwi) ORFNames=CEY00_Acc05550 {ECO:0000313|EMBL:PSS30311.1} PE=4
Unigene25072	1422	17.66	1.42	4.35	1.69	3.34	1.22	S1	CK	30.905	99.0386	64.9718	-1.68281	0.617303	-2.72607	0.00640935	0.11836	Down	-	-	K09422//MYBP`transcription factor MYB, plant	-	-	KAF5936438.1//hypothetical protein HYC85_027567`[Camellia sinensis]	PF00249.34//Myb_DNA-binding`Myb-like DNA-binding domain;PF13921.9//Myb_DNA-bind_6`Myb-like DNA-binding domain	MYB//http://planttfdb.gao-lab.org/family.php?fam=MYB;MYB_related//http://planttfdb.gao-lab.org/family.php?fam=MYB_related	tr|A0A7J7GAE2|A0A7J7GAE2_CAMSI//Uncharacterized protein {ECO:0000313|EMBL:KAF5936438.1} OS=Camellia sinensis (Tea) ORFNames=HYC85_027567 {ECO:0000313|EMBL:KAF5936438.1} PE=4
Unigene25106	1420	0.65	1.29	1.92	2.28	3.08	2.8	S1	CK	60.8017	30.326	45.5639	1.00337	0.452553	2.21712	0.0266146	0.262582	Up	-	GO:0020037//heme binding`molecular_function`Binding to a heme, a compound composed of iron complexed in a porphyrin (tetrapyrrole) ring. [GOC:ai];GO:0006979//response to oxidative stress`biological_process`Any process that results in a change in state or activity of a cell or an organism (in terms of movement, secretion, enzyme production, gene expression, etc.) as a result of oxidative stress, a…	K00430//E1.11.1.7`peroxidase [EC:1.11.1.7]	ko00940//Phenylpropanoid biosynthesis`Metabolism`Biosynthesis of other secondary metabolites;ko01100//Metabolic pathways`Metabolism`Global and overview maps;ko01110//Biosynthesis of secondary metabolites`Metabolism`Global and overview maps	-	XP_028080779.1//peroxidase 19`[Camellia sinensis]	PF00141.26//peroxidase`Peroxidase	-	tr|A0A4V3WMM4|A0A4V3WMM4_CAMSI//Peroxidase {ECO:0000256|ARBA:ARBA00012313, ECO:0000256|RuleBase:RU362060} EC=1.11.1.7 {ECO:0000256|ARBA:ARBA00012313, ECO:0000256|RuleBase:RU362060} OS=Camellia sinensis var. sinensis ORFNames=TEA_016710 {ECO:0000313|EMBL:THG09187.1} PE=3
Unigene25158	1418	4.86	3.12	2.35	0.75	0.69	1.15	S1	CK	14.4594	62.2315	38.3454	-2.10253	0.460483	-4.56593	4.97285e-06	0.000636787	Down	-	-	-	-	-	XP_028064645.1//uncharacterized protein LOC114267782`[Camellia sinensis]	-	-	tr|A0A4S4ENY3|A0A4S4ENY3_CAMSI//Uncharacterized protein {ECO:0000313|EMBL:THG17935.1} OS=Camellia sinensis var. sinensis ORFNames=TEA_023127 {ECO:0000313|EMBL:THG17935.1} PE=4
Unigene252	6812	37.45	10.05	18.44	12.08	9.21	9.36	S1	CK	424.045	879.929	651.987	-1.05351	0.328387	-3.20814	0.00133596	0.0419407	Down	-	GO:0071586//CAAX-box protein processing`biological_process`The second process in a series of specific posttranslational modifications to the CAAX box region of CAAX box proteins, in which the last three amino acids of the protein (AAX) are removed by proteolysis. [GOC:mah];GO:0046872//metal ion binding`molecular_function`Binding to a metal ion. [GOC:ai];GO:0004222//metalloendopeptidase activity`m…	K03799//htpX`heat shock protein HtpX [EC:3.4.24.-]	-	-	XP_028051803.1//uncharacterized protein LOC114256369`[Camellia sinensis]	PF01435.21//Peptidase_M48`Peptidase family M48	-	tr|A0A2P5FC64|A0A2P5FC64_TREOI//Ste24 endopeptidase {ECO:0000256|ARBA:ARBA00012336} EC=3.4.24.84 {ECO:0000256|ARBA:ARBA00012336} OS=Trema orientale (Charcoal tree) (Celtis orientalis) ORFNames=TorRG33x02_088950 {ECO:0000313|EMBL:PON95373.1} PE=3
Unigene25223	1415	0.48	0.3	0	1.8	0.57	1.1	S1	CK	25.1829	6.20467	15.6938	2.02778	0.900418	2.25204	0.0243199	0.248789	Up	-	-	-	-	-	-	-	-	-
Unigene25256	1414	36.22	14.44	17.09	6.38	4.96	6.98	S1	CK	133.526	519.51	326.518	-1.95991	0.344791	-5.68435	1.31315e-08	5.89826e-06	Down	-	GO:0016021//integral component of membrane`cellular_component`The component of a membrane consisting of the gene products and protein complexes having at least some part of their peptide sequence embedded in the hydrophobic region of the membrane. [GOC:dos, GOC:go_curators]	-	-	-	XP_028116751.1//uncharacterized protein LOC114314471`[Camellia sinensis]	-	-	tr|A0A7J7HUF5|A0A7J7HUF5_CAMSI//Uncharacterized protein {ECO:0000313|EMBL:KAF5956482.1} OS=Camellia sinensis (Tea) ORFNames=HYC85_003707 {ECO:0000313|EMBL:KAF5956482.1} PE=4
Unigene25292	1411	9.09	11.46	4.97	1.13	0.51	1.59	S1	CK	20.026	174.701	97.3633	-3.11745	0.476719	-6.53938	6.17744e-11	6.4413e-08	Down	-	-	K21831//choE`cholinesterase	-	-	KAF7146460.1//hypothetical protein RHSIM_Rhsim04G0049400`[Rhododendron simsii]	PF00657.25//Lipase_GDSL`GDSL-like Lipase/Acylhydrolase	-	tr|A0A834H2Q0|A0A834H2Q0_RHOSS//Uncharacterized protein {ECO:0000313|EMBL:KAF7146460.1} OS=Rhododendron simsii (Sims's rhododendron) ORFNames=RHSIM_Rhsim04G0049400 {ECO:0000313|EMBL:KAF7146460.1} PE=3
Unigene25350	1409	3.17	0.43	1.32	0.27	0.26	0.53	S1	CK	7.69412	37.041	22.3676	-2.26738	0.750091	-3.02281	0.00250441	0.0636078	Down	-	-	-	-	-	XP_028112456.1//protein BPS1, chloroplastic-like`[Camellia sinensis]	-	-	tr|A0A4S4DIB7|A0A4S4DIB7_CAMSI//Uncharacterized protein {ECO:0000313|EMBL:THG01676.1} OS=Camellia sinensis var. sinensis ORFNames=TEA_004404 {ECO:0000313|EMBL:THG01676.1} PE=4
Unigene25361	1409	12.84	4.91	8.79	3.23	3.53	6.19	S1	CK	13.5099	35.038	24.2739	-1.37683	0.58033	-2.37249	0.0176685	0.207951	Down	-	GO:0006099//tricarboxylic acid cycle`biological_process`A nearly universal metabolic pathway in which the acetyl group of acetyl coenzyme A is effectively oxidized to two CO2 and four pairs of electrons are transferred to coenzymes. The acetyl group combines with oxaloacetate to form citrate, which undergoes successive transformations to isocitrate, 2-oxoglutarate, succinyl-CoA, succinate, fumara…	-	-	-	XP_021803459.1//phosphoenolpyruvate carboxylase 1-like, partial`[Prunus avium]	-	-	tr|A0A392NX62|A0A392NX62_9FABA//Phosphoenolpyruvate carboxylase-like {ECO:0000313|EMBL:MCI03065.1} Fragment OS=Trifolium medium PE=4
Unigene25367	1408	18.21	0	4.57	0.31	0.39	0.52	S1	CK	6.86792	169.419	88.1433	-4.62563	1.90744	-2.42504	0.0153065	0.190978	Down	-	GO:0009733//response to auxin`biological_process`Any process that results in a change in state or activity of a cell or an organism (in terms of movement, secretion, enzyme production, gene expression, etc.) as a result of an auxin stimulus. [GOC:jl]	K14488//SAUR`SAUR family protein	ko04075//Plant hormone signal transduction`Environmental Information Processing`Signal transduction	-	XP_028076710.1//auxin-responsive protein SAUR32-like`[Camellia sinensis]	PF02519.17//Auxin_inducible`Auxin responsive protein	-	tr|A0A4S4E7C4|A0A4S4E7C4_CAMSI//Uncharacterized protein {ECO:0000313|EMBL:THG11276.1} OS=Camellia sinensis var. sinensis ORFNames=TEA_018789 {ECO:0000313|EMBL:THG11276.1} PE=3
Unigene25453	1405	1.91	2.66	2.88	1.36	0.88	1.55	S1	CK	24.0921	51.3045	37.6983	-1.08551	0.451856	-2.40234	0.0162903	0.197596	Down	-	-	-	-	-	-	-	-	-
Unigene25515	1402	29.42	8.93	12.14	7	2.76	11.31	S1	CK	45.2883	186.667	115.978	-2.04117	0.562877	-3.62632	0.000287494	0.0143237	Down	-	GO:0016301//kinase activity`molecular_function`Catalysis of the transfer of a phosphate group, usually from ATP, to a substrate molecule. [ISBN:0198506732]	-	-	-	PSR84822.1//Phosphoglycerate kinase`[Actinidia chinensis var. chinensis]	PF00564.27//PB1`PB1 domain	-	tr|A0A2R6P3G9|A0A2R6P3G9_ACTCC//Phosphoglycerate kinase {ECO:0000313|EMBL:PSR84822.1} OS=Actinidia chinensis var. chinensis (Chinese soft-hair kiwi) ORFNames=CEY00_Acc32800 {ECO:0000313|EMBL:PSR84822.1} PE=4
Unigene25590	1399	4.68	1.52	5.13	1.46	0.44	1.25	S1	CK	21.2728	75.494	48.3834	-1.82443	0.54277	-3.36133	0.000775692	0.0292221	Down	-	GO:0016036//cellular response to phosphate starvation`biological_process`Any process that results in a change in state or activity of a cell (in terms of movement, secretion, enzyme production, gene expression, etc.) as a result of deprivation of phosphate. [GOC:jl]	K24195//XPR1, PHO1`xenotropic and polytropic retrovirus receptor 1	-	-	KAF5946403.1//hypothetical protein HYC85_016631`[Camellia sinensis]	-	-	tr|A0A7J7H064|A0A7J7H064_CAMSI//SPX domain-containing protein {ECO:0000259|PROSITE:PS51382} OS=Camellia sinensis (Tea) ORFNames=HYC85_016631 {ECO:0000313|EMBL:KAF5946403.1} PE=4
Unigene25634	1398	0.53	0.18	0.22	1.11	1.02	0.8	S1	CK	21.4163	7.03995	14.2281	1.59529	0.638801	2.49732	0.0125134	0.171201	Up	-	-	-	-	-	-	-	-	-
Unigene25650	1397	6.84	7.38	6.52	1.65	1.28	2.14	S1	CK	36.5992	160.532	98.5658	-2.12819	0.291095	-7.31097	2.65227e-13	7.03962e-10	Down	-	GO:0010105//negative regulation of ethylene-activated signaling pathway`biological_process`Any process that stops or prevents ethylene (ethene) signal transduction. [GOC:tb]	-	-	-	XP_028056262.1//uncharacterized protein LOC114260293 isoform X2`[Camellia sinensis]	PF05097.15//DUF688`Protein of unknown function (DUF688)	-	tr|A0A4S4CYN7|A0A4S4CYN7_CAMSI//Uncharacterized protein {ECO:0000313|EMBL:THF94991.1} OS=Camellia sinensis var. sinensis ORFNames=TEA_024811 {ECO:0000313|EMBL:THF94991.1} PE=4
Unigene25912	1386	6.23	6.4	3.45	1.75	1.67	3.03	S1	CK	27.2911	74.0727	50.6819	-1.43639	0.41053	-3.49886	0.000467259	0.0205453	Down	-	GO:0004672//protein kinase activity`molecular_function`Catalysis of the phosphorylation of an amino acid residue in a protein, usually according to the reaction: a protein + ATP = a phosphoprotein + ADP. [MetaCyc:PROTEIN-KINASE-RXN]	K13420//FLS2`LRR receptor-like serine/threonine-protein kinase FLS2 [EC:2.7.11.1]	ko04016//MAPK signaling pathway - plant`Environmental Information Processing`Signal transduction;ko04626//Plant-pathogen interaction`Organismal Systems`Environmental adaptation	-	XP_028056139.1//probable LRR receptor-like serine/threonine-protein kinase At3g47570`[Camellia sinensis]	-	-	tr|A0A4S4EUY3|A0A4S4EUY3_CAMSI//PK_Tyr_Ser-Thr domain-containing protein {ECO:0000259|Pfam:PF07714} OS=Camellia sinensis var. sinensis ORFNames=TEA_017254 {ECO:0000313|EMBL:THG20295.1} PE=4
Unigene25987	1383	13.22	8.48	8.33	1.98	0.78	2.71	S1	CK	18.3984	113.524	65.9611	-2.61679	0.438003	-5.97437	2.30988e-09	1.24887e-06	Down	-	-	-	-	-	-	-	-	-
Unigene26027	1381	4.67	2.2	3.43	3.38	0.9	1.27	S1	CK	6.11722	43.7552	24.9362	-2.83977	0.819257	-3.46628	0.000527713	0.0222968	Down	-	-	-	-	-	-	-	-	-
Unigene26058	1379	9.61	11.49	47.69	50.91	110.04	53.23	S1	CK	1268.02	423.392	845.707	1.58206	0.531106	2.97879	0.00289387	0.07023	Up	-	GO:0016788//hydrolase activity, acting on ester bonds`molecular_function`Catalysis of the hydrolysis of any ester bond. [GOC:jl]	K21831//choE`cholinesterase	-	-	XP_028101565.1//GDSL esterase/lipase LTL1-like`[Camellia sinensis]	PF00657.25//Lipase_GDSL`GDSL-like Lipase/Acylhydrolase	-	tr|A0A5B7CB87|A0A5B7CB87_DAVIN//Uncharacterized protein {ECO:0000313|EMBL:MPA78449.1} OS=Davidia involucrata (Dove tree) ORFNames=Din_047890 {ECO:0000313|EMBL:MPA78449.1} PE=3
Unigene26069	1379	297.32	346.62	217.64	128.81	117.41	115.81	S1	CK	1923.64	4903.88	3413.76	-1.35	0.241582	-5.58817	2.29478e-08	9.43638e-06	Down	-	-	-	-	-	XP_028111193.1//uncharacterized protein LOC114309608`[Camellia sinensis]	-	-	tr|A0A7J7H7J5|A0A7J7H7J5_CAMSI//Uncharacterized protein {ECO:0000313|EMBL:KAF5947766.1} OS=Camellia sinensis (Tea) ORFNames=HYC85_013723 {ECO:0000313|EMBL:KAF5947766.1} PE=4
Unigene26099	1377	3.24	1	2.37	0.68	0.31	0.81	S1	CK	9.58071	42.2979	25.9393	-2.13985	0.581174	-3.68195	0.000231456	0.012154	Down	-	GO:0016021//integral component of membrane`cellular_component`The component of a membrane consisting of the gene products and protein complexes having at least some part of their peptide sequence embedded in the hydrophobic region of the membrane. [GOC:dos, GOC:go_curators];GO:0005524//ATP binding`molecular_function`Binding to ATP, adenosine 5'-triphosphate, a universally important coenzyme and e…	K01537//ATP2C`P-type Ca2+ transporter type 2C [EC:7.2.2.10]	-	-	XP_028127082.1//calcium-transporting ATPase 12, plasma membrane-type-like`[Camellia sinensis]	-	-	tr|A0A5J4ZZT4|A0A5J4ZZT4_9ASTE//Uncharacterized protein {ECO:0000313|EMBL:KAA8523569.1} OS=Nyssa sinensis ORFNames=F0562_009992 {ECO:0000313|EMBL:KAA8523569.1} PE=4
Unigene26114	1377	3.71	3.75	6.77	11.45	3.78	16.38	S1	CK	220.681	106.715	163.698	1.0485	0.470137	2.2302	0.0257341	0.257394	Up	-	-	-	-	-	KAF7123881.1//hypothetical protein RHSIM_Rhsim12G0143600`[Rhododendron simsii]	-	-	tr|A0A834G8Z8|A0A834G8Z8_RHOSS//Uncharacterized protein {ECO:0000313|EMBL:KAF7123881.1} OS=Rhododendron simsii (Sims's rhododendron) ORFNames=RHSIM_Rhsim12G0143600 {ECO:0000313|EMBL:KAF7123881.1} PE=4
Unigene26123	1377	97.87	48.1	44.32	24.14	12.95	36.82	S1	CK	460.215	1293.77	876.991	-1.49083	0.386587	-3.8564	0.000115069	0.0071939	Down	-	-	-	-	-	-	-	-	-
Unigene26128	1376	2.17	0.4	1.13	0.27	0.23	0.18	S1	CK	4.86087	27.182	16.0214	-2.48943	0.756372	-3.29127	0.000997354	0.0347065	Down	-	GO:0008168//methyltransferase activity`molecular_function`Catalysis of the transfer of a methyl group to an acceptor molecule. [ISBN:0198506732];GO:0046872//metal ion binding`molecular_function`Binding to a metal ion. [GOC:ai];GO:0032259//methylation`biological_process`The process in which a methyl group is covalently attached to a molecule. [GOC:mah]	K21483//SAMT`salicylate 1-O-methyltransferase [EC:2.1.1.274]	-	-	XP_028087519.1//farnesoic acid carboxyl-O-methyltransferase-like`[Camellia sinensis]	PF03492.18//Methyltransf_7`SAM dependent carboxyl methyltransferase	-	tr|A0A4S4DT52|A0A4S4DT52_CAMSI//Uncharacterized protein {ECO:0000313|EMBL:THG06064.1} OS=Camellia sinensis var. sinensis ORFNames=TEA_013163 {ECO:0000313|EMBL:THG06064.1} PE=3
Unigene26142	1376	4.98	0.85	1.06	0.55	0.32	0.77	S1	CK	11.4851	48.9288	30.2069	-2.08901	0.72507	-2.88112	0.0039627	0.087251	Down	-	GO:0016705//oxidoreductase activity, acting on paired donors, with incorporation or reduction of molecular oxygen`molecular_function`Catalysis of an oxidation-reduction (redox) reaction in which hydrogen or electrons are transferred from each of two donors, and molecular oxygen is reduced or incorporated into a donor. [GOC:mah];GO:0046872//metal ion binding`molecular_function`Binding to a metal i…	K24028//DMR6, DLO`salicylic acid 3-hydroxylase [EC:1.14.11.-]	-	-	KAF5937491.1//hypothetical protein HYC85_024997`[Camellia sinensis]	PF14226.9//DIOX_N`non-haem dioxygenase in morphine synthesis N-terminal;PF03171.23//2OG-FeII_Oxy`2OG-Fe(II) oxygenase superfamily	-	tr|A0A7J7GC11|A0A7J7GC11_CAMSI//Fe2OG dioxygenase domain-containing protein {ECO:0000259|PROSITE:PS51471} OS=Camellia sinensis (Tea) ORFNames=HYC85_024997 {ECO:0000313|EMBL:KAF5937491.1} PE=3
Unigene26190	1374	48.77	37.06	36.28	19.46	10.67	22.98	S1	CK	282.655	692.681	487.668	-1.29212	0.282084	-4.58061	4.63623e-06	0.000604283	Down	-	GO:0004857//enzyme inhibitor activity`molecular_function`Binds to and stops, prevents or reduces the activity of an enzyme. [GOC:ai, GOC:ebc]	-	-	-	XP_028069427.1//21 kDa protein-like`[Camellia sinensis]	PF04043.18//PMEI`Plant invertase/pectin methylesterase inhibitor	-	tr|A0A4S4EFD0|A0A4S4EFD0_CAMSI//PMEI domain-containing protein {ECO:0000259|SMART:SM00856} OS=Camellia sinensis var. sinensis ORFNames=TEA_004752 {ECO:0000313|EMBL:THG14682.1} PE=4
Unigene26206	1374	1.18	2.31	1.65	0.88	0.94	0.47	S1	CK	13.3304	35.3588	24.3446	-1.40575	0.54801	-2.5652	0.0103117	0.153133	Down	-	-	-	-	-	-	-	-	-
Unigene26239	1372	72.35	31.39	48.61	19.01	16.86	15.28	S1	CK	147.084	448.76	297.922	-1.61031	0.335344	-4.80197	1.57112e-06	0.000252036	Down	-	-	-	-	-	XP_028078758.1//protein SENESCENCE-ASSOCIATED GENE 21, mitochondrial-like`[Camellia sinensis]	PF03242.16//LEA_3`Late embryogenesis abundant protein	-	tr|A0A7J0DHZ6|A0A7J0DHZ6_9ERIC//Uncharacterized protein {ECO:0000313|EMBL:GFS35620.1} OS=Actinidia rufa ORFNames=Acr_00g0041000 {ECO:0000313|EMBL:GFS35620.1} PE=4
Unigene26309	1369	68.67	0.57	21.15	0.42	0.33	0.5	S1	CK	3.53606	287.993	145.765	-6.34665	1.45059	-4.37521	1.21316e-05	0.00130699	Down	-	GO:0008652//cellular amino acid biosynthetic process`biological_process`The chemical reactions and pathways resulting in the formation of amino acids, organic acids containing one or more amino substituents. [ISBN:0198506732];GO:0050048//L-leucine:2-oxoglutarate aminotransferase activity`molecular_function`Catalysis of the reaction: L-leucine + 2-oxoglutarate = 4-methyl-2-oxopentanoate + L-glutam…	K00826//E2.6.1.42, ilvE`branched-chain amino acid aminotransferase [EC:2.6.1.42]	ko00270//Cysteine and methionine metabolism`Metabolism`Amino acid metabolism;ko00280//Valine, leucine and isoleucine degradation`Metabolism`Amino acid metabolism;ko00290//Valine, leucine and isoleucine biosynthesis`Metabolism`Amino acid metabolism;ko00770//Pantothenate and CoA biosynthesis`Metabolism`Metabolism of cofactors and vitamins;ko00966//Glucosinolate biosynthesis`Metabolism`Biosynthesis …	-	PSS31517.1//Branched-chain-amino-acid aminotransferase`[Actinidia chinensis var. chinensis]	-	-	tr|A0A2R6RNB8|A0A2R6RNB8_ACTCC//Branched-chain-amino-acid aminotransferase {ECO:0000256|RuleBase:RU004517} EC=2.6.1.42 {ECO:0000256|RuleBase:RU004517} OS=Actinidia chinensis var. chinensis (Chinese soft-hair kiwi) ORFNames=CEY00_Acc04814 {ECO:0000313|EMBL:PSS31517.1} PE=3
Unigene26326	1368	3.31	1.97	4.08	8	6.58	5.51	S1	CK	133.774	64.7541	99.264	1.04244	0.317961	3.27853	0.00104349	0.0355494	Up	-	-	-	-	-	XP_028095198.1//uncharacterized protein LOC114295200 isoform X2`[Camellia sinensis]	PF04654.15//DUF599`Protein of unknown function, DUF599	-	tr|A0A834G5F5|A0A834G5F5_RHOSS//Uncharacterized protein {ECO:0000313|EMBL:KAF7124888.1} OS=Rhododendron simsii (Sims's rhododendron) ORFNames=RHSIM_Rhsim12G0141100 {ECO:0000313|EMBL:KAF7124888.1} PE=4
Unigene26415	1364	20.8	4.16	7.67	4.5	2.55	3.21	S1	CK	71.9846	237.775	154.88	-1.72405	0.510104	-3.37981	0.000725355	0.027869	Down	-	GO:0030154//cell differentiation`biological_process`The process in which relatively unspecialized cells, e.g. embryonic or regenerative cells, acquire specialized structural and/or functional features that characterize the cells, tissues, or organs of the mature organism or some other relatively stable phase of the organism's life history. Differentiation includes the processes involved in commit…	-	-	-	XP_028065833.1//phytosulfokines 5-like`[Camellia sinensis]	PF06404.15//PSK`Phytosulfokine precursor protein (PSK)	-	tr|A0A6A4LPF2|A0A6A4LPF2_9ERIC//Phytosulfokine {ECO:0000256|RuleBase:RU368031} Phytosulfokine-alpha {ECO:0000256|RuleBase:RU368031} Short=PSK-alpha {ECO:0000256|RuleBase:RU368031} Short=Phytosulfokine-a {ECO:0000256|RuleBase:RU368031} Phytosulfokine-beta {ECO:0000256|RuleBase:RU368031} Short=PSK-beta {ECO:0000256|RuleBase:RU368031} Short=Phytosulfokine-b {ECO:0000256|RuleBase:RU368031} Fragment O…
Unigene26465	1362	4.39	2.6	3.22	1.44	1.84	2.29	S1	CK	20.3436	43.1065	31.725	-1.08351	0.413965	-2.61738	0.0088607	0.141985	Down	-	-	-	-	-	XP_028124117.1//uncharacterized protein LOC114321175`[Camellia sinensis]	PF13456.9//RVT_3`Reverse transcriptase-like	-	tr|A0A834FYZ7|A0A834FYZ7_RHOSS//RNase H type-1 domain-containing protein {ECO:0000259|PROSITE:PS50879} OS=Rhododendron simsii (Sims's rhododendron) ORFNames=RHSIM_RhsimUnG0047500 {ECO:0000313|EMBL:KAF7115776.1} PE=4
Unigene26471	1362	1.63	0.91	0.34	5.51	2.14	2.54	S1	CK	69.8586	20.8406	45.3496	1.7471	0.598589	2.9187	0.00351492	0.0797851	Up	-	-	-	-	-	-	-	-	-
Unigene2649	4119	3.91	1.54	6	7.9	8.68	7.38	S1	CK	412.844	205.376	309.11	1.00552	0.37701	2.66711	0.00765075	0.130703	Up	-	GO:0003700//DNA-binding transcription factor activity`molecular_function`A transcription regulator activity that modulates transcription of gene sets via selective and non-covalent binding to a specific double-stranded genomic DNA sequence (sometimes referred to as a motif) within a cis-regulatory region. Regulatory regions include promoters (proximal and distal) and enhancers. Genes are transcri…	-	-	-	THG09634.1//hypothetical protein TEA_022166`[Camellia sinensis var. sinensis]	-	-	tr|A0A4S4E2I0|A0A4S4E2I0_CAMSI//CRC domain-containing protein {ECO:0000259|PROSITE:PS51634} OS=Camellia sinensis var. sinensis ORFNames=TEA_022166 {ECO:0000313|EMBL:THG09634.1} PE=3
Unigene26501	1360	0.81	0.36	0.73	2.21	2.03	0.83	S1	CK	30.0611	13.7315	21.8963	1.12094	0.550686	2.03554	0.0417968	0.332507	Up	-	-	-	-	-	XP_028084907.1//uncharacterized protein LOC114286021`[Camellia sinensis]	-	-	tr|A0A4S4D1X2|A0A4S4D1X2_CAMSI//Uncharacterized protein {ECO:0000313|EMBL:THF96239.1} OS=Camellia sinensis var. sinensis ORFNames=TEA_010174 {ECO:0000313|EMBL:THF96239.1} PE=4
Unigene26605	1356	1.03	0.43	1.19	2.72	1.64	3.05	S1	CK	32.5013	11.9149	22.2081	1.43515	0.555185	2.58499	0.00973812	0.148731	Up	-	-	-	-	-	GER48052.1//sporulation integral membrane protein YtvI`[Striga asiatica]	-	-	tr|A0A0A9S065|A0A0A9S065_ARUDO//Uncharacterized protein {ECO:0000313|EMBL:JAF52223.1} OS=Arundo donax (Giant reed) (Donax arundinaceus) PE=4
Unigene26735	1350	0.88	0.05	0.14	1.44	1.89	0.84	S1	CK	29.5212	7.57161	18.5464	1.951	0.882809	2.20999	0.027106	0.265444	Up	-	GO:0003995//acyl-CoA dehydrogenase activity`molecular_function`Catalysis of the reaction: acyl-CoA + acceptor = 2,3-dehydroacyl-CoA + reduced acceptor. [EC:1.3.99.3];GO:0006635//fatty acid beta-oxidation`biological_process`A fatty acid oxidation process that results in the complete oxidation of a long-chain fatty acid. Fatty acid beta-oxidation begins with the addition of coenzyme A to a fatty ac…	-	-	-	KAF5953984.1//hypothetical protein HYC85_006840`[Camellia sinensis]	-	-	tr|A0A7J7HPQ1|A0A7J7HPQ1_CAMSI//Uncharacterized protein {ECO:0000313|EMBL:KAF5953984.1} OS=Camellia sinensis (Tea) ORFNames=HYC85_006840 {ECO:0000313|EMBL:KAF5953984.1} PE=4
Unigene26744	1350	7.29	7.14	7.68	2.8	2.85	4.59	S1	CK	70.4102	162.566	116.488	-1.20498	0.276968	-4.35063	1.35746e-05	0.00142577	Down	-	-	-	-	-	-	-	-	-
Unigene26770	1349	32.49	49.17	27.86	17.68	21.09	16.64	S1	CK	351.12	744.79	547.955	-1.0847	0.309299	-3.50698	0.00045322	0.0200488	Down	-	GO:0051536//iron-sulfur cluster binding`molecular_function`Binding to an iron-sulfur cluster, a combination of iron and sulfur atoms. [GOC:ai]	K04755//fdx`ferredoxin, 2Fe-2S	-	-	XP_028086582.1//photosynthetic NDH subunit of subcomplex B 3, chloroplastic isoform X2`[Camellia sinensis]	PF00111.30//Fer2`2Fe-2S iron-sulfur cluster binding domain	-	tr|A0A067KJ63|A0A067KJ63_JATCU//2Fe-2S ferredoxin-type domain-containing protein {ECO:0000259|Pfam:PF00111} OS=Jatropha curcas (Barbados nut) ORFNames=JCGZ_13215 {ECO:0000313|EMBL:KDP32290.1} PE=4
Unigene26815	1347	109.36	11.83	16.15	7.54	9.49	8.3	S1	CK	130.996	723.867	427.432	-2.46639	0.94173	-2.619	0.0088189	0.141548	Down	-	-	-	-	-	-	-	-	-
Unigene26844	1346	2.88	3.21	7.33	7.66	12.73	7.41	S1	CK	196.067	97.5552	146.811	1.00499	0.42173	2.38303	0.017171	0.204622	Up	-	GO:0097573//glutathione oxidoreductase activity`molecular_function`Catalysis of the reaction: protein-S-S-glutathione + glutathione-SH = protein-SH + glutathione-S-S-glutathione. [GOC:jd, PMID:18992757]	K17479//GRXCR1`glutaredoxin domain-containing cysteine-rich protein 1	-	-	KAF5938483.1//hypothetical protein HYC85_022742`[Camellia sinensis]	PF00462.27//Glutaredoxin`Glutaredoxin	-	tr|A0A7J7GCH3|A0A7J7GCH3_CAMSI//Glutaredoxin domain-containing protein {ECO:0000259|Pfam:PF00462} OS=Camellia sinensis (Tea) ORFNames=HYC85_022742 {ECO:0000313|EMBL:KAF5938483.1} PE=4
Unigene26873	1344	2.14	1.56	1.21	0.61	0.14	0.98	S1	CK	11.6633	36.1343	23.8988	-1.62131	0.632148	-2.56477	0.0103244	0.153245	Down	-	-	-	-	-	KAF7141361.1//hypothetical protein RHSIM_Rhsim06G0043400`[Rhododendron simsii]	-	-	tr|A0A834LLH3|A0A834LLH3_RHOSS//Uncharacterized protein {ECO:0000313|EMBL:KAF7141361.1} OS=Rhododendron simsii (Sims's rhododendron) ORFNames=RHSIM_Rhsim06G0043400 {ECO:0000313|EMBL:KAF7141361.1} PE=4
Unigene26878	1344	2.88	0.09	0.47	4.77	13.63	7.57	S1	CK	184.023	24.3066	104.165	2.91825	1.21224	2.40733	0.0160698	0.196307	Up	-	GO:0005737//cytoplasm`cellular_component`The contents of a cell excluding the plasma membrane and nucleus, but including other subcellular structures. [ISBN:0198547684];GO:0008146//sulfotransferase activity`molecular_function`Catalysis of the transfer of a sulfate group from 3'-phosphoadenosine 5'-phosphosulfate to the hydroxyl group of an acceptor, producing the sulfated derivative and 3'-phosph…	K22312//ST2A, SOT15`hydroxyjasmonate sulfotransferase [EC:2.8.2.39]	-	-	XP_028101348.1//cytosolic sulfotransferase 5-like`[Camellia sinensis]	PF00685.30//Sulfotransfer_1`Sulfotransferase domain	-	tr|A0A4S4D1W2|A0A4S4D1W2_CAMSI//Sulfotransferase {ECO:0000256|RuleBase:RU361155} EC=2.8.2.- {ECO:0000256|RuleBase:RU361155} OS=Camellia sinensis var. sinensis ORFNames=TEA_023705 {ECO:0000313|EMBL:THF96057.1} PE=3
Unigene26944	1342	0.18	1.01	1.44	0.11	0.28	0.27	S1	CK	4.25664	18.882	11.5693	-2.15388	0.946603	-2.27538	0.0228831	0.239546	Down	-	-	-	-	-	-	-	-	-
Unigene26958	1341	9.8	7.3	3.46	1.76	2.28	3.19	S1	CK	22.622	85.6852	54.1536	-1.92084	0.452795	-4.24219	2.21353e-05	0.00203868	Down	-	-	K16166//PAP1, MYB75`transcription factor MYB75	ko04712//Circadian rhythm - plant`Organismal Systems`Environmental adaptation	-	AOY10781.1//R2R3-MYB transcription factor anthocyanin 2`[Camellia sinensis]	PF00249.34//Myb_DNA-binding`Myb-like DNA-binding domain	MYB//http://planttfdb.gao-lab.org/family.php?fam=MYB;MYB_related//http://planttfdb.gao-lab.org/family.php?fam=MYB_related	tr|A0A1D9C6W9|A0A1D9C6W9_CAMSI//R2R3-MYB transcription factor anthocyanin 2 {ECO:0000313|EMBL:AOY10781.1} OS=Camellia sinensis (Tea) Name=AN2 {ECO:0000313|EMBL:AOY10781.1} PE=2
Unigene26976	1341	2.8	0.78	0.98	0.75	0.23	0.89	S1	CK	12.6771	32.7885	22.7328	-1.36724	0.681026	-2.00761	0.0446843	0.344126	Down	-	GO:0000160//phosphorelay signal transduction system`biological_process`A conserved series of molecular signals found in prokaryotes and eukaryotes; involves autophosphorylation of a histidine kinase and the transfer of the phosphate group to an aspartate that then acts as a phospho-donor to response regulator proteins. [PMID:9191038]	K11527//K11527`two-component system, sensor histidine kinase and response regulator [EC:2.7.13.3]	-	-	XP_028084104.1//histidine kinase 1-like`[Camellia sinensis]	PF00072.27//Response_reg`Response regulator receiver domain	-	tr|A0A5J5ALY2|A0A5J5ALY2_9ASTE//Response regulatory domain-containing protein {ECO:0000259|PROSITE:PS50110} OS=Nyssa sinensis ORFNames=F0562_006865 {ECO:0000313|EMBL:KAA8531993.1} PE=4
Unigene27019	1339	77.48	67.32	56.62	32.53	32.98	31.95	S1	CK	595.85	1313.99	954.918	-1.14103	0.197921	-5.76505	8.16335e-09	4.03961e-06	Down	-	GO:0033743//peptide-methionine (R)-S-oxide reductase activity`molecular_function`Catalysis of the reaction: peptide-L-methionine + H(2)O + thioredoxin disulfide = peptide-L-methionine (R)-S-oxide + thioredoxin. Can act on oxidized methionine in peptide linkage with specificity for the R enantiomer. Thioredoxin disulfide is the oxidized form of thioredoxin. [EC:1.8.4.12, GOC:mah, GOC:vw, RHEA:2416…	K07305//msrB`peptide-methionine (R)-S-oxide reductase [EC:1.8.4.12]	-	-	KAF5948685.1//hypothetical protein HYC85_014642`[Camellia sinensis]	PF01641.21//SelR`SelR domain	-	tr|A0A7J7H7Z8|A0A7J7H7Z8_CAMSI//Peptide-methionine (R)-S-oxide reductase {ECO:0000256|ARBA:ARBA00020904, ECO:0000256|RuleBase:RU365044} EC=1.8.4.12 {ECO:0000256|RuleBase:RU365044} OS=Camellia sinensis (Tea) ORFNames=HYC85_014642 {ECO:0000313|EMBL:KAF5948685.1} PE=3
Unigene27084	1336	218.16	277.28	196.74	104.11	108.67	113.83	S1	CK	1512.55	3296.15	2404.35	-1.12368	0.23507	-4.7802	1.75124e-06	0.000271964	Down	-	GO:0016021//integral component of membrane`cellular_component`The component of a membrane consisting of the gene products and protein complexes having at least some part of their peptide sequence embedded in the hydrophobic region of the membrane. [GOC:dos, GOC:go_curators]	-	-	-	XP_028075739.1//uncharacterized protein LOC114277979`[Camellia sinensis]	PF06549.15//DUF1118`Protein of unknown function (DUF1118)	-	tr|A0A4S4E8F5|A0A4S4E8F5_CAMSI//Uncharacterized protein {ECO:0000313|EMBL:THG11726.1} OS=Camellia sinensis var. sinensis ORFNames=TEA_003816 {ECO:0000313|EMBL:THG11726.1} PE=4
Unigene27138	1334	0.85	1.25	1.21	0.43	0.43	0.43	S1	CK	6.83369	20.9196	13.8767	-1.61588	0.598814	-2.69847	0.00696589	0.124989	Down	-	GO:0016491//oxidoreductase activity`molecular_function`Catalysis of an oxidation-reduction (redox) reaction, a reversible chemical reaction in which the oxidation state of an atom or atoms within a molecule is altered. One substrate acts as a hydrogen or electron donor and becomes oxidized, while the other acts as hydrogen or electron acceptor and becomes reduced. [GOC:go_curators]	K24291//tmpA`[2-(trimethylamino)ethyl]phosphonate dioxygenase [EC:1.14.11.72]	-	-	KAF5957996.1//hypothetical protein HYC85_005221`[Camellia sinensis]	PF02668.19//TauD`Taurine catabolism dioxygenase TauD, TfdA family	-	tr|A0A7J7I0N7|A0A7J7I0N7_CAMSI//TauD domain-containing protein {ECO:0000259|Pfam:PF02668} OS=Camellia sinensis (Tea) ORFNames=HYC85_005221 {ECO:0000313|EMBL:KAF5957996.1} PE=4
Unigene27145	1334	8.82	8.18	5.82	3.88	2.29	3.87	S1	CK	43.3371	113.14	78.2384	-1.38028	0.329972	-4.18303	2.87656e-05	0.00247644	Down	-	-	-	-	-	-	-	-	-
Unigene27161	1333	16.18	1.4	6.08	3.43	2.47	3.51	S1	CK	25.8813	61.2227	43.552	-1.24537	0.580248	-2.14627	0.0318511	0.290057	Down	-	-	-	-	-	-	-	-	-
Unigene27189	1333	0.28	0.14	1.21	1.37	2.4	1.42	S1	CK	34.0724	10.4926	22.2825	1.68628	0.764009	2.20714	0.027304	0.266468	Up	-	GO:0008270//zinc ion binding`molecular_function`Binding to a zinc ion (Zn). [GOC:ai]	-	-	-	XP_028057742.1//uncharacterized protein LOC114261654`[Camellia sinensis]	PF04640.17//PLATZ`PLATZ transcription factor	-	tr|A0A4S4ET72|A0A4S4ET72_CAMSI//B box-type domain-containing protein {ECO:0000259|PROSITE:PS50119} OS=Camellia sinensis var. sinensis ORFNames=TEA_019046 {ECO:0000313|EMBL:THG19625.1} PE=4
Unigene27195	1332	0.9	0.53	1.99	4.22	1.85	19.16	S1	CK	132.907	19.6092	76.2582	2.75765	0.762675	3.61575	0.000299475	0.0147694	Up	-	GO:0016102//diterpenoid biosynthetic process`biological_process`The chemical reactions and pathways resulting in the formation of diterpenoid compounds, terpenoids with four isoprene units. [GOC:mah, ISBN:0198547684]	K14175//NES1`(3S,6E)-nerolidol synthase [EC:4.2.3.48]	ko00909//Sesquiterpenoid and triterpenoid biosynthesis`Metabolism`Metabolism of terpenoids and polyketides;ko01100//Metabolic pathways`Metabolism`Global and overview maps	-	ARQ20729.1//nerolidol synthesis`[Camellia sinensis]	PF01397.24//Terpene_synth`Terpene synthase, N-terminal domain	-	tr|A0A1X9QDT0|A0A1X9QDT0_CAMSI//Nerolidol synthesis {ECO:0000313|EMBL:ARQ20729.1} OS=Camellia sinensis (Tea) PE=2
Unigene27216	1331	3.72	0.47	0.94	0.14	0	0.47	S1	CK	4.05537	36.0922	20.0738	-3.14132	1.03199	-3.04395	0.00233496	0.0606738	Down	-	-	-	-	-	-	-	-	-
Unigene2731	4086	21.28	12.76	12.26	7.67	6.93	7.37	S1	CK	529.502	1174.07	851.786	-1.14893	0.241722	-4.75311	2.00314e-06	0.000298386	Down	-	GO:0031969//chloroplast membrane`cellular_component`Either of the lipid bilayers that surround a chloroplast and form the chloroplast envelope. [GOC:mah, GOC:pz]	-	-	-	XP_028095100.1//protein RETICULATA-RELATED 5, chloroplastic-like`[Camellia sinensis]	PF04187.16//Cofac_haem_bdg`Haem-binding uptake, Tiki superfamily, ChaN;PF11891.11//RETICULATA-like`Protein RETICULATA-related	-	tr|A0A2R6PLM2|A0A2R6PLM2_ACTCC//Protein RETICULATA-RELATED 6 like {ECO:0000313|EMBL:PSR93235.1} OS=Actinidia chinensis var. chinensis (Chinese soft-hair kiwi) ORFNames=CEY00_Acc27845 {ECO:0000313|EMBL:PSR93235.1} PE=3
Unigene27324	1327	1.87	0.81	4.35	5.48	4.9	5.62	S1	CK	107.869	48.6072	78.2384	1.1454	0.498461	2.29787	0.0215695	0.230935	Up	-	GO:0008017//microtubule binding`molecular_function`Binding to a microtubule, a filament composed of tubulin monomers. [GOC:krc];GO:1901673//regulation of mitotic spindle assembly`biological_process`Any process that modulates the frequency, rate or extent of mitotic spindle assembly. [GOC:TermGenie];GO:0007018//microtubule-based movement`biological_process`A microtubule-based process that results …	K10400//KIF15`kinesin family member 15	ko04814//Motor proteins`Cellular Processes`Cell motility	-	XP_028104294.1//kinesin-like protein KIN-12E isoform X2`[Camellia sinensis]	PF16796.8//Microtub_bd`Microtubule binding;PF00225.26//Kinesin`Kinesin motor domain	-	tr|A0A5B7BRW2|A0A5B7BRW2_DAVIN//Putative phragmoplast orienting kinesin 2 isoform X1 {ECO:0000313|EMBL:MPA71720.1} OS=Davidia involucrata (Dove tree) ORFNames=Din_041161 {ECO:0000313|EMBL:MPA71720.1} PE=4
Unigene27522	1319	0.62	0.19	0.1	1	0.66	1.15	S1	CK	18.9148	6.39479	12.6548	1.56114	0.758526	2.05813	0.0395777	0.322615	Up	-	GO:0016021//integral component of membrane`cellular_component`The component of a membrane consisting of the gene products and protein complexes having at least some part of their peptide sequence embedded in the hydrophobic region of the membrane. [GOC:dos, GOC:go_curators]	-	-	-	KAF5939420.1//hypothetical protein HYC85_023679`[Camellia sinensis]	-	-	tr|A0A7J7GFA1|A0A7J7GFA1_CAMSI//Uncharacterized protein {ECO:0000313|EMBL:KAF5939420.1} OS=Camellia sinensis (Tea) ORFNames=HYC85_023679 {ECO:0000313|EMBL:KAF5939420.1} PE=4
Unigene27562	1318	6.53	0.67	2.64	0.25	0.6	0.71	S1	CK	7.75847	65.2026	36.4805	-3.07323	0.794274	-3.86923	0.000109179	0.00691187	Down	-	-	-	-	-	XP_028082428.1//uncharacterized protein LOC114283759`[Camellia sinensis]	PF04720.15//PDDEXK_6`PDDEXK-like family of unknown function	-	tr|A0A5B7BLD6|A0A5B7BLD6_DAVIN//Uncharacterized protein {ECO:0000313|EMBL:MPA69577.1} Fragment OS=Davidia involucrata (Dove tree) ORFNames=Din_039018 {ECO:0000313|EMBL:MPA69577.1} PE=4
Unigene27579	1317	0.95	0.62	0.68	1.64	1.62	1.48	S1	CK	31.4627	14.896	23.1793	1.07488	0.447053	2.40436	0.0162007	0.197057	Up	-	-	-	-	-	-	-	-	-
Unigene27676	1313	17.76	3.97	9.71	6.11	3.24	6.78	S1	CK	107.347	218.624	162.986	-1.02626	0.474118	-2.16457	0.0304205	0.282673	Down	-	GO:0019252//starch biosynthetic process`biological_process`The chemical reactions and pathways resulting in the formation of starch, the most important reserve polysaccharide in plants. [GOC:ai];GO:0005978//glycogen biosynthetic process`biological_process`The chemical reactions and pathways resulting in the formation of glycogen, a polydisperse, highly branched glucan composed of chains of D-gluc…	K00975//glgC`glucose-1-phosphate adenylyltransferase [EC:2.7.7.27]	ko00500//Starch and sucrose metabolism`Metabolism`Carbohydrate metabolism;ko00520//Amino sugar and nucleotide sugar metabolism`Metabolism`Carbohydrate metabolism;ko01100//Metabolic pathways`Metabolism`Global and overview maps;ko01110//Biosynthesis of secondary metabolites`Metabolism`Global and overview maps;ko01250//Biosynthesis of nucleotide sugars`Metabolism`Global and overview maps	-	XP_028069049.1//glucose-1-phosphate adenylyltransferase large subunit, chloroplastic/amyloplastic-like`[Camellia sinensis]	PF00483.26//NTP_transferase`Nucleotidyl transferase	-	tr|A0A4S4EEN6|A0A4S4EEN6_CAMSI//Glucose-1-phosphate adenylyltransferase {ECO:0000256|RuleBase:RU362093} EC=2.7.7.27 {ECO:0000256|RuleBase:RU362093} ADP-glucose pyrophosphorylase {ECO:0000256|RuleBase:RU362093} OS=Camellia sinensis var. sinensis ORFNames=TEA_019656 {ECO:0000313|EMBL:THG14840.1} PE=3
Unigene27766	1311	0.92	0.81	1.75	2.7	2.67	3.49	S1	CK	25.4593	12.2235	18.8414	1.05892	0.503904	2.10144	0.0356022	0.305449	Up	-	-	-	-	-	-	-	-	-
Unigene27780	1310	23.87	14.73	17.3	5.44	8.88	9.83	S1	CK	128.978	342.503	235.741	-1.40985	0.279452	-5.04506	4.53383e-07	9.80517e-05	Down	-	-	-	-	-	-	-	-	-
Unigene27804	1309	27.08	7.8	13.04	4.97	2.24	5.49	S1	CK	15.6472	76.1132	45.8802	-2.27957	0.528129	-4.31632	1.58651e-05	0.00160276	Down	-	GO:0016021//integral component of membrane`cellular_component`The component of a membrane consisting of the gene products and protein complexes having at least some part of their peptide sequence embedded in the hydrophobic region of the membrane. [GOC:dos, GOC:go_curators];GO:0016760//cellulose synthase (UDP-forming) activity`molecular_function`Catalysis of the reaction: UDP-glucose + ((1,4)-bet…	K10999//CESA`cellulose synthase A [EC:2.4.1.12]	-	-	XP_028087990.1//cellulose synthase-like protein E1 isoform X1`[Camellia sinensis]	-	-	tr|A0A2R6RB26|A0A2R6RB26_ACTCC//Cellulose synthase-like protein {ECO:0000313|EMBL:PSS24753.1} OS=Actinidia chinensis var. chinensis (Chinese soft-hair kiwi) ORFNames=CEY00_Acc09670 {ECO:0000313|EMBL:PSS24753.1} PE=4
Unigene27960	1304	2.84	2.48	1.13	11.67	2.95	4.21	S1	CK	94.2076	33.1665	63.687	1.50933	0.646758	2.33368	0.0196124	0.219221	Up	-	GO:0005634//nucleus`cellular_component`A membrane-bounded organelle of eukaryotic cells in which chromosomes are housed and replicated. In most cells, the nucleus contains all of the cell's chromosomes except the organellar chromosomes, and is the site of RNA synthesis and processing. In some species, or in specialized cell types, RNA metabolism or DNA replication may be absent. [GOC:go_curators]…	K09264//K09264`MADS-box transcription factor, plant	-	-	GFZ09825.1//K-box region and MADS-box transcription factor family protein`[Actinidia rufa]	PF00319.21//SRF-TF`SRF-type transcription factor (DNA-binding and dimerisation domain)	M-type_MADS//http://planttfdb.gao-lab.org/family.php?fam=M-type_MADS;MIKC_MADS//http://planttfdb.gao-lab.org/family.php?fam=MIKC_MADS	tr|A0A7J0GGC3|A0A7J0GGC3_9ERIC//K-box region and MADS-box transcription factor family protein {ECO:0000313|EMBL:GFZ09825.1} OS=Actinidia rufa ORFNames=Acr_21g0004240 {ECO:0000313|EMBL:GFZ09825.1} PE=4
Unigene28027	1302	17.27	15.95	15.76	37.55	55.48	38.26	S1	CK	533.8	221.573	377.686	1.26878	0.226843	5.59322	2.229e-08	9.29684e-06	Up	-	GO:0016887//ATP hydrolysis activity`molecular_function`Catalysis of the reaction: ATP + H2O = ADP + H+ Pi. ATP hydrolysis is used in some reactions as an energy source, for example to catalyze a reaction or drive transport against a concentration gradient. [RHEA:13065];GO:0005524//ATP binding`molecular_function`Binding to ATP, adenosine 5'-triphosphate, a universally important coenzyme and enzyme…	K08900//BCS1`mitochondrial chaperone BCS1	-	-	XP_028113418.1//AAA-ATPase At3g50940-like`[Camellia sinensis]	PF14363.9//AAA_assoc`Domain associated at C-terminal with AAA;PF00004.32//AAA`ATPase family associated with various cellular activities (AAA)	-	tr|A0A7J7HJ06|A0A7J7HJ06_CAMSI//AAA domain-containing protein {ECO:0000259|SMART:SM00382} OS=Camellia sinensis (Tea) ORFNames=HYC85_010777 {ECO:0000313|EMBL:KAF5952833.1} PE=3
Unigene28042	1301	7.66	2.58	1.21	10.71	9.74	8.34	S1	CK	154.224	71.0959	112.66	1.11702	0.519135	2.15169	0.031422	0.288127	Up	-	-	-	-	-	-	-	-	-
Unigene28077	1299	5.35	3.34	2.81	8.62	4.84	18.34	S1	CK	77.7544	26.1201	51.9372	1.57511	0.578206	2.72413	0.00644711	0.118757	Up	-	-	-	-	-	THG18300.1//hypothetical protein TEA_021601`[Camellia sinensis var. sinensis]	-	-	tr|A0A4S4ENM6|A0A4S4ENM6_CAMSI//Uncharacterized protein {ECO:0000313|EMBL:THG18300.1} OS=Camellia sinensis var. sinensis ORFNames=TEA_021601 {ECO:0000313|EMBL:THG18300.1} PE=4
Unigene28091	1299	20.22	16.04	11.17	7.13	2.98	7.11	S1	CK	73.2906	223.503	148.397	-1.60568	0.378287	-4.2446	2.18986e-05	0.00203846	Down	-	GO:0046872//metal ion binding`molecular_function`Binding to a metal ion. [GOC:ai];GO:0003993//acid phosphatase activity`molecular_function`Catalysis of the reaction: an orthophosphoric monoester + H2O = an alcohol + phosphate, with an acid pH optimum. [EC:3.1.3.2]	K14379//ACP5`tartrate-resistant acid phosphatase type 5 [EC:3.1.3.2]	ko00740//Riboflavin metabolism`Metabolism`Metabolism of cofactors and vitamins;ko01100//Metabolic pathways`Metabolism`Global and overview maps	-	XP_028056573.1//purple acid phosphatase 17-like`[Camellia sinensis]	-	-	tr|A0A6P4ADB7|A0A6P4ADB7_ZIZJJ//Purple acid phosphatase {ECO:0000256|PIRNR:PIRNR000898} EC=3.1.3.2 {ECO:0000256|PIRNR:PIRNR000898} OS=Ziziphus jujuba (Chinese jujube) (Ziziphus sativa) Name=LOC107419438 {ECO:0000313|RefSeq:XP_015883679.1} PE=3
Unigene28153	1296	3.84	1.97	1.6	3.02	0.29	2.75	S1	CK	16.7955	51.8197	34.3076	-1.61953	0.579711	-2.79368	0.00521116	0.104495	Down	-	GO:0006004//fucose metabolic process`biological_process`The chemical reactions and pathways involving fucose, or 6-deoxygalactose, which has two enantiomers, D-fucose and L-fucose. [ISBN:0198506732];GO:0009875//pollen-pistil interaction`biological_process`The interaction between a pollen grain and pistil. [PMID:27899537];GO:0016021//integral component of membrane`cellular_component`The component …	K03691//POFUT`peptide-O-fucosyltransferase [EC:2.4.1.221]	ko00514//Other types of O-glycan biosynthesis`Metabolism`Glycan biosynthesis and metabolism	-	PSS11128.1//GDP-fucose protein like`[Actinidia chinensis var. chinensis]	PF10250.12//O-FucT`GDP-fucose protein O-fucosyltransferase	-	tr|A0A2R6QMH8|A0A2R6QMH8_ACTCC//O-fucosyltransferase family protein {ECO:0000256|ARBA:ARBA00019955} OS=Actinidia chinensis var. chinensis (Chinese soft-hair kiwi) ORFNames=CEY00_Acc15402 {ECO:0000313|EMBL:PSS11128.1} PE=3
Unigene28205	1294	9.21	9.04	5.31	1.55	1.04	3.96	S1	CK	37.1145	137.382	87.2481	-1.8838	0.495206	-3.80408	0.000142333	0.00846568	Down	-	GO:0003700//DNA-binding transcription factor activity`molecular_function`A transcription regulator activity that modulates transcription of gene sets via selective and non-covalent binding to a specific double-stranded genomic DNA sequence (sometimes referred to as a motif) within a cis-regulatory region. Regulatory regions include promoters (proximal and distal) and enhancers. Genes are transcri…	-	-	-	KAF5932338.1//hypothetical protein HYC85_028509`[Camellia sinensis]	-	-	tr|A0A5B9Y1Q7|A0A5B9Y1Q7_CAMSI//SHINE {ECO:0000313|EMBL:QEH60877.1} OS=Camellia sinensis (Tea) ORFNames=HYC85_028509 {ECO:0000313|EMBL:KAF5932338.1} PE=2
Unigene28209	1294	7.56	1.73	4.42	10.67	10.3	13.41	S1	CK	113.265	54.985	84.1248	1.03795	0.465578	2.22939	0.0257881	0.257441	Up	-	-	-	-	-	KAF5956682.1//hypothetical protein HYC85_003907`[Camellia sinensis]	PF13963.9//Transpos_assoc`Transposase-associated domain	-	tr|A0A7J7HUZ0|A0A7J7HUZ0_CAMSI//Transpos_assoc domain-containing protein {ECO:0000259|Pfam:PF13963} OS=Camellia sinensis (Tea) ORFNames=HYC85_003907 {ECO:0000313|EMBL:KAF5956682.1} PE=4
Unigene2822	4045	2.46	2.46	5.71	9.64	8.11	9.11	S1	CK	395.125	171.583	283.354	1.20243	0.315291	3.81372	0.000136889	0.00824042	Up	-	GO:0004252//serine-type endopeptidase activity`molecular_function`Catalysis of the hydrolysis of internal, alpha-peptide bonds in a polypeptide chain by a catalytic mechanism that involves a catalytic triad consisting of a serine nucleophile that is activated by a proton relay involving an acidic residue (e.g. aspartate or glutamate) and a basic residue (usually histidine). [GOC:mah, https://www.…	K25898//CRSP`CO(2)-response secreted protease	-	-	XP_028059336.1//subtilisin-like protease SBT3.9`[Camellia sinensis]	PF17766.4//fn3_6`Fibronectin type-III domain	-	tr|A0A2R6RHI0|A0A2R6RHI0_ACTCC//Subtilisin-like protease {ECO:0000313|EMBL:PSS29469.1} OS=Actinidia chinensis var. chinensis (Chinese soft-hair kiwi) ORFNames=CEY00_Acc07085 {ECO:0000313|EMBL:PSS29469.1} PE=3
Unigene28434	1287	7.88	2.3	5.72	1.61	2.31	3.06	S1	CK	36.8319	88.0269	62.4294	-1.25948	0.446438	-2.82118	0.00478475	0.098675	Down	-	-	K14488//SAUR`SAUR family protein	ko04075//Plant hormone signal transduction`Environmental Information Processing`Signal transduction	-	KAG5538613.1//hypothetical protein RHGRI_019244`[Rhododendron griersonianum]	PF02519.17//Auxin_inducible`Auxin responsive protein	-	tr|A0A834LIL0|A0A834LIL0_RHOSS//Uncharacterized protein {ECO:0000313|EMBL:KAF7137706.1} OS=Rhododendron simsii (Sims's rhododendron) ORFNames=RHSIM_Rhsim07G0030100 {ECO:0000313|EMBL:KAF7137706.1} PE=3
Unigene28452	1286	4.86	3.74	3.63	2.27	1.71	2.12	S1	CK	39.9516	85.0396	62.4956	-1.08824	0.302524	-3.59719	0.000321674	0.0154722	Down	-	-	-	-	-	-	-	-	-
Unigene28468	1285	1.92	0.83	0.98	0.3	0	0.35	S1	CK	4.06772	25.5814	14.8245	-2.63502	0.817483	-3.22333	0.0012671	0.0407425	Down	-	-	-	-	-	-	-	-	-
Unigene28515	1283	3.29	0	6.73	0	0	0	S1	CK	0	50.7644	25.3822	-8.15192	3.90855	-2.08566	0.0370094	0.311122	Down	-	-	-	-	-	XP_028062697.1//uncharacterized protein LOC114266008 isoform X1`[Camellia sinensis]	-	-	tr|A0A7J7FYC7|A0A7J7FYC7_CAMSI//DUF4218 domain-containing protein {ECO:0000259|Pfam:PF13960} OS=Camellia sinensis (Tea) ORFNames=HYC85_028167 {ECO:0000313|EMBL:KAF5931996.1} PE=4
Unigene28538	1283	2.63	1.34	1.75	1.29	0.35	1.21	S1	CK	18.0737	38.7479	28.4108	-1.09536	0.544182	-2.01286	0.0441298	0.341351	Down	-	-	-	-	-	-	-	-	-
Unigene28631	1279	10.22	18.71	6.06	20.79	65.12	20.86	S1	CK	575.313	207.598	391.456	1.47111	0.564581	2.60566	0.00916981	0.144324	Up	-	-	K01757//STR1`strictosidine synthase [EC:4.3.3.2]	ko00901//Indole alkaloid biosynthesis`Metabolism`Biosynthesis of other secondary metabolites;ko01100//Metabolic pathways`Metabolism`Global and overview maps;ko01110//Biosynthesis of secondary metabolites`Metabolism`Global and overview maps	-	KAH7852783.1//hypothetical protein Vadar_029152`[Vaccinium darrowii]	PF03088.19//Str_synth`Strictosidine synthase	-	tr|A0A834HB57|A0A834HB57_RHOSS//Str_synth domain-containing protein {ECO:0000259|Pfam:PF03088} OS=Rhododendron simsii (Sims's rhododendron) ORFNames=RHSIM_Rhsim02G0069200 {ECO:0000313|EMBL:KAF7149883.1} PE=3
Unigene28680	1278	51.25	21.19	17.82	14.79	11.4	28.96	S1	CK	68.3226	149.51	108.916	-1.12674	0.327065	-3.44501	0.000571037	0.0235127	Down	-	-	-	-	-	-	-	-	-
Unigene28725	1276	6.49	6.73	4.36	3.13	2.02	4.37	S1	CK	39.846	93.7553	66.8007	-1.23754	0.361006	-3.42805	0.00060794	0.024652	Down	-	GO:0005783//endoplasmic reticulum`cellular_component`The irregular network of unit membranes, visible only by electron microscopy, that occurs in the cytoplasm of many eukaryotic cells. The membranes form a complex meshwork of tubular channels, which are often expanded into slitlike cavities called cisternae. The ER takes two forms, rough (or granular), with ribosomes adhering to the outer surfac…	K10666//RNF5`E3 ubiquitin-protein ligase RNF5 [EC:2.3.2.27]	ko04141//Protein processing in endoplasmic reticulum`Genetic Information Processing`Folding, sorting and degradation	-	KAA8526391.1//hypothetical protein F0562_008406`[Nyssa sinensis]	PF13920.9//zf-C3HC4_3`Zinc finger, C3HC4 type (RING finger);PF13923.9//zf-C3HC4_2`Zinc finger, C3HC4 type (RING finger);PF13445.9//zf-RING_UBOX`RING-type zinc-finger;PF00097.28//zf-C3HC4`Zinc finger, C3HC4 type (RING finger);PF14634.9//zf-RING_5`zinc-RING finger domain	-	tr|A0A5B6ZKV0|A0A5B6ZKV0_DAVIN//RING-type E3 ubiquitin transferase {ECO:0000256|ARBA:ARBA00012483} EC=2.3.2.27 {ECO:0000256|ARBA:ARBA00012483} OS=Davidia involucrata (Dove tree) ORFNames=Din_014533 {ECO:0000313|EMBL:MPA45092.1} PE=4
Unigene28777	1275	24.33	6.43	5.26	4.58	1.55	5.35	S1	CK	67.5859	225.839	146.713	-1.7394	0.594714	-2.92478	0.00344704	0.0788713	Down	-	-	-	-	-	-	-	-	-
Unigene28778	1274	2.24	3.05	1.55	5.09	5.69	4.67	S1	CK	100.106	47.8255	73.966	1.0707	0.370035	2.89351	0.00380965	0.0849057	Up	-	GO:0005634//nucleus`cellular_component`A membrane-bounded organelle of eukaryotic cells in which chromosomes are housed and replicated. In most cells, the nucleus contains all of the cell's chromosomes except the organellar chromosomes, and is the site of RNA synthesis and processing. In some species, or in specialized cell types, RNA metabolism or DNA replication may be absent. [GOC:go_curators]	-	-	-	GFZ15094.1//E2F target protein 1`[Actinidia rufa]	-	-	tr|A0A7J0GX17|A0A7J0GX17_9ERIC//E2F target protein 1 {ECO:0000313|EMBL:GFZ15094.1} OS=Actinidia rufa ORFNames=Acr_24g0012840 {ECO:0000313|EMBL:GFZ15094.1} PE=4
Unigene28839	1272	12.6	20.3	19.41	3.98	1.42	10.2	S1	CK	49.2122	202.161	125.687	-2.03485	0.541624	-3.75695	0.000171998	0.00967566	Down	-	-	-	-	-	-	-	-	-
Unigene28846	1272	3.44	5.66	3.89	2.15	1.33	3.18	S1	CK	23.5839	53.2358	38.4099	-1.16674	0.479153	-2.43501	0.0148916	0.188295	Down	-	-	-	-	-	ONK71474.1//uncharacterized protein A4U43_C04F9030`[Asparagus officinalis]	-	-	tr|A0A5P1F028|A0A5P1F028_ASPOF//Uncharacterized protein {ECO:0000313|EMBL:ONK71474.1} OS=Asparagus officinalis (Garden asparagus) ORFNames=A4U43_C04F9030 {ECO:0000313|EMBL:ONK71474.1} PE=4
Unigene28849	1272	4.09	4.95	3.09	2.27	2.67	0.89	S1	CK	19.7132	45.547	32.6301	-1.21108	0.534592	-2.26542	0.0234869	0.243183	Down	-	GO:0016491//oxidoreductase activity`molecular_function`Catalysis of an oxidation-reduction (redox) reaction, a reversible chemical reaction in which the oxidation state of an atom or atoms within a molecule is altered. One substrate acts as a hydrogen or electron donor and becomes oxidized, while the other acts as hydrogen or electron acceptor and becomes reduced. [GOC:go_curators]	K15095//E1.1.1.208`(+)-neomenthol dehydrogenase [EC:1.1.1.208]	ko00902//Monoterpenoid biosynthesis`Metabolism`Metabolism of terpenoids and polyketides;ko01110//Biosynthesis of secondary metabolites`Metabolism`Global and overview maps	-	KAF5945042.1//hypothetical protein HYC85_015270`[Camellia sinensis]	-	-	tr|A0A7J7GW83|A0A7J7GW83_CAMSI//Uncharacterized protein {ECO:0000313|EMBL:KAF5945042.1} OS=Camellia sinensis (Tea) ORFNames=HYC85_015270 {ECO:0000313|EMBL:KAF5945042.1} PE=3
Unigene28979	1267	16.39	2.75	9.64	4.09	1.94	4.44	S1	CK	8.61347	27.787	18.2002	-1.6891	0.72466	-2.33089	0.019759	0.220437	Down	-	-	-	-	-	-	-	-	-
Unigene28995	1267	1.16	2.11	1.92	3.48	2.07	4.22	S1	CK	41.8507	20.2309	31.0408	1.05591	0.447033	2.36204	0.0181746	0.210901	Up	-	GO:0016021//integral component of membrane`cellular_component`The component of a membrane consisting of the gene products and protein complexes having at least some part of their peptide sequence embedded in the hydrophobic region of the membrane. [GOC:dos, GOC:go_curators];GO:0006865//amino acid transport`biological_process`The directed movement of amino acids, organic acids containing one or mo…	K13946//AUX1, LAX`auxin influx carrier (AUX1 LAX family)	ko04075//Plant hormone signal transduction`Environmental Information Processing`Signal transduction	-	KAF5959707.1//hypothetical protein HYC85_000916`[Camellia sinensis]	-	-	tr|A0A7J7I500|A0A7J7I500_CAMSI//Aa_trans domain-containing protein {ECO:0000259|Pfam:PF01490} OS=Camellia sinensis (Tea) ORFNames=HYC85_000916 {ECO:0000313|EMBL:KAF5959707.1} PE=4
Unigene29053	1264	3.19	3.05	4.04	10.13	3.73	10.58	S1	CK	88.7147	40.4133	64.564	1.13632	0.421343	2.69689	0.00699903	0.125163	Up	-	-	-	-	-	-	-	-	-
Unigene29100	1263	22.6	14.09	32.39	56.51	52.18	54.45	S1	CK	737.378	321.965	529.672	1.19416	0.25771	4.63376	3.59088e-06	0.000485367	Up	-	-	-	-	-	-	-	-	-
Unigene2914	4012	5.72	4.45	3.87	3.38	1.43	2.3	S1	CK	76.5825	160.32	118.451	-1.06287	0.308722	-3.44281	0.000575708	0.0236253	Down	-	GO:0005975//carbohydrate metabolic process`biological_process`The chemical reactions and pathways involving carbohydrates, any of a group of organic compounds based of the general formula Cx(H2O)y. Includes the formation of carbohydrate derivatives by the addition of a carbohydrate residue to another molecule. [GOC:mah, ISBN:0198506732];GO:0030246//carbohydrate binding`molecular_function`Binding …	K15922//yihQ`sulfoquinovosidase [EC:3.2.1.199]	-	-	XP_028072067.1//uncharacterized protein LOC114274357`[Camellia sinensis]	PF01055.29//Glyco_hydro_31`Glycosyl hydrolases family 31	-	tr|A0A4S4EJC7|A0A4S4EJC7_CAMSI//Uncharacterized protein {ECO:0000313|EMBL:THG16085.1} OS=Camellia sinensis var. sinensis ORFNames=TEA_014807 {ECO:0000313|EMBL:THG16085.1} PE=3
Unigene29187	1260	14.81	6.17	11.82	4.32	3.5	6.27	S1	CK	81.1309	202.333	141.732	-1.31827	0.347135	-3.79757	0.000146124	0.00863611	Down	-	GO:0004386//helicase activity`molecular_function`Catalysis of the reaction: ATP + H2O = ADP + phosphate, to drive the unwinding of a DNA or RNA helix. [GOC:jl]	-	-	-	PSS32954.1//Regulator of telomere elongation helicase`[Actinidia chinensis var. chinensis]	-	-	tr|A0A2R6RSF1|A0A2R6RSF1_ACTCC//Regulator of telomere elongation helicase {ECO:0000313|EMBL:PSS32954.1} OS=Actinidia chinensis var. chinensis (Chinese soft-hair kiwi) ORFNames=CEY00_Acc03250 {ECO:0000313|EMBL:PSS32954.1} PE=4
Unigene29217	1259	0.4	0.9	0.15	1.17	3.77	1.37	S1	CK	41.5372	10.2791	25.9081	2.02545	0.771936	2.62386	0.00869388	0.140527	Up	-	GO:0020037//heme binding`molecular_function`Binding to a heme, a compound composed of iron complexed in a porphyrin (tetrapyrrole) ring. [GOC:ai];GO:0006979//response to oxidative stress`biological_process`Any process that results in a change in state or activity of a cell or an organism (in terms of movement, secretion, enzyme production, gene expression, etc.) as a result of oxidative stress, a…	K00430//E1.11.1.7`peroxidase [EC:1.11.1.7]	ko00940//Phenylpropanoid biosynthesis`Metabolism`Biosynthesis of other secondary metabolites;ko01100//Metabolic pathways`Metabolism`Global and overview maps;ko01110//Biosynthesis of secondary metabolites`Metabolism`Global and overview maps	-	XP_028122046.1//peroxidase 5-like`[Camellia sinensis]	PF00141.26//peroxidase`Peroxidase	-	tr|A0A4S4CZW8|A0A4S4CZW8_CAMSI//Peroxidase {ECO:0000256|ARBA:ARBA00012313, ECO:0000256|RuleBase:RU362060} EC=1.11.1.7 {ECO:0000256|ARBA:ARBA00012313, ECO:0000256|RuleBase:RU362060} OS=Camellia sinensis var. sinensis ORFNames=TEA_009894 {ECO:0000313|EMBL:THF95257.1} PE=3
Unigene29285	1257	7.17	8.38	7.21	2.3	0.32	2.69	S1	CK	32.4196	90.393	61.4063	-1.47496	0.615435	-2.39662	0.0165471	0.199145	Down	-	-	-	-	-	-	-	-	-
Unigene29308	1256	4.85	3.3	2.88	1.37	1.36	1.62	S1	CK	27.7815	74.4584	51.1199	-1.42217	0.360814	-3.94155	8.09553e-05	0.00549707	Down	-	-	-	-	-	-	-	-	-
Unigene29312	1256	2.11	2.18	1.44	1.06	0.81	0.82	S1	CK	5.55545	23.606	14.5807	-2.0932	0.653669	-3.20224	0.00136365	0.04249	Down	-	-	-	-	-	-	-	-	-
Unigene29332	1255	18.09	7.69	7.97	1	1.12	2.28	S1	CK	16.3514	131.667	74.0092	-3.00682	0.489533	-6.14223	8.13724e-10	5.16467e-07	Down	-	-	-	-	-	-	-	-	-
Unigene29415	1253	2.93	0.1	1.7	0	0.15	0	S1	CK	1.0357	30.1269	15.5813	-4.91542	1.37189	-3.58294	0.000339751	0.0161029	Down	-	-	-	-	-	-	-	-	-
Unigene29418	1253	0.41	0.5	0.05	1.22	1.01	0.87	S1	CK	19.7545	6.65973	13.2071	1.58316	0.758965	2.08595	0.0369832	0.311068	Up	-	GO:0006355//regulation of transcription, DNA-templated`biological_process`Any process that modulates the frequency, rate or extent of cellular DNA-templated transcription. [GOC:go_curators, GOC:txnOH];GO:0005634//nucleus`cellular_component`A membrane-bounded organelle of eukaryotic cells in which chromosomes are housed and replicated. In most cells, the nucleus contains all of the cell's chromoso…	-	-	-	KAA8540088.1//hypothetical protein F0562_026780`[Nyssa sinensis]	PF08879.13//WRC`WRC	GRF//http://planttfdb.gao-lab.org/family.php?fam=GRF	tr|A0A5J5BBQ7|A0A5J5BBQ7_9ASTE//Growth-regulating factor {ECO:0000256|RuleBase:RU367127} OS=Nyssa sinensis ORFNames=F0562_026780 {ECO:0000313|EMBL:KAA8540088.1} PE=3
Unigene29420	1252	1.37	0.7	1.17	0.36	0.25	0.25	S1	CK	5.48699	21.5072	13.4971	-1.97362	0.627686	-3.14427	0.001665	0.0482256	Down	-	-	-	-	-	XP_022891832.1//uncharacterized protein LOC111406675`[Olea europaea var. sylvestris]	-	-	tr|A0A200QAG1|A0A200QAG1_9MAGN//Uncharacterized protein {ECO:0000313|EMBL:OVA07488.1} OS=Macleaya cordata ORFNames=BVC80_8177g4 {ECO:0000313|EMBL:OVA07488.1} PE=4
Unigene29483	1250	0.97	4.32	1.98	0.77	1.27	0.56	S1	CK	16.7786	50.8105	33.7945	-1.59933	0.665889	-2.4018	0.0163146	0.197725	Down	-	-	-	-	-	KAF5951008.1//hypothetical protein HYC85_013001`[Camellia sinensis]	PF11250.11//FAF`Fantastic Four meristem regulator	-	tr|A0A7J7HGC6|A0A7J7HGC6_CAMSI//Uncharacterized protein {ECO:0000313|EMBL:KAF5951008.1} OS=Camellia sinensis (Tea) ORFNames=HYC85_013001 {ECO:0000313|EMBL:KAF5951008.1} PE=3
Unigene2949	3997	29.43	11.46	16.34	5.62	5.28	6.8	S1	CK	167.693	556.7	362.197	-1.73134	0.321297	-5.38858	7.10153e-08	2.05283e-05	Down	-	-	K14270//ACS10_12`aminotransferase	-	-	KAF7137270.1//hypothetical protein RHSIM_Rhsim07G0098100`[Rhododendron simsii]	PF00155.24//Aminotran_1_2`Aminotransferase class I and II	-	tr|A0A834LIE8|A0A834LIE8_RHOSS//Aminotran_1_2 domain-containing protein {ECO:0000259|Pfam:PF00155} OS=Rhododendron simsii (Sims's rhododendron) ORFNames=RHSIM_Rhsim07G0099200 {ECO:0000313|EMBL:KAF7137481.1} PE=3
Unigene29535	1249	10.95	5.76	7.3	3.24	1.45	3.23	S1	CK	25.8404	84.2953	55.0678	-1.70192	0.411381	-4.13709	3.51737e-05	0.00281376	Down	-	-	-	-	-	-	-	-	-
Unigene29619	1246	7.24	5.23	3.65	1.26	1.97	1.12	S1	CK	10.5026	40.6095	25.556	-1.95914	0.533541	-3.67196	0.000240696	0.0125489	Down	-	GO:0046872//metal ion binding`molecular_function`Binding to a metal ion. [GOC:ai]	K25840//AIRP2`E3 ubiquitin-protein ligase AIRP2 [EC:2.3.2.27]	-	-	KAF5940956.1//hypothetical protein HYC85_022123`[Camellia sinensis]	PF00097.28//zf-C3HC4`Zinc finger, C3HC4 type (RING finger)	-	tr|A0A7J7GNC6|A0A7J7GNC6_CAMSI//RING-type domain-containing protein {ECO:0000259|PROSITE:PS50089} OS=Camellia sinensis (Tea) ORFNames=HYC85_022123 {ECO:0000313|EMBL:KAF5940956.1} PE=4
Unigene29622	1246	10.05	0.77	2.86	1.77	0.52	1.64	S1	CK	20.0164	73.1295	46.573	-1.86822	0.78988	-2.36519	0.0180206	0.210116	Down	-	GO:0016787//hydrolase activity`molecular_function`Catalysis of the hydrolysis of various bonds, e.g. C-O, C-N, C-C, phosphoric anhydride bonds, etc. Hydrolase is the systematic name for any enzyme of EC class 3. [ISBN:0198506732]	K14493//GID1`gibberellin receptor GID1 [EC:3.-.-.-]	ko04075//Plant hormone signal transduction`Environmental Information Processing`Signal transduction	-	THG15837.1//hypothetical protein TEA_023860`[Camellia sinensis var. sinensis]	PF07859.16//Abhydrolase_3`alpha/beta hydrolase fold	-	tr|A0A4V3WPC6|A0A4V3WPC6_CAMSI//Abhydrolase_3 domain-containing protein {ECO:0000259|Pfam:PF07859} OS=Camellia sinensis var. sinensis ORFNames=TEA_023860 {ECO:0000313|EMBL:THG15837.1} PE=3
Unigene29644	1245	42.55	8.36	6.27	50.9	31.48	39.81	S1	CK	168.049	70.4247	119.237	1.25335	0.607698	2.06245	0.0391645	0.321548	Up	-	GO:0006952//defense response`biological_process`Reactions, triggered in response to the presence of a foreign body or the occurrence of an injury, which result in restriction of damage to the organism attacked or prevention/recovery from the infection caused by the attack. [GOC:go_curators];GO:0043531//ADP binding`molecular_function`Binding to ADP, adenosine 5'-diphosphate. [GOC:jl]	K13457//RPM1, RPS3`disease resistance protein RPM1	ko04626//Plant-pathogen interaction`Organismal Systems`Environmental adaptation	-	XP_028064159.1//probable disease resistance protein At1g58602 isoform X1`[Camellia sinensis]	PF00931.25//NB-ARC`NB-ARC domain	-	tr|A0A4S4E7L1|A0A4S4E7L1_CAMSI//Uncharacterized protein {ECO:0000313|EMBL:THG12051.1} OS=Camellia sinensis var. sinensis ORFNames=TEA_017424 {ECO:0000313|EMBL:THG12051.1} PE=4
Unigene29678	1244	2.97	1.21	1.53	1.13	0.61	1.18	S1	CK	18.2284	37.6512	27.9398	-1.04505	0.506784	-2.06211	0.0391968	0.321548	Down	-	-	-	-	-	-	-	-	-
Unigene2969	3987	4.22	0.02	1.65	0	0	0.02	S1	CK	0.311003	92.2016	46.2563	-8.05132	2.26024	-3.56216	0.000367822	0.0172098	Down	-	GO:0004176//ATP-dependent peptidase activity`molecular_function`Catalysis of the hydrolysis of peptide bonds, driven by ATP hydrolysis. [GOC:mah];GO:0009536//plastid`cellular_component`Any member of a family of organelles found in the cytoplasm of plants and some protists, which are membrane-bounded and contain DNA. Plant plastids develop from a common type, the proplastid. [GOC:jl, ISBN:01985476…	K03798//ftsH, hflB`cell division protease FtsH [EC:3.4.24.-]	-	-	THG16311.1//hypothetical protein TEA_022575`[Camellia sinensis var. sinensis]	PF17862.4//AAA_lid_3`AAA+ lid domain;PF01434.21//Peptidase_M41`Peptidase family M41	-	tr|A0A4S4EIG6|A0A4S4EIG6_CAMSI//AAA domain-containing protein {ECO:0000259|SMART:SM00382} OS=Camellia sinensis var. sinensis ORFNames=TEA_022575 {ECO:0000313|EMBL:THG16311.1} PE=3
Unigene29705	1243	0.67	2.01	1.26	0.41	0.56	0.73	S1	CK	10.6725	26.5264	18.5995	-1.30812	0.631278	-2.07217	0.0382494	0.316982	Down	-	-	-	-	-	-	-	-	-
Unigene29710	1243	6.25	0.52	2.02	0	0.29	0.11	S1	CK	0.656235	42.5954	21.6258	-6.03707	1.45066	-4.16161	3.16009e-05	0.00260218	Down	-	GO:0016021//integral component of membrane`cellular_component`The component of a membrane consisting of the gene products and protein complexes having at least some part of their peptide sequence embedded in the hydrophobic region of the membrane. [GOC:dos, GOC:go_curators]	K13466//EIX1_2`EIX receptor 1/2	ko04626//Plant-pathogen interaction`Organismal Systems`Environmental adaptation	-	XP_028080591.1//receptor-like protein 18`[Camellia sinensis]	PF13855.9//LRR_8`Leucine rich repeat	-	tr|A0A5B6ZF83|A0A5B6ZF83_DAVIN//Uncharacterized protein {ECO:0000313|EMBL:MPA42378.1} Fragment OS=Davidia involucrata (Dove tree) ORFNames=Din_011819 {ECO:0000313|EMBL:MPA42378.1} PE=3
Unigene29721	1243	0.42	0.29	0	4.01	0.54	1.96	S1	CK	18.6177	2.42504	10.5214	2.95519	1.07141	2.75823	0.00581144	0.111699	Up	-	GO:0016021//integral component of membrane`cellular_component`The component of a membrane consisting of the gene products and protein complexes having at least some part of their peptide sequence embedded in the hydrophobic region of the membrane. [GOC:dos, GOC:go_curators];GO:0008270//zinc ion binding`molecular_function`Binding to a zinc ion (Zn). [GOC:ai]	-	-	-	XP_028052983.1//uncharacterized protein LOC114257426 isoform X2`[Camellia sinensis]	-	-	tr|A0A7J7GFY6|A0A7J7GFY6_CAMSI//GRF-type domain-containing protein {ECO:0000259|Pfam:PF06839} OS=Camellia sinensis (Tea) ORFNames=HYC85_023929 {ECO:0000313|EMBL:KAF5939670.1} PE=4
Unigene2975	3984	33.6	25.63	33.57	14.59	15.06	13.42	S1	CK	547.138	1152.91	850.022	-1.07532	0.14068	-7.64371	2.11054e-14	7.70241e-11	Down	-	GO:0016021//integral component of membrane`cellular_component`The component of a membrane consisting of the gene products and protein complexes having at least some part of their peptide sequence embedded in the hydrophobic region of the membrane. [GOC:dos, GOC:go_curators];GO:0015204//urea transmembrane transporter activity`molecular_function`Enables the transfer of urea from one side of a membr…	K20989//DUR3`urea-proton symporter	-	-	XP_028082466.1//urea-proton symporter DUR3-like isoform X2`[Camellia sinensis]	PF00474.20//SSF`Sodium:solute symporter family	-	tr|A0A5J4ZRN1|A0A5J4ZRN1_9ASTE//Uncharacterized protein {ECO:0000313|EMBL:KAA8521090.1} OS=Nyssa sinensis ORFNames=F0562_011757 {ECO:0000313|EMBL:KAA8521090.1} PE=3
Unigene29790	1241	78.34	5.55	25.52	5.8	5.91	14.91	S1	CK	66.8308	476.084	271.457	-2.83235	1.03541	-2.73549	0.00622881	0.116204	Down	-	GO:0016021//integral component of membrane`cellular_component`The component of a membrane consisting of the gene products and protein complexes having at least some part of their peptide sequence embedded in the hydrophobic region of the membrane. [GOC:dos, GOC:go_curators];GO:0022857//transmembrane transporter activity`molecular_function`Enables the transfer of a substance, usually a specific su…	K14638//SLC15A3_4, PHT, NPF8`solute carrier family 15 (peptide/histidine transporter), member 3/4	-	KOG1237//H+/oligopeptide symporter`Amino acid transport and metabolism`[E]	XP_017984278.1//PREDICTED: putative protein NRT1/ PTR FAMILY 2.2`[Theobroma cacao]	-	-	tr|A0A061FP98|A0A061FP98_THECC//Nitrate excretion transporter 1, putative {ECO:0000313|EMBL:EOY18512.1} OS=Theobroma cacao (Cacao) (Cocoa) ORFNames=TCM_043054 {ECO:0000313|EMBL:EOY18512.1} PE=3
Unigene29825	1240	1.33	0.41	1.11	2.82	1.38	2.48	S1	CK	41.5808	18.6271	30.104	1.15196	0.513801	2.24204	0.0249588	0.253037	Up	-	-	-	-	-	-	-	-	-
Unigene29870	1238	3.55	3.19	5.53	1.54	2.2	2.64	S1	CK	13.2112	40.6258	26.9185	-1.62349	0.548201	-2.96148	0.00306163	0.0725547	Down	-	GO:0005506//iron ion binding`molecular_function`Binding to an iron (Fe) ion. [GOC:ai];GO:0016705//oxidoreductase activity, acting on paired donors, with incorporation or reduction of molecular oxygen`molecular_function`Catalysis of an oxidation-reduction (redox) reaction in which hydrogen or electrons are transferred from each of two donors, and molecular oxygen is reduced or incorporated into a …	K20617//CYP71A`cytochrome P450 family 71 subfamily A	-	-	XP_028095391.1//cytochrome P450 71A1-like`[Camellia sinensis]	PF00067.25//p450`Cytochrome P450	-	tr|A0A4S4DUM7|A0A4S4DUM7_CAMSI//Uncharacterized protein {ECO:0000313|EMBL:THG06992.1} OS=Camellia sinensis var. sinensis ORFNames=TEA_022907 {ECO:0000313|EMBL:THG06992.1} PE=3
Unigene29872	1238	2.85	0.85	2.53	0.44	0.72	0.5	S1	CK	7.61862	25.1982	16.4084	-1.74097	0.733854	-2.37237	0.0176744	0.207951	Down	-	-	-	-	-	-	-	-	-
Unigene29875	1238	16.87	1.78	5.91	2.95	2.05	2.12	S1	CK	44.522	157.796	101.159	-1.82636	0.625701	-2.9189	0.00351272	0.0797851	Down	-	GO:0003824//catalytic activity`molecular_function`Catalysis of a biochemical reaction at physiological temperatures. In biologically catalyzed reactions, the reactants are known as substrates, and the catalysts are naturally occurring macromolecular substances known as enzymes. Enzymes possess specific binding sites for substrates, and are usually composed wholly or largely of protein, but RNA th…	K13265//VR`vestitone reductase [EC:1.1.1.348]	ko00943//Isoflavonoid biosynthesis`Metabolism`Biosynthesis of other secondary metabolites;ko01100//Metabolic pathways`Metabolism`Global and overview maps;ko01110//Biosynthesis of secondary metabolites`Metabolism`Global and overview maps	-	KAF5946398.1//hypothetical protein HYC85_016626`[Camellia sinensis]	PF01370.24//Epimerase`NAD dependent epimerase/dehydratase family;PF01073.22//3Beta_HSD`3-beta hydroxysteroid dehydrogenase/isomerase family;PF07993.15//NAD_binding_4`Male sterility protein;PF16363.8//GDP_Man_Dehyd`GDP-mannose 4,6 dehydratase;PF13460.9//NAD_binding_10`NAD(P)H-binding	-	tr|A0A7J7H3V6|A0A7J7H3V6_CAMSI//Epimerase domain-containing protein {ECO:0000259|Pfam:PF01370} OS=Camellia sinensis (Tea) ORFNames=HYC85_016626 {ECO:0000313|EMBL:KAF5946398.1} PE=4
Unigene29888	1238	1.59	0.22	0	3.13	5.25	1.85	S1	CK	56.7227	10.3347	33.5287	2.4516	0.977206	2.50878	0.0121149	0.167952	Up	-	GO:0005840//ribosome`cellular_component`An intracellular organelle, about 200 A in diameter, consisting of RNA and protein. It is the site of protein biosynthesis resulting from translation of messenger RNA (mRNA). It consists of two subunits, one large and one small, each containing only protein and RNA. Both the ribosome and its subunits are characterized by their sedimentation coefficients, ex…	K02947//RP-S10e, RPS10`small subunit ribosomal protein S10e	ko03010//Ribosome`Genetic Information Processing`Translation	-	PKI45060.1//hypothetical protein CRG98_034549`[Punica granatum]	PF03501.18//S10_plectin`Plectin/S10 domain	-	tr|A0A4D8Z0Z1|A0A4D8Z0Z1_SALSN//Small subunit ribosomal protein S10e {ECO:0000313|EMBL:TEY26229.1} OS=Salvia splendens (Scarlet sage) ORFNames=Saspl_032230 {ECO:0000313|EMBL:TEY26229.1} PE=4
Unigene29987	1235	3.22	1.12	3.04	8.89	6.07	5.86	S1	CK	125.383	44.6746	85.0287	1.48293	0.380593	3.89636	9.76506e-05	0.00634968	Up	-	GO:0046423//allene-oxide cyclase activity`molecular_function`Catalysis of the reaction: (9Z,13S,15Z)-12,13-epoxyoctadeca-9,11,15-trienoate = (15Z)-12-oxophyto-10,15-dienoate. [EC:5.3.99.6, RHEA:22592];GO:0009695//jasmonic acid biosynthetic process`biological_process`The chemical reactions and pathways resulting in the formation of jasmonic acid, a fatty acid derivative. [ISBN:0387969845];GO:00095…	K10525//AOC`allene oxide cyclase [EC:5.3.99.6]	ko00592//alpha-Linolenic acid metabolism`Metabolism`Lipid metabolism;ko01100//Metabolic pathways`Metabolism`Global and overview maps;ko01110//Biosynthesis of secondary metabolites`Metabolism`Global and overview maps	-	XP_028084508.1//allene oxide cyclase, chloroplastic-like`[Camellia sinensis]	PF06351.14//Allene_ox_cyc`Allene oxide cyclase	-	tr|A0A4S4DVW5|A0A4S4DVW5_CAMSI//Allene-oxide cyclase {ECO:0000256|ARBA:ARBA00012209} EC=5.3.99.6 {ECO:0000256|ARBA:ARBA00012209} OS=Camellia sinensis var. sinensis ORFNames=TEA_010257 {ECO:0000313|EMBL:THG07471.1} PE=3
Unigene29989	1234	9.65	3.91	6.66	2.32	1.09	3.74	S1	CK	23.1826	68.4616	45.8221	-1.5583	0.487776	-3.19469	0.00139979	0.0431099	Down	-	GO:0005737//cytoplasm`cellular_component`The contents of a cell excluding the plasma membrane and nucleus, but including other subcellular structures. [ISBN:0198547684];GO:0006099//tricarboxylic acid cycle`biological_process`A nearly universal metabolic pathway in which the acetyl group of acetyl coenzyme A is effectively oxidized to two CO2 and four pairs of electrons are transferred to coenzyme…	K01595//ppc`phosphoenolpyruvate carboxylase [EC:4.1.1.31]	ko00620//Pyruvate metabolism`Metabolism`Carbohydrate metabolism;ko00710//Carbon fixation in photosynthetic organisms`Metabolism`Energy metabolism;ko01100//Metabolic pathways`Metabolism`Global and overview maps;ko01200//Carbon metabolism`Metabolism`Global and overview maps	-	KAF5948363.1//hypothetical protein HYC85_014320`[Camellia sinensis]	-	-	tr|A0A7J7H5W1|A0A7J7H5W1_CAMSI//Uncharacterized protein {ECO:0000313|EMBL:KAF5948363.1} OS=Camellia sinensis (Tea) ORFNames=HYC85_014320 {ECO:0000313|EMBL:KAF5948363.1} PE=4
Unigene30046	1233	3.57	3.07	2.38	1.3	0.72	1.66	S1	CK	22.6632	59.8136	41.2384	-1.39332	0.416971	-3.34152	0.000833211	0.0306765	Down	-	GO:0003700//DNA-binding transcription factor activity`molecular_function`A transcription regulator activity that modulates transcription of gene sets via selective and non-covalent binding to a specific double-stranded genomic DNA sequence (sometimes referred to as a motif) within a cis-regulatory region. Regulatory regions include promoters (proximal and distal) and enhancers. Genes are transcri…	K09286//EREBP`EREBP-like factor	-	-	XP_028101811.1//ethylene-responsive transcription factor ERF034-like`[Camellia sinensis]	PF00847.23//AP2`AP2 domain	ERF//http://planttfdb.gao-lab.org/family.php?fam=ERF;AP2//http://planttfdb.gao-lab.org/family.php?fam=AP2	tr|A0A4S4CZ80|A0A4S4CZ80_CAMSI//AP2/ERF domain-containing protein {ECO:0000259|PROSITE:PS51032} OS=Camellia sinensis var. sinensis ORFNames=TEA_018748 {ECO:0000313|EMBL:THF95212.1} PE=4
Unigene30053	1232	6.47	3.36	2.14	14.39	4.99	11.77	S1	CK	107.755	45.3148	76.5352	1.24982	0.487744	2.56246	0.0103935	0.153978	Up	-	-	-	-	-	-	-	-	-
Unigene30058	1232	1.32	2.22	1.97	0.3	0.44	0.45	S1	CK	5.88834	32.8099	19.3491	-2.48342	0.617196	-4.02371	5.72876e-05	0.00421562	Down	-	-	K13993//HSP20`HSP20 family protein	ko04141//Protein processing in endoplasmic reticulum`Genetic Information Processing`Folding, sorting and degradation	-	XP_028051134.1//class I heat shock protein-like`[Camellia sinensis]	PF00011.24//HSP20`Hsp20/alpha crystallin family;PF17886.4//ArsA_HSP20`HSP20-like domain found in ArsA	-	tr|A0A834LCR8|A0A834LCR8_RHOSS//SHSP domain-containing protein {ECO:0000259|PROSITE:PS01031} OS=Rhododendron simsii (Sims's rhododendron) ORFNames=RHSIM_Rhsim10G0013000 {ECO:0000313|EMBL:KAF7129917.1} PE=3
Unigene30065	1232	548.85	699.01	490.47	249.33	196.89	275.06	S1	CK	4261.1	11300	7780.56	-1.40696	0.227447	-6.18587	6.17611e-10	4.18469e-07	Down	-	GO:0046872//metal ion binding`molecular_function`Binding to a metal ion. [GOC:ai];GO:0051537//2 iron, 2 sulfur cluster binding`molecular_function`Binding to a 2 iron, 2 sulfur (2Fe-2S) cluster; this cluster consists of two iron atoms, with two inorganic sulfur atoms found between the irons and acting as bridging ligands. [GOC:ai, PMID:15952888, Wikipedia:Iron-sulfur_cluster];GO:0006124//ferredoxi…	K02639//petF`ferredoxin	ko00195//Photosynthesis`Metabolism`Energy metabolism;ko01100//Metabolic pathways`Metabolism`Global and overview maps	-	KAF5936550.1//hypothetical protein HYC85_024056`[Camellia sinensis]	PF00111.30//Fer2`2Fe-2S iron-sulfur cluster binding domain	-	tr|A0A7J7G704|A0A7J7G704_CAMSI//Ferredoxin {ECO:0000256|RuleBase:RU364001} OS=Camellia sinensis (Tea) ORFNames=HYC85_024056 {ECO:0000313|EMBL:KAF5936550.1} PE=3
Unigene30084	1231	21.55	2.61	6.47	3.8	1.6	5.67	S1	CK	67.605	195.823	131.714	-1.53385	0.654404	-2.34388	0.0190841	0.21555	Down	-	GO:0006075//(1->3)-beta-D-glucan biosynthetic process`biological_process`The chemical reactions and pathways resulting in the formation of (1->3)-beta-D-glucans, compounds composed of glucose residues linked by (1->3)-beta-D-glucosidic bonds. [GOC:ai]	K11000//CALS`callose synthase [EC:2.4.1.-]	-	-	KAF7154004.1//hypothetical protein RHSIM_Rhsim01G0134500`[Rhododendron simsii]	-	-	tr|A0A2P2JA72|A0A2P2JA72_RHIMU//Callose synthase 3 {ECO:0000313|EMBL:MBW90368.1} OS=Rhizophora mucronata (Asiatic mangrove) PE=4
Unigene30145	1229	51.63	3.78	8.49	4.63	1.52	4.2	S1	CK	28.634	178.79	103.712	-2.64185	1.07473	-2.45815	0.0139654	0.180814	Down	-	-	-	-	-	-	-	-	-
Unigene30161	1228	107.62	39.85	54.44	28.39	28.68	31.85	S1	CK	551.763	1306.49	929.127	-1.24381	0.325815	-3.81754	0.000134788	0.00816821	Down	-	-	-	-	-	KAA0051919.1//hypothetical protein E6C27_scaffold60G003730`[Cucumis melo var. makuwa]	-	-	tr|A0A5D3CK16|A0A5D3CK16_CUCME//Uncharacterized protein {ECO:0000313|EMBL:TYK12243.1} OS=Cucumis melo var. makuwa E6C27_scaffold60G003730 {ECO:0000313|EMBL:KAA0051919.1} PE=4
Unigene30179	1228	405.6	84.28	157.12	90.74	96.35	112.75	S1	CK	85.4063	204.985	145.195	-1.26412	0.449404	-2.81288	0.00490993	0.100385	Down	-	-	-	-	-	-	-	-	-
Unigene30248	1226	35.27	23.88	24.28	10.28	12.11	11.93	S1	CK	162.199	417.806	290.002	-1.36605	0.2283	-5.98355	2.18329e-09	1.22583e-06	Down	-	GO:0016021//integral component of membrane`cellular_component`The component of a membrane consisting of the gene products and protein complexes having at least some part of their peptide sequence embedded in the hydrophobic region of the membrane. [GOC:dos, GOC:go_curators]	K23051//ndhT`NAD(P)H-quinone oxidoreductase subunit T, chloroplastic [EC:7.1.1.-]	-	-	XP_028060958.1//NAD(P)H-quinone oxidoreductase subunit T, chloroplastic`[Camellia sinensis]	-	-	tr|A0A4V3WPY6|A0A4V3WPY6_CAMSI//J domain-containing protein {ECO:0000259|PROSITE:PS50076} OS=Camellia sinensis var. sinensis ORFNames=TEA_017171 {ECO:0000313|EMBL:THG18227.1} PE=4
Unigene3026	3970	25.43	17.43	15.97	9.74	8.49	8.89	S1	CK	444.717	1017.01	730.865	-1.19344	0.219967	-5.42553	5.77826e-08	1.75731e-05	Down	-	GO:0009446//putrescine biosynthetic process`biological_process`The chemical reactions and pathways resulting in the formation of putrescine, 1,4-diaminobutane; putrescine can be synthesized from arginine or ornithine and is the metabolic precursor of spermidine and spermine. [GOC:go_curators, ISBN:0198506732];GO:0004668//protein-arginine deiminase activity`molecular_function`Catalysis of the reac…	K10536//aguA`agmatine deiminase [EC:3.5.3.12]	ko00330//Arginine and proline metabolism`Metabolism`Amino acid metabolism;ko01100//Metabolic pathways`Metabolism`Global and overview maps	-	XP_028108138.1//agmatine deiminase isoform X3`[Camellia sinensis]	PF04371.18//PAD_porph`Porphyromonas-type peptidyl-arginine deiminase	-	tr|A0A4S4DSL3|A0A4S4DSL3_CAMSI//Uncharacterized protein {ECO:0000313|EMBL:THG06203.1} OS=Camellia sinensis var. sinensis ORFNames=TEA_019788 {ECO:0000313|EMBL:THG06203.1} PE=3
Unigene30362	1222	37.25	107.36	77.79	30.65	40.99	42.03	S1	CK	661.753	1393.65	1027.7	-1.07436	0.389696	-2.75693	0.00583467	0.11194	Down	-	-	-	-	-	-	-	-	-
Unigene30382	1221	19.76	38.01	20.05	11.89	12.26	14.1	S1	CK	131.227	306.622	218.924	-1.22343	0.369814	-3.30825	0.000938825	0.0335085	Down	-	-	K12343//SRD5A1`3-oxo-5-alpha-steroid 4-dehydrogenase 1 [EC:1.3.1.22]	ko01100//Metabolic pathways`Metabolism`Global and overview maps	-	KAH7839469.1//hypothetical protein Vadar_004557`[Vaccinium darrowii]	PF02544.19//Steroid_dh`3-oxo-5-alpha-steroid 4-dehydrogenase	-	tr|A0A834GG64|A0A834GG64_RHOSS//S5A_REDUCTASE domain-containing protein {ECO:0000259|PROSITE:PS50244} OS=Rhododendron simsii (Sims's rhododendron) ORFNames=RHSIM_Rhsim09G0139800 {ECO:0000313|EMBL:KAF7131654.1} PE=3
Unigene30472	1218	1.36	0.62	3.99	3.33	5.81	4.85	S1	CK	86.7854	37.6251	62.2052	1.20038	0.585254	2.05105	0.040262	0.32571	Up	-	GO:0006355//regulation of transcription, DNA-templated`biological_process`Any process that modulates the frequency, rate or extent of cellular DNA-templated transcription. [GOC:go_curators, GOC:txnOH];GO:0005634//nucleus`cellular_component`A membrane-bounded organelle of eukaryotic cells in which chromosomes are housed and replicated. In most cells, the nucleus contains all of the cell's chromoso…	K16222//CDF1`Dof zinc finger protein DOF5.5	ko04712//Circadian rhythm - plant`Organismal Systems`Environmental adaptation	-	KAF5961254.1//hypothetical protein HYC85_002463`[Camellia sinensis]	PF02701.18//zf-Dof`Dof domain, zinc finger	Dof//http://planttfdb.gao-lab.org/family.php?fam=Dof	tr|A0A7J7IA51|A0A7J7IA51_CAMSI//Dof-type domain-containing protein {ECO:0000259|PROSITE:PS50884} OS=Camellia sinensis (Tea) ORFNames=HYC85_002463 {ECO:0000313|EMBL:KAF5961254.1} PE=4
Unigene30530	1216	2.74	1.46	2.15	0.82	0.66	1.31	S1	CK	15.3882	39.7541	27.5712	-1.36769	0.474758	-2.8808	0.00396665	0.0872723	Down	-	GO:0005634//nucleus`cellular_component`A membrane-bounded organelle of eukaryotic cells in which chromosomes are housed and replicated. In most cells, the nucleus contains all of the cell's chromosomes except the organellar chromosomes, and is the site of RNA synthesis and processing. In some species, or in specialized cell types, RNA metabolism or DNA replication may be absent. [GOC:go_curators]…	K13422//MYC2`transcription factor MYC2	ko04016//MAPK signaling pathway - plant`Environmental Information Processing`Signal transduction;ko04075//Plant hormone signal transduction`Environmental Information Processing`Signal transduction	-	XP_028083319.1//transcription factor bHLH18-like`[Camellia sinensis]	PF00010.29//HLH`Helix-loop-helix DNA-binding domain	bHLH//http://planttfdb.gao-lab.org/family.php?fam=bHLH	tr|A0A7J7HG26|A0A7J7HG26_CAMSI//Uncharacterized protein {ECO:0000313|EMBL:KAF5951181.1} OS=Camellia sinensis (Tea) ORFNames=HYC85_009125 {ECO:0000313|EMBL:KAF5951181.1} PE=4
Unigene30559	1215	261.5	378.61	252.04	154.49	170.95	139.9	S1	CK	2120.07	4355.41	3237.74	-1.03866	0.26465	-3.92465	8.68549e-05	0.00577635	Down	-	GO:0009644//response to high light intensity`biological_process`Any process that results in a change in state or activity of a cell or an organism (in terms of movement, secretion, enzyme production, gene expression, etc.) as a result of a high light intensity stimulus. [GOC:go_curators];GO:0009773//photosynthetic electron transport in photosystem I`biological_process`A photosynthetic electron tr…	-	-	-	KAF5941941.1//hypothetical protein HYC85_019583`[Camellia sinensis]	-	-	tr|A0A7J7GPW1|A0A7J7GPW1_CAMSI//Uncharacterized protein {ECO:0000313|EMBL:KAF5941941.1} OS=Camellia sinensis (Tea) ORFNames=HYC85_019583 {ECO:0000313|EMBL:KAF5941941.1} PE=4
Unigene30561	1215	6.58	6.89	4.45	0.69	1	1.37	S1	CK	17.4514	112.763	65.1072	-2.69069	0.433158	-6.2118	5.23818e-10	3.69142e-07	Down	-	GO:0045430//chalcone isomerase activity`molecular_function`Catalysis of the reaction: a chalcone = a flavanone. [EC:5.5.1.6];GO:0009813//flavonoid biosynthetic process`biological_process`The chemical reactions and pathways resulting in the formation of flavonoids, a group of phenolic derivatives containing a flavan skeleton. [GOC:tair_curators, ISBN:0198547684]	K01859//E5.5.1.6`chalcone isomerase [EC:5.5.1.6]	ko00941//Flavonoid biosynthesis`Metabolism`Biosynthesis of other secondary metabolites;ko01100//Metabolic pathways`Metabolism`Global and overview maps;ko01110//Biosynthesis of secondary metabolites`Metabolism`Global and overview maps	-	PSR93060.1//Chalcone--flavonone isomerase`[Actinidia chinensis var. chinensis]	PF02431.18//Chalcone`Chalcone-flavanone isomerase	-	tr|A0A2R6PLC7|A0A2R6PLC7_ACTCC//Chalcone-flavonone isomerase family protein {ECO:0000256|RuleBase:RU361158} OS=Actinidia chinensis var. chinensis (Chinese soft-hair kiwi) ORFNames=CEY00_Acc27669 {ECO:0000313|EMBL:PSR93060.1} PE=3
Unigene30594	1214	2.37	0.1	1.9	0.11	0.05	0.05	S1	CK	1.28647	27.1667	14.2266	-4.39997	1.17442	-3.74649	0.000179325	0.00999157	Down	-	-	-	-	-	-	-	-	-
Unigene30675	1211	3.72	2.27	0.81	7.73	4.78	2.43	S1	CK	31.7064	12.6155	22.1609	1.32818	0.512698	2.59058	0.00958146	0.147799	Up	-	-	-	-	-	-	-	-	-
Unigene30726	1210	10.18	0.58	4.22	0.43	0.27	0.39	S1	CK	6.42411	89.3668	47.8955	-3.79723	0.812552	-4.67322	2.96514e-06	0.000416203	Down	-	-	-	-	-	-	-	-	-
Unigene30731	1210	13.99	5.05	4.57	4.71	1.97	2.37	S1	CK	48.9736	134.374	91.6738	-1.45528	0.495996	-2.93405	0.00334569	0.0774015	Down	-	GO:0003746//translation elongation factor activity`molecular_function`Functions in chain elongation during polypeptide synthesis at the ribosome. [ISBN:0198506732]	-	-	-	GFZ04592.1//rubber elongation factor protein`[Actinidia rufa]	PF05755.15//REF`Rubber elongation factor protein (REF)	-	tr|A0A7J0G1D6|A0A7J0G1D6_9ERIC//Rubber elongation factor protein {ECO:0000313|EMBL:GFZ04592.1} OS=Actinidia rufa ORFNames=Acr_17g0001640 {ECO:0000313|EMBL:GFZ04592.1} PE=3
Unigene30738	1209	80.97	17.21	24.47	19.37	11.09	13.79	S1	CK	160.888	490.54	325.714	-1.6082	0.535716	-3.00197	0.00268243	0.0666757	Down	-	-	-	-	-	-	-	-	-
Unigene30741	1209	3.33	2.45	3.89	7.46	9.46	10.95	S1	CK	61.3432	29.4401	45.3916	1.05686	0.329651	3.20601	0.00134589	0.0421593	Up	-	-	-	-	-	-	-	-	-
Unigene30799	1207	10.35	4.51	5.35	3.67	1.92	3.36	S1	CK	47.7199	114.482	81.1012	-1.2614	0.394222	-3.19972	0.00137562	0.0425901	Down	-	-	-	-	-	-	-	-	-
Unigene30882	1205	220.01	132.09	103.93	71.78	57.21	71.57	S1	CK	764.549	1840.6	1302.57	-1.26742	0.281912	-4.4958	6.93097e-06	0.000830129	Down	-	GO:0046872//metal ion binding`molecular_function`Binding to a metal ion. [GOC:ai];GO:0004462//lactoylglutathione lyase activity`molecular_function`Catalysis of the reaction: (R)-S-lactoylglutathione = glutathione + methylglyoxal. [EC:4.4.1.5, RHEA:19069]	-	-	-	XP_028096876.1//uncharacterized protein LOC114296749`[Camellia sinensis]	-	-	tr|A0A4S4DCV5|A0A4S4DCV5_CAMSI//VOC domain-containing protein {ECO:0000259|PROSITE:PS51819} OS=Camellia sinensis var. sinensis ORFNames=TEA_002111 {ECO:0000313|EMBL:THG00395.1} PE=4
Unigene30974	1202	19.21	14.55	11.3	6.16	2.88	4.75	S1	CK	79.0501	277.643	178.346	-1.81002	0.329534	-5.49266	3.9593e-08	1.42711e-05	Down	-	-	-	-	-	-	-	-	-
Unigene31266	1192	13.91	12.98	13.05	30.17	23.95	31.13	S1	CK	102.384	46.3808	74.3825	1.14531	0.27396	4.18056	2.90791e-05	0.00247644	Up	-	-	-	-	-	-	-	-	-
Unigene3128	3935	10.34	1.53	3.62	2.51	1.18	2.33	S1	CK	71.9026	189.512	130.707	-1.39816	0.58035	-2.40917	0.0159889	0.195959	Down	-	-	K00850//pfkA, PFK`6-phosphofructokinase 1 [EC:2.7.1.11]	ko00010//Glycolysis / Gluconeogenesis`Metabolism`Carbohydrate metabolism;ko00030//Pentose phosphate pathway`Metabolism`Carbohydrate metabolism;ko00051//Fructose and mannose metabolism`Metabolism`Carbohydrate metabolism;ko00052//Galactose metabolism`Metabolism`Carbohydrate metabolism;ko01100//Metabolic pathways`Metabolism`Global and overview maps;ko01110//Biosynthesis of secondary metabolites`Meta…	-	XP_028070294.1//ATP-dependent 6-phosphofructokinase 3-like`[Camellia sinensis]	PF00365.23//PFK`Phosphofructokinase	-	tr|A0A834HE53|A0A834HE53_RHOSS//ATP-dependent 6-phosphofructokinase {ECO:0000256|HAMAP-Rule:MF_03186} Short=ATP-PFK {ECO:0000256|HAMAP-Rule:MF_03186} Short=Phosphofructokinase {ECO:0000256|HAMAP-Rule:MF_03186} EC=2.7.1.11 {ECO:0000256|HAMAP-Rule:MF_03186} Phosphohexokinase {ECO:0000256|HAMAP-Rule:MF_03186} OS=Rhododendron simsii (Sims's rhododendron) ORFNames=RHSIM_Rhsim03G0235700 {ECO:0000313|EM…
Unigene31285	1191	4.58	6.34	1.28	11.28	3.44	11.94	S1	CK	20.8835	4.51542	12.6994	2.2278	0.688609	3.23522	0.00121551	0.0395188	Up	-	-	-	-	-	-	-	-	-
Unigene31387	1187	26.45	20.57	14.36	7.09	4.27	8.17	S1	CK	114.889	388.48	251.684	-1.75575	0.319801	-5.49013	4.01632e-08	1.43001e-05	Down	-	GO:0016021//integral component of membrane`cellular_component`The component of a membrane consisting of the gene products and protein complexes having at least some part of their peptide sequence embedded in the hydrophobic region of the membrane. [GOC:dos, GOC:go_curators]	-	-	-	XP_028063359.1//uncharacterized protein LOC114266631`[Camellia sinensis]	PF03168.16//LEA_2`Late embryogenesis abundant protein	-	tr|A0A6A4LQX0|A0A6A4LQX0_9ERIC//LEA_2 domain-containing protein {ECO:0000259|Pfam:PF03168} Fragment OS=Rhododendron williamsianum ORFNames=C3L33_10298 {ECO:0000313|EMBL:KAE9457789.1} PE=4
Unigene31396	1187	2.03	0.21	1.34	0.05	0.42	0.05	S1	CK	3.04275	19.7604	11.4016	-2.72591	1.0491	-2.59833	0.00936797	0.145961	Down	-	GO:0016491//oxidoreductase activity`molecular_function`Catalysis of an oxidation-reduction (redox) reaction, a reversible chemical reaction in which the oxidation state of an atom or atoms within a molecule is altered. One substrate acts as a hydrogen or electron donor and becomes oxidized, while the other acts as hydrogen or electron acceptor and becomes reduced. [GOC:go_curators]	K10251//HSD17B12, KAR, IFA38`17beta-estradiol 17-dehydrogenase / very-long-chain 3-oxoacyl-CoA reductase [EC:1.1.1.62 1.1.1.330]	ko00062//Fatty acid elongation`Metabolism`Lipid metabolism;ko01040//Biosynthesis of unsaturated fatty acids`Metabolism`Lipid metabolism;ko01100//Metabolic pathways`Metabolism`Global and overview maps;ko01110//Biosynthesis of secondary metabolites`Metabolism`Global and overview maps;ko01212//Fatty acid metabolism`Metabolism`Global and overview maps	-	XP_028116984.1//very-long-chain 3-oxoacyl-CoA reductase-like protein At1g24470`[Camellia sinensis]	PF00106.28//adh_short`short chain dehydrogenase;PF08659.13//KR`KR domain;PF13561.9//adh_short_C2`Enoyl-(Acyl carrier protein) reductase	-	tr|A0A2R6REE3|A0A2R6REE3_ACTCC//Very-long-chain 3-oxoacyl-CoA reductase-like protein {ECO:0000313|EMBL:PSS26922.1} OS=Actinidia chinensis var. chinensis (Chinese soft-hair kiwi) ORFNames=CEY00_Acc08219 {ECO:0000313|EMBL:PSS26922.1} PE=3
Unigene31637	1179	11.13	8.87	7.46	3.86	4.92	3.89	S1	CK	72.9223	164.831	118.877	-1.17823	0.288965	-4.0774	4.55428e-05	0.00348564	Down	-	-	-	-	-	GFY99134.1//B-box type zinc finger family protein`[Actinidia rufa]	-	-	tr|A0A7J0FKA8|A0A7J0FKA8_9ERIC//B-box type zinc finger family protein {ECO:0000313|EMBL:GFY99134.1} OS=Actinidia rufa ORFNames=Acr_13g0005350 {ECO:0000313|EMBL:GFY99134.1} PE=4
Unigene31660	1179	14.82	3.28	6.42	0.88	0.45	1	S1	CK	12.7756	141.394	77.0849	-3.46454	0.561222	-6.17322	6.69151e-10	4.34145e-07	Down	-	GO:0005737//cytoplasm`cellular_component`The contents of a cell excluding the plasma membrane and nucleus, but including other subcellular structures. [ISBN:0198547684];GO:0000502//proteasome complex`cellular_component`A large multisubunit complex which catalyzes protein degradation, found in eukaryotes, archaea and some bacteria. In eukaryotes, this complex consists of the barrel shaped proteaso…	-	-	-	KAF5939848.1//hypothetical protein HYC85_021015`[Camellia sinensis]	-	-	tr|A0A7J7GKD4|A0A7J7GKD4_CAMSI//PCI domain-containing protein {ECO:0000259|PROSITE:PS50250} OS=Camellia sinensis (Tea) ORFNames=HYC85_021015 {ECO:0000313|EMBL:KAF5939848.1} PE=3
Unigene3169	3923	10.06	5.92	5.62	2.95	1.76	2.89	S1	CK	83.1942	209.332	146.263	-1.33013	0.295103	-4.50736	6.56405e-06	0.000799759	Down	-	-	K06675//SMC4`structural maintenance of chromosome 4	-	-	XP_028086569.1//synaptonemal complex protein 2-like isoform X1`[Camellia sinensis]	-	-	tr|A0A2R6Q0H4|A0A2R6Q0H4_ACTCC//Synaptonemal complex protein {ECO:0000313|EMBL:PSR99884.1} OS=Actinidia chinensis var. chinensis (Chinese soft-hair kiwi) ORFNames=CEY00_Acc23947 {ECO:0000313|EMBL:PSR99884.1} PE=4
Unigene31700	1178	29.97	10.31	22.66	4.14	1.46	9.59	S1	CK	79.5081	342.407	210.958	-2.105	0.553364	-3.80401	0.00014237	0.00846568	Down	-	-	-	-	-	KAG5526769.1//hypothetical protein RHGRI_032883`[Rhododendron griersonianum]	-	-	-
Unigene31854	1173	2.2	1.47	1.6	0.78	0.88	0.89	S1	CK	14.9114	32.5413	23.7263	-1.12879	0.448521	-2.5167	0.011846	0.166531	Down	-	-	-	-	-	XP_028075004.1//uncharacterized protein LOC114277295`[Camellia sinensis]	-	-	tr|A0A4S4E910|A0A4S4E910_CAMSI//Uncharacterized protein {ECO:0000313|EMBL:THG12124.1} OS=Camellia sinensis var. sinensis ORFNames=TEA_027216 {ECO:0000313|EMBL:THG12124.1} PE=4
Unigene31873	1173	6.19	0.33	2.11	0.19	0.05	0.64	S1	CK	4.40061	45.7023	25.0514	-3.36727	0.988579	-3.40618	0.000658798	0.0262047	Down	-	-	-	-	-	-	-	-	-
Unigene31876	1172	0.46	0.3	0.61	1.8	1.78	1.2	S1	CK	23.7426	7.71837	15.7305	1.6109	0.590476	2.72814	0.00636922	0.118067	Up	-	-	-	-	-	THG21899.1//hypothetical protein TEA_018054`[Camellia sinensis var. sinensis]	-	-	tr|A0A4S4EXY2|A0A4S4EXY2_CAMSI//Uncharacterized protein {ECO:0000313|EMBL:THG21899.1} OS=Camellia sinensis var. sinensis ORFNames=TEA_018054 {ECO:0000313|EMBL:THG21899.1} PE=4
Unigene3192	3915	576.23	375.72	347.59	227.63	202.39	222.45	S1	CK	10039.6	21175.9	15607.8	-1.07673	0.215288	-5.00136	5.69285e-07	0.00011623	Down	-	GO:0004176//ATP-dependent peptidase activity`molecular_function`Catalysis of the hydrolysis of peptide bonds, driven by ATP hydrolysis. [GOC:mah];GO:0016021//integral component of membrane`cellular_component`The component of a membrane consisting of the gene products and protein complexes having at least some part of their peptide sequence embedded in the hydrophobic region of the membrane. [GOC:…	K03798//ftsH, hflB`cell division protease FtsH [EC:3.4.24.-]	-	-	XP_028065720.1//ATP-dependent zinc metalloprotease FTSH 2, chloroplastic`[Camellia sinensis]	PF00004.32//AAA`ATPase family associated with various cellular activities (AAA)	-	tr|A0A2R6QX97|A0A2R6QX97_ACTCC//ATP-dependent zinc metalloprotease FTSH 8 like {ECO:0000313|EMBL:PSS16357.1} Fragment OS=Actinidia chinensis var. chinensis (Chinese soft-hair kiwi) ORFNames=CEY00_Acc13925 {ECO:0000313|EMBL:PSS16357.1} PE=3
Unigene32011	1169	619.85	153.12	319.21	27.34	18.88	29.58	S1	CK	439.216	6594.17	3516.69	-3.90805	0.402053	-9.72025	2.47174e-22	3.60824e-18	Down	-	-	-	-	-	KAF5945168.1//hypothetical protein HYC85_015396`[Camellia sinensis]	-	-	tr|A0A7J7H0J5|A0A7J7H0J5_CAMSI//Uncharacterized protein {ECO:0000313|EMBL:KAF5945168.1} OS=Camellia sinensis (Tea) ORFNames=HYC85_015396 {ECO:0000313|EMBL:KAF5945168.1} PE=4
Unigene32040	1167	14.39	13.73	7.36	3.84	2.98	4.67	S1	CK	66.5098	221.555	144.033	-1.73375	0.350442	-4.94732	7.52423e-07	0.000145482	Down	-	-	-	-	-	-	-	-	-
Unigene32059	1167	1.49	0.69	2.1	0.47	0.28	0.68	S1	CK	6.72689	23.9938	15.3604	-1.83447	0.655279	-2.79953	0.00511778	0.102976	Down	-	-	-	-	-	-	-	-	-
Unigene32092	1166	13.63	16.05	12.19	6.63	8.72	6.01	S1	CK	125.634	260.778	193.206	-1.05434	0.287633	-3.66556	0.000246796	0.0128211	Down	-	-	-	-	-	KAG5515567.1//hypothetical protein RHGRI_036571`[Rhododendron griersonianum]	-	-	tr|A0A5B7C9K5|A0A5B7C9K5_DAVIN//Uncharacterized protein {ECO:0000313|EMBL:MPA76826.1} Fragment OS=Davidia involucrata (Dove tree) ORFNames=Din_046267 {ECO:0000313|EMBL:MPA76826.1} PE=4
Unigene32163	1164	1.55	0.71	2.39	2.23	3.04	4.41	S1	CK	56.1616	27.9498	42.0557	1.00045	0.485554	2.06043	0.0393574	0.321756	Up	-	GO:0003700//DNA-binding transcription factor activity`molecular_function`A transcription regulator activity that modulates transcription of gene sets via selective and non-covalent binding to a specific double-stranded genomic DNA sequence (sometimes referred to as a motif) within a cis-regulatory region. Regulatory regions include promoters (proximal and distal) and enhancers. Genes are transcri…	K22534//PRDM5`PR domain zinc finger protein 5 [EC:2.1.1.-]	-	-	KAF5937066.1//hypothetical protein HYC85_024572`[Camellia sinensis]	PF13912.9//zf-C2H2_6`C2H2-type zinc finger	-	tr|A0A7J7GCP1|A0A7J7GCP1_CAMSI//Uncharacterized protein {ECO:0000313|EMBL:KAF5937066.1} OS=Camellia sinensis (Tea) ORFNames=HYC85_024572 {ECO:0000313|EMBL:KAF5937066.1} PE=4
Unigene32216	1163	16.22	1.36	4.63	0.36	0.21	0.88	S1	CK	4.74995	73.2132	38.9816	-3.93806	0.863153	-4.56241	5.05703e-06	0.000643863	Down	-	-	-	-	-	-	-	-	-
Unigene32276	1161	2.96	3.73	1.5	6.2	3.28	6.41	S1	CK	23.3524	7.48812	15.4203	1.64493	0.592404	2.77671	0.00549125	0.107961	Up	-	-	-	-	-	-	-	-	-
Unigene32365	1158	5.15	2.38	2.74	1.83	1.5	1.54	S1	CK	26.5457	57.7582	42.152	-1.12404	0.393715	-2.85496	0.00430421	0.0921412	Down	-	-	-	-	-	-	-	-	-
Unigene32394	1157	3.08	3.36	4.55	20.67	2.68	31.79	S1	CK	127.858	28.8247	78.3412	2.14985	0.677617	3.17267	0.00151045	0.0452013	Up	-	-	-	-	-	-	-	-	-
Unigene32476	1154	3.05	0.21	0.7	6.42	3.75	6.16	S1	CK	81.4516	20.0859	50.7687	2.01382	0.71626	2.81158	0.00492993	0.100556	Up	-	-	-	-	-	XP_028053617.1//uncharacterized protein LOC114257983`[Camellia sinensis]	-	-	-
Unigene32495	1153	32.18	102.94	62.05	40.83	36.03	33.8	S1	CK	271.959	553.03	412.495	-1.02347	0.470727	-2.17423	0.0296879	0.278883	Down	-	-	-	-	-	-	-	-	-
Unigene32497	1153	48.19	55.36	81.17	135.51	62.46	240.21	S1	CK	988.151	440.429	714.29	1.16602	0.420386	2.77369	0.00554243	0.108562	Up	-	GO:0006952//defense response`biological_process`Reactions, triggered in response to the presence of a foreign body or the occurrence of an injury, which result in restriction of damage to the organism attacked or prevention/recovery from the infection caused by the attack. [GOC:go_curators]	-	-	-	XP_028102479.1//eisosome protein SEG2-like`[Camellia sinensis]	PF00168.33//C2`C2 domain	-	tr|A0A4S4DV19|A0A4S4DV19_CAMSI//C2 domain-containing protein {ECO:0000259|PROSITE:PS50004} OS=Camellia sinensis var. sinensis ORFNames=TEA_019239 {ECO:0000313|EMBL:THG07139.1} PE=4
Unigene32520	1153	29.5	12.44	12.87	7.63	6.1	9.03	S1	CK	129.931	329.518	229.725	-1.34253	0.3573	-3.75742	0.000171672	0.00967566	Down	-	-	-	-	-	-	-	-	-
Unigene32547	1152	7.7	2.92	4.03	1.97	1.2	1.85	S1	CK	27.9159	84.5356	56.2258	-1.59799	0.43785	-3.64962	0.000262625	0.0134756	Down	-	-	-	-	-	-	-	-	-
Unigene32565	1151	2.26	0	2.06	0.08	0	0	S1	CK	0.315116	16.3085	8.31179	-5.55488	1.79029	-3.10277	0.00191717	0.0529553	Down	-	-	-	-	-	-	-	-	-
Unigene32660	1148	51.78	64.22	47.69	26.08	23.36	29.5	S1	CK	360.822	811.523	586.172	-1.16853	0.237917	-4.91148	9.03904e-07	0.000165977	Down	-	GO:0009535//chloroplast thylakoid membrane`cellular_component`The pigmented membrane of a chloroplast thylakoid. An example of this component is found in Arabidopsis thaliana. [GOC:lr, GOC:mtg_sensu];GO:0010598//NAD(P)H dehydrogenase complex (plastoquinone)`cellular_component`Complex that possesses NAD(P)H dehydrogenase (plastoquinone) activity. The complex is one of the components of the electro…	K23052//ndhU`NAD(P)H-quinone oxidoreductase subunit U, chloroplastic [EC:7.1.1.-]	-	-	XP_028089261.1//NAD(P)H-quinone oxidoreductase subunit U, chloroplastic isoform X2`[Camellia sinensis]	-	-	tr|A0A7J7GAH7|A0A7J7GAH7_CAMSI//Uncharacterized protein {ECO:0000313|EMBL:KAF5936384.1} OS=Camellia sinensis (Tea) ORFNames=HYC85_027513 {ECO:0000313|EMBL:KAF5936384.1} PE=4
Unigene32764	1145	5.57	2.77	3.02	1.04	1.82	2.35	S1	CK	29.4706	67.5039	48.4873	-1.19763	0.450889	-2.65616	0.00790371	0.133476	Down	-	-	K23327//HIKESHI`protein Hikeshi	-	-	XP_028060584.1//uncharacterized protein LOC114264190, partial`[Camellia sinensis]	PF07816.14//DUF1645`Protein of unknown function (DUF1645)	-	tr|A0A7J7IBK6|A0A7J7IBK6_CAMSI//Uncharacterized protein {ECO:0000313|EMBL:KAF5961941.1} OS=Camellia sinensis (Tea) ORFNames=HYC85_003150 {ECO:0000313|EMBL:KAF5961941.1} PE=4
Unigene32840	1143	3.81	2.98	3.07	2	1.47	1.43	S1	CK	27.7802	59.1532	43.4667	-1.09018	0.349119	-3.12265	0.00179231	0.0503156	Down	-	-	-	-	-	XP_028055998.1//uncharacterized protein At1g76070-like`[Camellia sinensis]	-	-	tr|A0A4S4EUH8|A0A4S4EUH8_CAMSI//Uncharacterized protein {ECO:0000313|EMBL:THG20588.1} OS=Camellia sinensis var. sinensis ORFNames=TEA_028567 {ECO:0000313|EMBL:THG20588.1} PE=4
Unigene33189	1133	3.81	4.2	3.19	1.77	1.81	1.57	S1	CK	18.3996	39.4522	28.9259	-1.09668	0.416932	-2.63036	0.00852955	0.139122	Down	-	-	-	-	-	GFZ07403.1//hypothetical protein Acr_19g0003400`[Actinidia rufa]	-	-	tr|A0A7J0G9F0|A0A7J0G9F0_9ERIC//Uncharacterized protein {ECO:0000313|EMBL:GFZ07403.1} OS=Actinidia rufa ORFNames=Acr_19g0003400 {ECO:0000313|EMBL:GFZ07403.1} PE=4
Unigene33197	1133	7.81	11.01	7.35	2.31	4.35	4.16	S1	CK	61.2345	158.126	109.68	-1.36889	0.37132	-3.68656	0.000227309	0.0120009	Down	-	-	-	-	-	XP_028069054.1//uncharacterized protein LOC114271648`[Camellia sinensis]	-	-	tr|A0A7J7FQF0|A0A7J7FQF0_CAMSI//Uncharacterized protein {ECO:0000313|EMBL:KAF5930197.1} OS=Camellia sinensis (Tea) ORFNames=HYC85_031070 {ECO:0000313|EMBL:KAF5930197.1} PE=4
Unigene3320	3866	2.06	0.69	1.4	3.22	2.28	4.1	S1	CK	201.035	89.7701	145.403	1.16075	0.379459	3.05896	0.00222109	0.0586656	Up	-	GO:0016021//integral component of membrane`cellular_component`The component of a membrane consisting of the gene products and protein complexes having at least some part of their peptide sequence embedded in the hydrophobic region of the membrane. [GOC:dos, GOC:go_curators];GO:0140359//ABC-type transporter activity`molecular_function`Primary active transporter characterized by two nucleotide-bind…	K05666//ABCC2`ATP-binding cassette, subfamily C (CFTR/MRP), member 2	ko02010//ABC transporters`Environmental Information Processing`Membrane transport	-	PSR92609.1//ABC transporter C family member 14 like`[Actinidia chinensis var. chinensis]	PF00664.26//ABC_membrane`ABC transporter transmembrane region;PF00005.30//ABC_tran`ABC transporter	-	tr|A0A2R6PJU7|A0A2R6PJU7_ACTCC//ABC-type xenobiotic transporter {ECO:0000256|ARBA:ARBA00012191} EC=7.6.2.2 {ECO:0000256|ARBA:ARBA00012191} OS=Actinidia chinensis var. chinensis (Chinese soft-hair kiwi) ORFNames=CEY00_Acc27207 {ECO:0000313|EMBL:PSR92609.1} PE=3
Unigene33212	1133	186.35	9.02	58.1	12.98	7.09	9.71	S1	CK	126.175	1106.54	616.357	-3.13251	1.02129	-3.06721	0.00216066	0.0573999	Down	-	-	-	-	-	-	-	-	-
Unigene3341	3858	3.39	2.3	6.92	8.37	10.2	7.87	S1	CK	517.69	258.18	387.935	1.0024	0.361443	2.77332	0.0055487	0.108562	Up	-	-	-	-	-	XP_028066065.1//KIN14B-interacting protein At4g14310-like`[Camellia sinensis]	-	-	tr|A0A4S4EHS0|A0A4S4EHS0_CAMSI//Uncharacterized protein {ECO:0000313|EMBL:THG16033.1} OS=Camellia sinensis var. sinensis ORFNames=TEA_028932 {ECO:0000313|EMBL:THG16033.1} PE=4
Unigene33427	1127	12.37	14.48	10.02	2.46	5.34	5.26	S1	CK	42.8724	112.209	77.5408	-1.3854	0.331446	-4.17986	2.91686e-05	0.00247644	Down	-	-	-	-	-	-	-	-	-
Unigene3351	3853	9.73	4.12	8.1	2.03	1.81	3.47	S1	CK	17.1213	36.1045	26.6129	-1.07576	0.497951	-2.16038	0.0307436	0.284137	Down	-	-	-	-	-	-	-	-	-
Unigene33702	1119	4.08	1.44	2.28	0.82	0.35	1.99	S1	CK	17.0571	44.8743	30.9657	-1.39131	0.642831	-2.16434	0.0304382	0.282726	Down	-	-	K22534//PRDM5`PR domain zinc finger protein 5 [EC:2.1.1.-]	-	-	THF94926.1//hypothetical protein TEA_010768`[Camellia sinensis var. sinensis]	PF13912.9//zf-C2H2_6`C2H2-type zinc finger	-	tr|A0A4V3WIY9|A0A4V3WIY9_CAMSI//Uncharacterized protein {ECO:0000313|EMBL:THF94926.1} OS=Camellia sinensis var. sinensis ORFNames=TEA_010768 {ECO:0000313|EMBL:THF94926.1} PE=4
Unigene33792	1117	1.7	0.98	1.29	0.47	0.06	0.65	S1	CK	6.28719	22.9524	14.6198	-1.85508	0.719826	-2.57713	0.00996255	0.150396	Down	-	-	-	-	-	-	-	-	-
Unigene33809	1116	0.95	2.43	3.07	1.01	0.23	1.04	S1	CK	7.638	20.2033	13.9207	-1.39378	0.681188	-2.04611	0.0407458	0.32813	Down	-	-	-	-	-	-	-	-	-
Unigene33848	1115	19.47	20.23	42.04	56.2	62.38	62.28	S1	CK	861.222	408.357	634.789	1.07595	0.302811	3.5532	0.000380581	0.0175536	Up	-	GO:0006865//amino acid transport`biological_process`The directed movement of amino acids, organic acids containing one or more amino substituents, into, out of or within a cell, or between cells, by means of some agent such as a transporter or pore. [GOC:ai]	K13946//AUX1, LAX`auxin influx carrier (AUX1 LAX family)	ko04075//Plant hormone signal transduction`Environmental Information Processing`Signal transduction	-	XP_028091027.1//auxin transporter-like protein 2`[Camellia sinensis]	PF01490.21//Aa_trans`Transmembrane amino acid transporter protein	-	tr|A0A2S0SKB2|A0A2S0SKB2_CAMSI//Auxin transporter LAX2 {ECO:0000313|EMBL:AWB03291.1} OS=Camellia sinensis (Tea) PE=2
Unigene3389	3836	5.8	1.93	3.23	1.55	1.13	1.89	S1	CK	74.5273	188.95	131.739	-1.34253	0.413221	-3.24895	0.00115832	0.0382559	Down	-	GO:0006654//phosphatidic acid biosynthetic process`biological_process`The chemical reactions and pathways resulting in the formation of phosphatidic acid, any derivative of glycerol phosphate in which both the remaining hydroxyl groups of the glycerol moiety are esterified with fatty acids. [ISBN:0198506732];GO:0004630//phospholipase D activity`molecular_function`Catalysis of the reaction: a phos…	K01115//PLD1_2`phospholipase D1/2 [EC:3.1.4.4]	ko00564//Glycerophospholipid metabolism`Metabolism`Lipid metabolism;ko00565//Ether lipid metabolism`Metabolism`Lipid metabolism;ko01100//Metabolic pathways`Metabolism`Global and overview maps;ko01110//Biosynthesis of secondary metabolites`Metabolism`Global and overview maps;ko04144//Endocytosis`Cellular Processes`Transport and catabolism	-	XP_028083786.1//phospholipase D zeta 1-like isoform X1`[Camellia sinensis]	PF00614.25//PLDc`Phospholipase D Active site motif	-	tr|A0A2R6Q704|A0A2R6Q704_ACTCC//Phospholipase {ECO:0000256|PIRNR:PIRNR009376} EC=3.1.4.4 {ECO:0000256|PIRNR:PIRNR009376} OS=Actinidia chinensis var. chinensis (Chinese soft-hair kiwi) ORFNames=CEY00_Acc21430 {ECO:0000313|EMBL:PSS03047.1} PE=3
Unigene33901	1113	0.71	0.52	0.71	1.48	2.4	0.77	S1	CK	26.0755	11.1668	18.6211	1.21687	0.619976	1.96277	0.049673	0.361692	Up	-	GO:0006857//oligopeptide transport`biological_process`The directed movement of oligopeptides into, out of or within a cell, or between cells, by means of some agent such as a transporter or pore. Oligopeptides are molecules that contain a small number (2 to 20) of amino-acid residues connected by peptide linkages. [ISBN:0198506732];GO:0050896//response to stimulus`biological_process`Any process t…	K14638//SLC15A3_4, PHT, NPF8`solute carrier family 15 (peptide/histidine transporter), member 3/4	-	-	XP_028079091.1//protein NRT1/ PTR FAMILY 8.2-like`[Camellia sinensis]	PF00854.24//PTR2`POT family	-	tr|A0A4S4E2D7|A0A4S4E2D7_CAMSI//Uncharacterized protein {ECO:0000313|EMBL:THG10020.1} OS=Camellia sinensis var. sinensis ORFNames=TEA_024136 {ECO:0000313|EMBL:THG10020.1} PE=3
Unigene33925	1113	12.97	3.28	6.04	1.34	0.65	1.68	S1	CK	19.7533	126.305	73.0291	-2.67355	0.532974	-5.01627	5.26832e-07	0.000109867	Down	-	-	K09524//DNAJC4`DnaJ homolog subfamily C member 4	-	-	XP_028060346.1//chaperone protein dnaJ C76, chloroplastic-like`[Camellia sinensis]	PF00226.34//DnaJ`DnaJ domain;PF13459.9//Fer4_15`4Fe-4S single cluster domain;PF13370.9//Fer4_13`4Fe-4S single cluster domain of Ferredoxin I	-	tr|A0A834GET1|A0A834GET1_RHOSS//J domain-containing protein {ECO:0000259|PROSITE:PS50076} OS=Rhododendron simsii (Sims's rhododendron) ORFNames=RHSIM_Rhsim10G0018400 {ECO:0000313|EMBL:KAF7130824.1} PE=4
Unigene3393	3834	1.89	1.84	1.5	3.4	5.06	2.89	S1	CK	91.3433	44.5325	67.9379	1.03677	0.369522	2.80571	0.00502057	0.101721	Up	-	GO:0016836//hydro-lyase activity`molecular_function`Catalysis of the cleavage of a carbon-oxygen bond by elimination of water. [EC:4.2.1.-];GO:0006807//nitrogen compound metabolic process`biological_process`The chemical reactions and pathways involving organic or inorganic compounds that contain nitrogen. [GOC:jl, ISBN:0198506732];GO:0047427//cyanoalanine nitrilase activity`molecular_function`Cat…	K13035//NIT4`beta-cyano-L-alanine hydratase/nitrilase [EC:3.5.5.4 4.2.1.65]	ko00460//Cyanoamino acid metabolism`Metabolism`Metabolism of other amino acids;ko01100//Metabolic pathways`Metabolism`Global and overview maps;ko01110//Biosynthesis of secondary metabolites`Metabolism`Global and overview maps	-	KAE8098607.1//hypothetical protein FH972_016654`[Carpinus fangiana]	-	-	tr|A0A5N6RJH2|A0A5N6RJH2_9ROSI//Uncharacterized protein {ECO:0000313|EMBL:KAE8098607.1} OS=Carpinus fangiana ORFNames=FH972_016654 {ECO:0000313|EMBL:KAE8098607.1} PE=3
Unigene33958	1112	117.67	132.5	77.54	50.69	55.61	45.63	S1	CK	696.07	1604.84	1150.45	-1.2051	0.278141	-4.33269	1.473e-05	0.00150897	Down	-	GO:0006357//regulation of transcription by RNA polymerase II`biological_process`Any process that modulates the frequency, rate or extent of transcription mediated by RNA polymerase II. [GOC:go_curators, GOC:txnOH]	-	-	KOG2577//Transcription factor E2F/dimerization partner (TDP)`Transcription`[K]	-	-	-	tr|A0A0E0H0K4|A0A0E0H0K4_ORYNI//E2F_TDP domain-containing protein {ECO:0000259|SMART:SM01372} OS=Oryza nivara (Indian wild rice) (Oryza sativa f. spontanea) PE=3
Unigene33987	1111	1.29	0.38	0.34	4.37	2.63	2.53	S1	CK	28.6776	6.80281	17.7402	2.07686	0.62046	3.3473	0.000816025	0.0302343	Up	-	GO:0005634//nucleus`cellular_component`A membrane-bounded organelle of eukaryotic cells in which chromosomes are housed and replicated. In most cells, the nucleus contains all of the cell's chromosomes except the organellar chromosomes, and is the site of RNA synthesis and processing. In some species, or in specialized cell types, RNA metabolism or DNA replication may be absent. [GOC:go_curators]	-	-	-	XP_028053403.1//lysM domain-containing GPI-anchored protein 3-like isoform X4`[Camellia sinensis]	-	-	tr|A0A4V3WR37|A0A4V3WR37_CAMSI//Uncharacterized protein {ECO:0000313|EMBL:THG22137.1} OS=Camellia sinensis var. sinensis ORFNames=TEA_020853 {ECO:0000313|EMBL:THG22137.1} PE=4
Unigene34174	1106	2509.29	552.21	923.11	518.32	179.16	626.38	S1	CK	5219	16610	10914.5	-1.67019	0.746637	-2.23695	0.0252894	0.254771	Down	-	GO:0016021//integral component of membrane`cellular_component`The component of a membrane consisting of the gene products and protein complexes having at least some part of their peptide sequence embedded in the hydrophobic region of the membrane. [GOC:dos, GOC:go_curators]	-	-	-	-	-	-	tr|A0A5B6YFS6|A0A5B6YFS6_DAVIN//Uncharacterized protein {ECO:0000313|EMBL:MPA30610.1} OS=Davidia involucrata (Dove tree) ORFNames=Din_000051 {ECO:0000313|EMBL:MPA30610.1} PE=4
Unigene34310	1102	6.25	5.57	6.04	11.02	14.17	9.98	S1	CK	167.299	82.7232	125.011	1.01373	0.293075	3.45894	0.000542301	0.0226992	Up	-	GO:0005634//nucleus`cellular_component`A membrane-bounded organelle of eukaryotic cells in which chromosomes are housed and replicated. In most cells, the nucleus contains all of the cell's chromosomes except the organellar chromosomes, and is the site of RNA synthesis and processing. In some species, or in specialized cell types, RNA metabolism or DNA replication may be absent. [GOC:go_curators]…	K23408//CDCA7, CDCA7L, JPO1`cell division cycle-associated protein 7	-	-	XP_028091746.1//B3 domain-containing protein Os06g0194400-like`[Camellia sinensis]	PF02362.24//B3`B3 DNA binding domain	B3//http://planttfdb.gao-lab.org/family.php?fam=B3	tr|A0A7J7GPZ2|A0A7J7GPZ2_CAMSI//TF-B3 domain-containing protein {ECO:0000259|PROSITE:PS50863} OS=Camellia sinensis (Tea) ORFNames=HYC85_020505 {ECO:0000313|EMBL:KAF5942863.1} PE=4
[truncated: 556 more rows]

## Sheet: S1_vs_S2
ID	length	S1-1	S1-2	S1-3	S2-1	S2-2	S2-3	treatment	control	baseMeanTreatment	baseMeanControl	baseMean	log2FoldChange	lfcSE	stat	pvalue	padj	diffType	gene_name	go	kegg	pathway	cog	nr	pfam	tf	uniprot
[truncated: 1,344 more rows]

## Sheet: S2_vs_S3
ID	length	S2-1	S2-2	S2-3	S3-1	S3-2	S3-3	treatment	control	baseMeanTreatment	baseMeanControl	baseMean	log2FoldChange	lfcSE	stat	pvalue	padj	diffType	gene_name	go	kegg	pathway	cog	nr	pfam	tf	uniprot
[truncated: 2,987 more rows]

[truncated: 2 more sheets: S3_vs_S4, CK_vs_S4]
